# Supplementary material for: The Seagrass Methylome Is Associated With Variation in Photosynthetic Performance Among Clonal Shoots
Source: Front Plant Sci. 2020 Sep 4;11:571646. doi: 10.3389/fpls.2020.571646 (PMC7498905; doi:10.3389/fpls.2020.571646)
Supplement: Supplementary file 2 [file DataSheet_2.zip › FileS1.txt]

##fileformat=VCFv4.2
##ALT=<ID=NON_REF,Description="Represents any possible alternative allele at this location">
##FILTER=<ID=LowQual,Description="Low quality">
##FORMAT=<ID=AD,Number=R,Type=Integer,Description="Allelic depths for the ref and alt alleles in the order listed">
##FORMAT=<ID=DP,Number=1,Type=Integer,Description="Approximate read depth (reads with MQ=255 or with bad mates are filtered)">
##FORMAT=<ID=GQ,Number=1,Type=Integer,Description="Genotype Quality">
##FORMAT=<ID=GT,Number=1,Type=String,Description="Genotype">
##FORMAT=<ID=MIN_DP,Number=1,Type=Integer,Description="Minimum DP observed within the GVCF block">
##FORMAT=<ID=PGT,Number=1,Type=String,Description="Physical phasing haplotype information, describing how the alternate alleles are phased in relation to one another; will always be heterozygous and is not intended to describe called alleles">
##FORMAT=<ID=PID,Number=1,Type=String,Description="Physical phasing ID information, where each unique ID within a given sample (but not across samples) connects records within a phasing group">
##FORMAT=<ID=PL,Number=G,Type=Integer,Description="Normalized, Phred-scaled likelihoods for genotypes as defined in the VCF specification">
##FORMAT=<ID=PS,Number=1,Type=Integer,Description="Phasing set (typically the position of the first variant in the set)">
##FORMAT=<ID=RGQ,Number=1,Type=Integer,Description="Unconditional reference genotype confidence, encoded as a phred quality -10*log10 p(genotype call is wrong)">
##FORMAT=<ID=SB,Number=4,Type=Integer,Description="Per-sample component statistics which comprise the Fisher's Exact Test to detect strand bias.">
##filter="MQ > 38 & DP < 8000 & QD > 15 & FS < 12 & SOR < 4 & MQRankSum > ( 0 - 1.5 ) & ReadPosRankSum > ( 0 - 4 )"
##GATKCommandLine=<ID=CombineGVCFs,CommandLine="CombineGVCFs  --output allsamples.g2.vcf --variant 77-2.g2.vcf --variant 63-1.g2.vcf --variant 59-2.g2.vcf --variant 13-2.g2.vcf --variant 27-2.g2.vcf --variant 17-1.g2.vcf --variant 79-1.g2.vcf --variant 57-1.g2.vcf --variant 77-1.g2.vcf --variant 15-2.g2.vcf --reference Zostera_marina.selectedgenome.v2.1proper.nuclearANDorganellar.20140906.fasta  --convert-to-base-pair-resolution false --break-bands-at-multiples-of 0 --input-is-somatic false --drop-somatic-filtering-annotations false --ignore-variants-starting-outside-interval false --combine-variants-distance 0 --max-distance 2147483647 --ref-padding 1 --interval-set-rule UNION --interval-padding 0 --interval-exclusion-padding 0 --interval-merging-rule ALL --read-validation-stringency SILENT --seconds-between-progress-updates 10.0 --disable-sequence-dictionary-validation false --create-output-bam-index true --create-output-bam-md5 false --create-output-variant-index true --create-output-variant-md5 false --lenient false --add-output-sam-program-record true --add-output-vcf-command-line true --cloud-prefetch-buffer 40 --cloud-index-prefetch-buffer -1 --disable-bam-index-caching false --sites-only-vcf-output false --help false --version false --showHidden false --verbosity INFO --QUIET false --use-jdk-deflater false --use-jdk-inflater false --gcs-max-retries 20 --gcs-project-for-requester-pays  --disable-tool-default-read-filters false --disable-tool-default-annotations false --enable-all-annotations false --allow-old-rms-mapping-quality-annotation-data false",Version="4.1.4.1",Date="January 10, 2020 11:03:02 AM UTC">
##GATKCommandLine=<ID=SelectVariants,CommandLine="SelectVariants  --output raw_snps.vcf --exclude-non-variants true --remove-unused-alternates true --select-type-to-include SNP --variant allsamples2.vcf --reference Zostera_marina.selectedgenome.v2.1proper.nuclearANDorganellar.20140906.fasta  --invertSelect false --exclude-filtered false --preserve-alleles false --restrict-alleles-to ALL --keep-original-ac false --keep-original-dp false --mendelian-violation false --invert-mendelian-violation false --mendelian-violation-qual-threshold 0.0 --select-random-fraction 0.0 --remove-fraction-genotypes 0.0 --fully-decode false --max-indel-size 2147483647 --min-indel-size 0 --max-filtered-genotypes 2147483647 --min-filtered-genotypes 0 --max-fraction-filtered-genotypes 1.0 --min-fraction-filtered-genotypes 0.0 --max-nocall-number 2147483647 --max-nocall-fraction 1.0 --set-filtered-gt-to-nocall false --allow-nonoverlapping-command-line-samples false --suppress-reference-path false --interval-set-rule UNION --interval-padding 0 --interval-exclusion-padding 0 --interval-merging-rule ALL --read-validation-stringency SILENT --seconds-between-progress-updates 10.0 --disable-sequence-dictionary-validation false --create-output-bam-index true --create-output-bam-md5 false --create-output-variant-index true --create-output-variant-md5 false --lenient false --add-output-sam-program-record true --add-output-vcf-command-line true --cloud-prefetch-buffer 40 --cloud-index-prefetch-buffer -1 --disable-bam-index-caching false --sites-only-vcf-output false --help false --version false --showHidden false --verbosity INFO --QUIET false --use-jdk-deflater false --use-jdk-inflater false --gcs-max-retries 20 --gcs-project-for-requester-pays  --disable-tool-default-read-filters false",Version="4.1.4.1",Date="January 13, 2020 2:28:45 PM UTC">
##INFO=<ID=AC,Number=A,Type=Integer,Description="Allele count in genotypes, for each ALT allele, in the same order as listed">
##INFO=<ID=AF,Number=A,Type=Float,Description="Allele Frequency, for each ALT allele, in the same order as listed">
##INFO=<ID=AN,Number=1,Type=Integer,Description="Total number of alleles in called genotypes">
##INFO=<ID=BaseQRankSum,Number=1,Type=Float,Description="Z-score from Wilcoxon rank sum test of Alt Vs. Ref base qualities">
##INFO=<ID=DP,Number=1,Type=Integer,Description="Approximate read depth; some reads may have been filtered">
##INFO=<ID=DS,Number=0,Type=Flag,Description="Were any of the samples downsampled?">
##INFO=<ID=END,Number=1,Type=Integer,Description="Stop position of the interval">
##INFO=<ID=ExcessHet,Number=1,Type=Float,Description="Phred-scaled p-value for exact test of excess heterozygosity">
##INFO=<ID=FS,Number=1,Type=Float,Description="Phred-scaled p-value using Fisher's exact test to detect strand bias">
##INFO=<ID=InbreedingCoeff,Number=1,Type=Float,Description="Inbreeding coefficient as estimated from the genotype likelihoods per-sample when compared against the Hardy-Weinberg expectation">
##INFO=<ID=MLEAC,Number=A,Type=Integer,Description="Maximum likelihood expectation (MLE) for the allele counts (not necessarily the same as the AC), for each ALT allele, in the same order as listed">
##INFO=<ID=MLEAF,Number=A,Type=Float,Description="Maximum likelihood expectation (MLE) for the allele frequency (not necessarily the same as the AF), for each ALT allele, in the same order as listed">
##INFO=<ID=MQ,Number=1,Type=Float,Description="RMS Mapping Quality">
##INFO=<ID=MQRankSum,Number=1,Type=Float,Description="Z-score From Wilcoxon rank sum test of Alt vs. Ref read mapping qualities">
##INFO=<ID=QD,Number=1,Type=Float,Description="Variant Confidence/Quality by Depth">
##INFO=<ID=RAW_MQandDP,Number=2,Type=Integer,Description="Raw data (sum of squared MQ and total depth) for improved RMS Mapping Quality calculation. Incompatible with deprecated RAW_MQ formulation.">
##INFO=<ID=ReadPosRankSum,Number=1,Type=Float,Description="Z-score from Wilcoxon rank sum test of Alt vs. Ref read position bias">
##INFO=<ID=SOR,Number=1,Type=Float,Description="Symmetric Odds Ratio of 2x2 contingency table to detect strand bias">
##contig=<ID=scaffold_1,length=2654544,assembly=Zostera_marina.selectedgenome.v2.1proper.nuclearANDorganellar.20140906.fasta>
##contig=<ID=scaffold_2,length=2594087,assembly=Zostera_marina.selectedgenome.v2.1proper.nuclearANDorganellar.20140906.fasta>
##contig=<ID=scaffold_3,length=1523811,assembly=Zostera_marina.selectedgenome.v2.1proper.nuclearANDorganellar.20140906.fasta>
##contig=<ID=scaffold_4,length=1562992,assembly=Zostera_marina.selectedgenome.v2.1proper.nuclearANDorganellar.20140906.fasta>
##contig=<ID=scaffold_5,length=1436028,assembly=Zostera_marina.selectedgenome.v2.1proper.nuclearANDorganellar.20140906.fasta>
##contig=<ID=scaffold_6,length=1424072,assembly=Zostera_marina.selectedgenome.v2.1proper.nuclearANDorganellar.20140906.fasta>
##contig=<ID=scaffold_7,length=1464848,assembly=Zostera_marina.selectedgenome.v2.1proper.nuclearANDorganellar.20140906.fasta>
##contig=<ID=scaffold_8,length=1365444,assembly=Zostera_marina.selectedgenome.v2.1proper.nuclearANDorganellar.20140906.fasta>
##contig=<ID=scaffold_9,length=1318221,assembly=Zostera_marina.selectedgenome.v2.1proper.nuclearANDorganellar.20140906.fasta>
##contig=<ID=scaffold_10,length=1308360,assembly=Zostera_marina.selectedgenome.v2.1proper.nuclearANDorganellar.20140906.fasta>
##contig=<ID=scaffold_11,length=1259528,assembly=Zostera_marina.selectedgenome.v2.1proper.nuclearANDorganellar.20140906.fasta>
##contig=<ID=scaffold_12,length=1268873,assembly=Zostera_marina.selectedgenome.v2.1proper.nuclearANDorganellar.20140906.fasta>
##contig=<ID=scaffold_13,length=1224850,assembly=Zostera_marina.selectedgenome.v2.1proper.nuclearANDorganellar.20140906.fasta>
##contig=<ID=scaffold_14,length=1147087,assembly=Zostera_marina.selectedgenome.v2.1proper.nuclearANDorganellar.20140906.fasta>
##contig=<ID=scaffold_15,length=1146082,assembly=Zostera_marina.selectedgenome.v2.1proper.nuclearANDorganellar.20140906.fasta>
##contig=<ID=scaffold_16,length=1102686,assembly=Zostera_marina.selectedgenome.v2.1proper.nuclearANDorganellar.20140906.fasta>
##contig=<ID=scaffold_17,length=1084939,assembly=Zostera_marina.selectedgenome.v2.1proper.nuclearANDorganellar.20140906.fasta>
##contig=<ID=scaffold_18,length=1134115,assembly=Zostera_marina.selectedgenome.v2.1proper.nuclearANDorganellar.20140906.fasta>
##contig=<ID=scaffold_19,length=1099675,assembly=Zostera_marina.selectedgenome.v2.1proper.nuclearANDorganellar.20140906.fasta>
##contig=<ID=scaffold_20,length=1082761,assembly=Zostera_marina.selectedgenome.v2.1proper.nuclearANDorganellar.20140906.fasta>
##contig=<ID=scaffold_21,length=1097083,assembly=Zostera_marina.selectedgenome.v2.1proper.nuclearANDorganellar.20140906.fasta>
##contig=<ID=scaffold_22,length=1088395,assembly=Zostera_marina.selectedgenome.v2.1proper.nuclearANDorganellar.20140906.fasta>
##contig=<ID=scaffold_23,length=1045036,assembly=Zostera_marina.selectedgenome.v2.1proper.nuclearANDorganellar.20140906.fasta>
##contig=<ID=scaffold_24,length=1035533,assembly=Zostera_marina.selectedgenome.v2.1proper.nuclearANDorganellar.20140906.fasta>
##contig=<ID=scaffold_25,length=1009911,assembly=Zostera_marina.selectedgenome.v2.1proper.nuclearANDorganellar.20140906.fasta>
##contig=<ID=scaffold_26,length=1050507,assembly=Zostera_marina.selectedgenome.v2.1proper.nuclearANDorganellar.20140906.fasta>
##contig=<ID=scaffold_27,length=1037216,assembly=Zostera_marina.selectedgenome.v2.1proper.nuclearANDorganellar.20140906.fasta>
##contig=<ID=scaffold_28,length=979560,assembly=Zostera_marina.selectedgenome.v2.1proper.nuclearANDorganellar.20140906.fasta>
##contig=<ID=scaffold_29,length=956273,assembly=Zostera_marina.selectedgenome.v2.1proper.nuclearANDorganellar.20140906.fasta>
##contig=<ID=scaffold_30,length=941615,assembly=Zostera_marina.selectedgenome.v2.1proper.nuclearANDorganellar.20140906.fasta>
##contig=<ID=scaffold_31,length=933748,assembly=Zostera_marina.selectedgenome.v2.1proper.nuclearANDorganellar.20140906.fasta>
##contig=<ID=scaffold_32,length=960243,assembly=Zostera_marina.selectedgenome.v2.1proper.nuclearANDorganellar.20140906.fasta>
##contig=<ID=scaffold_33,length=923398,assembly=Zostera_marina.selectedgenome.v2.1proper.nuclearANDorganellar.20140906.fasta>
##contig=<ID=scaffold_34,length=918970,assembly=Zostera_marina.selectedgenome.v2.1proper.nuclearANDorganellar.20140906.fasta>
##contig=<ID=scaffold_35,length=878598,assembly=Zostera_marina.selectedgenome.v2.1proper.nuclearANDorganellar.20140906.fasta>
##contig=<ID=scaffold_36,length=909449,assembly=Zostera_marina.selectedgenome.v2.1proper.nuclearANDorganellar.20140906.fasta>
##contig=<ID=scaffold_37,length=868220,assembly=Zostera_marina.selectedgenome.v2.1proper.nuclearANDorganellar.20140906.fasta>
##contig=<ID=scaffold_38,length=847370,assembly=Zostera_marina.selectedgenome.v2.1proper.nuclearANDorganellar.20140906.fasta>
##contig=<ID=scaffold_39,length=871661,assembly=Zostera_marina.selectedgenome.v2.1proper.nuclearANDorganellar.20140906.fasta>
##contig=<ID=scaffold_41,length=862083,assembly=Zostera_marina.selectedgenome.v2.1proper.nuclearANDorganellar.20140906.fasta>
##contig=<ID=scaffold_42,length=817671,assembly=Zostera_marina.selectedgenome.v2.1proper.nuclearANDorganellar.20140906.fasta>
##contig=<ID=scaffold_43,length=822257,assembly=Zostera_marina.selectedgenome.v2.1proper.nuclearANDorganellar.20140906.fasta>
##contig=<ID=scaffold_44,length=815839,assembly=Zostera_marina.selectedgenome.v2.1proper.nuclearANDorganellar.20140906.fasta>
##contig=<ID=scaffold_45,length=896815,assembly=Zostera_marina.selectedgenome.v2.1proper.nuclearANDorganellar.20140906.fasta>
##contig=<ID=scaffold_46,length=811607,assembly=Zostera_marina.selectedgenome.v2.1proper.nuclearANDorganellar.20140906.fasta>
##contig=<ID=scaffold_47,length=802020,assembly=Zostera_marina.selectedgenome.v2.1proper.nuclearANDorganellar.20140906.fasta>
##contig=<ID=scaffold_48,length=810575,assembly=Zostera_marina.selectedgenome.v2.1proper.nuclearANDorganellar.20140906.fasta>
##contig=<ID=scaffold_49,length=772440,assembly=Zostera_marina.selectedgenome.v2.1proper.nuclearANDorganellar.20140906.fasta>
##contig=<ID=scaffold_50,length=786182,assembly=Zostera_marina.selectedgenome.v2.1proper.nuclearANDorganellar.20140906.fasta>
##contig=<ID=scaffold_51,length=835807,assembly=Zostera_marina.selectedgenome.v2.1proper.nuclearANDorganellar.20140906.fasta>
##contig=<ID=scaffold_52,length=777808,assembly=Zostera_marina.selectedgenome.v2.1proper.nuclearANDorganellar.20140906.fasta>
##contig=<ID=scaffold_53,length=758591,assembly=Zostera_marina.selectedgenome.v2.1proper.nuclearANDorganellar.20140906.fasta>
##contig=<ID=scaffold_54,length=748521,assembly=Zostera_marina.selectedgenome.v2.1proper.nuclearANDorganellar.20140906.fasta>
##contig=<ID=scaffold_55,length=737673,assembly=Zostera_marina.selectedgenome.v2.1proper.nuclearANDorganellar.20140906.fasta>
##contig=<ID=scaffold_56,length=756090,assembly=Zostera_marina.selectedgenome.v2.1proper.nuclearANDorganellar.20140906.fasta>
##contig=<ID=scaffold_57,length=755710,assembly=Zostera_marina.selectedgenome.v2.1proper.nuclearANDorganellar.20140906.fasta>
##contig=<ID=scaffold_58,length=726740,assembly=Zostera_marina.selectedgenome.v2.1proper.nuclearANDorganellar.20140906.fasta>
##contig=<ID=scaffold_59,length=724359,assembly=Zostera_marina.selectedgenome.v2.1proper.nuclearANDorganellar.20140906.fasta>
##contig=<ID=scaffold_60,length=756304,assembly=Zostera_marina.selectedgenome.v2.1proper.nuclearANDorganellar.20140906.fasta>
##contig=<ID=scaffold_61,length=749137,assembly=Zostera_marina.selectedgenome.v2.1proper.nuclearANDorganellar.20140906.fasta>
##contig=<ID=scaffold_62,length=723770,assembly=Zostera_marina.selectedgenome.v2.1proper.nuclearANDorganellar.20140906.fasta>
##contig=<ID=scaffold_63,length=732666,assembly=Zostera_marina.selectedgenome.v2.1proper.nuclearANDorganellar.20140906.fasta>
##contig=<ID=scaffold_64,length=708460,assembly=Zostera_marina.selectedgenome.v2.1proper.nuclearANDorganellar.20140906.fasta>
##contig=<ID=scaffold_65,length=724291,assembly=Zostera_marina.selectedgenome.v2.1proper.nuclearANDorganellar.20140906.fasta>
##contig=<ID=scaffold_66,length=717564,assembly=Zostera_marina.selectedgenome.v2.1proper.nuclearANDorganellar.20140906.fasta>
##contig=<ID=scaffold_67,length=723677,assembly=Zostera_marina.selectedgenome.v2.1proper.nuclearANDorganellar.20140906.fasta>
##contig=<ID=scaffold_68,length=716029,assembly=Zostera_marina.selectedgenome.v2.1proper.nuclearANDorganellar.20140906.fasta>
##contig=<ID=scaffold_69,length=690095,assembly=Zostera_marina.selectedgenome.v2.1proper.nuclearANDorganellar.20140906.fasta>
##contig=<ID=scaffold_70,length=698828,assembly=Zostera_marina.selectedgenome.v2.1proper.nuclearANDorganellar.20140906.fasta>
##contig=<ID=scaffold_71,length=699814,assembly=Zostera_marina.selectedgenome.v2.1proper.nuclearANDorganellar.20140906.fasta>
##contig=<ID=scaffold_72,length=672013,assembly=Zostera_marina.selectedgenome.v2.1proper.nuclearANDorganellar.20140906.fasta>
##contig=<ID=scaffold_73,length=679858,assembly=Zostera_marina.selectedgenome.v2.1proper.nuclearANDorganellar.20140906.fasta>
##contig=<ID=scaffold_74,length=677936,assembly=Zostera_marina.selectedgenome.v2.1proper.nuclearANDorganellar.20140906.fasta>
##contig=<ID=scaffold_75,length=679512,assembly=Zostera_marina.selectedgenome.v2.1proper.nuclearANDorganellar.20140906.fasta>
##contig=<ID=scaffold_76,length=652484,assembly=Zostera_marina.selectedgenome.v2.1proper.nuclearANDorganellar.20140906.fasta>
##contig=<ID=scaffold_77,length=648297,assembly=Zostera_marina.selectedgenome.v2.1proper.nuclearANDorganellar.20140906.fasta>
##contig=<ID=scaffold_78,length=667730,assembly=Zostera_marina.selectedgenome.v2.1proper.nuclearANDorganellar.20140906.fasta>
##contig=<ID=scaffold_79,length=663967,assembly=Zostera_marina.selectedgenome.v2.1proper.nuclearANDorganellar.20140906.fasta>
##contig=<ID=scaffold_80,length=657283,assembly=Zostera_marina.selectedgenome.v2.1proper.nuclearANDorganellar.20140906.fasta>
##contig=<ID=scaffold_81,length=638737,assembly=Zostera_marina.selectedgenome.v2.1proper.nuclearANDorganellar.20140906.fasta>
##contig=<ID=scaffold_82,length=664480,assembly=Zostera_marina.selectedgenome.v2.1proper.nuclearANDorganellar.20140906.fasta>
##contig=<ID=scaffold_83,length=647443,assembly=Zostera_marina.selectedgenome.v2.1proper.nuclearANDorganellar.20140906.fasta>
##contig=<ID=scaffold_84,length=671400,assembly=Zostera_marina.selectedgenome.v2.1proper.nuclearANDorganellar.20140906.fasta>
##contig=<ID=scaffold_85,length=626127,assembly=Zostera_marina.selectedgenome.v2.1proper.nuclearANDorganellar.20140906.fasta>
##contig=<ID=scaffold_86,length=652416,assembly=Zostera_marina.selectedgenome.v2.1proper.nuclearANDorganellar.20140906.fasta>
##contig=<ID=scaffold_87,length=615966,assembly=Zostera_marina.selectedgenome.v2.1proper.nuclearANDorganellar.20140906.fasta>
##contig=<ID=scaffold_88,length=638435,assembly=Zostera_marina.selectedgenome.v2.1proper.nuclearANDorganellar.20140906.fasta>
##contig=<ID=scaffold_89,length=634645,assembly=Zostera_marina.selectedgenome.v2.1proper.nuclearANDorganellar.20140906.fasta>
##contig=<ID=scaffold_90,length=672422,assembly=Zostera_marina.selectedgenome.v2.1proper.nuclearANDorganellar.20140906.fasta>
##contig=<ID=scaffold_91,length=629649,assembly=Zostera_marina.selectedgenome.v2.1proper.nuclearANDorganellar.20140906.fasta>
##contig=<ID=scaffold_92,length=594887,assembly=Zostera_marina.selectedgenome.v2.1proper.nuclearANDorganellar.20140906.fasta>
##contig=<ID=scaffold_93,length=600502,assembly=Zostera_marina.selectedgenome.v2.1proper.nuclearANDorganellar.20140906.fasta>
##contig=<ID=scaffold_95,length=601924,assembly=Zostera_marina.selectedgenome.v2.1proper.nuclearANDorganellar.20140906.fasta>
##contig=<ID=scaffold_96,length=585249,assembly=Zostera_marina.selectedgenome.v2.1proper.nuclearANDorganellar.20140906.fasta>
##contig=<ID=scaffold_97,length=583503,assembly=Zostera_marina.selectedgenome.v2.1proper.nuclearANDorganellar.20140906.fasta>
##contig=<ID=scaffold_98,length=603038,assembly=Zostera_marina.selectedgenome.v2.1proper.nuclearANDorganellar.20140906.fasta>
##contig=<ID=scaffold_99,length=579424,assembly=Zostera_marina.selectedgenome.v2.1proper.nuclearANDorganellar.20140906.fasta>
##contig=<ID=scaffold_101,length=577565,assembly=Zostera_marina.selectedgenome.v2.1proper.nuclearANDorganellar.20140906.fasta>
##contig=<ID=scaffold_102,length=590999,assembly=Zostera_marina.selectedgenome.v2.1proper.nuclearANDorganellar.20140906.fasta>
##contig=<ID=scaffold_103,length=620924,assembly=Zostera_marina.selectedgenome.v2.1proper.nuclearANDorganellar.20140906.fasta>
##contig=<ID=scaffold_104,length=584950,assembly=Zostera_marina.selectedgenome.v2.1proper.nuclearANDorganellar.20140906.fasta>
##contig=<ID=scaffold_105,length=545433,assembly=Zostera_marina.selectedgenome.v2.1proper.nuclearANDorganellar.20140906.fasta>
##contig=<ID=scaffold_106,length=558898,assembly=Zostera_marina.selectedgenome.v2.1proper.nuclearANDorganellar.20140906.fasta>
##contig=<ID=scaffold_107,length=533731,assembly=Zostera_marina.selectedgenome.v2.1proper.nuclearANDorganellar.20140906.fasta>
##contig=<ID=scaffold_108,length=544588,assembly=Zostera_marina.selectedgenome.v2.1proper.nuclearANDorganellar.20140906.fasta>
##contig=<ID=scaffold_109,length=534245,assembly=Zostera_marina.selectedgenome.v2.1proper.nuclearANDorganellar.20140906.fasta>
##contig=<ID=scaffold_110,length=576282,assembly=Zostera_marina.selectedgenome.v2.1proper.nuclearANDorganellar.20140906.fasta>
##contig=<ID=scaffold_111,length=527537,assembly=Zostera_marina.selectedgenome.v2.1proper.nuclearANDorganellar.20140906.fasta>
##contig=<ID=scaffold_112,length=528481,assembly=Zostera_marina.selectedgenome.v2.1proper.nuclearANDorganellar.20140906.fasta>
##contig=<ID=scaffold_113,length=522578,assembly=Zostera_marina.selectedgenome.v2.1proper.nuclearANDorganellar.20140906.fasta>
##contig=<ID=scaffold_114,length=521979,assembly=Zostera_marina.selectedgenome.v2.1proper.nuclearANDorganellar.20140906.fasta>
##contig=<ID=scaffold_115,length=526422,assembly=Zostera_marina.selectedgenome.v2.1proper.nuclearANDorganellar.20140906.fasta>
##contig=<ID=scaffold_116,length=523816,assembly=Zostera_marina.selectedgenome.v2.1proper.nuclearANDorganellar.20140906.fasta>
##contig=<ID=scaffold_117,length=481924,assembly=Zostera_marina.selectedgenome.v2.1proper.nuclearANDorganellar.20140906.fasta>
##contig=<ID=scaffold_118,length=503632,assembly=Zostera_marina.selectedgenome.v2.1proper.nuclearANDorganellar.20140906.fasta>
##contig=<ID=scaffold_119,length=553867,assembly=Zostera_marina.selectedgenome.v2.1proper.nuclearANDorganellar.20140906.fasta>
##contig=<ID=scaffold_120,length=509159,assembly=Zostera_marina.selectedgenome.v2.1proper.nuclearANDorganellar.20140906.fasta>
##contig=<ID=scaffold_121,length=470003,assembly=Zostera_marina.selectedgenome.v2.1proper.nuclearANDorganellar.20140906.fasta>
##contig=<ID=scaffold_122,length=477508,assembly=Zostera_marina.selectedgenome.v2.1proper.nuclearANDorganellar.20140906.fasta>
##contig=<ID=scaffold_123,length=472893,assembly=Zostera_marina.selectedgenome.v2.1proper.nuclearANDorganellar.20140906.fasta>
##contig=<ID=scaffold_124,length=518916,assembly=Zostera_marina.selectedgenome.v2.1proper.nuclearANDorganellar.20140906.fasta>
##contig=<ID=scaffold_125,length=508068,assembly=Zostera_marina.selectedgenome.v2.1proper.nuclearANDorganellar.20140906.fasta>
##contig=<ID=scaffold_126,length=485578,assembly=Zostera_marina.selectedgenome.v2.1proper.nuclearANDorganellar.20140906.fasta>
##contig=<ID=scaffold_127,length=500124,assembly=Zostera_marina.selectedgenome.v2.1proper.nuclearANDorganellar.20140906.fasta>
##contig=<ID=scaffold_128,length=450006,assembly=Zostera_marina.selectedgenome.v2.1proper.nuclearANDorganellar.20140906.fasta>
##contig=<ID=scaffold_129,length=446942,assembly=Zostera_marina.selectedgenome.v2.1proper.nuclearANDorganellar.20140906.fasta>
##contig=<ID=scaffold_130,length=492611,assembly=Zostera_marina.selectedgenome.v2.1proper.nuclearANDorganellar.20140906.fasta>
##contig=<ID=scaffold_131,length=497251,assembly=Zostera_marina.selectedgenome.v2.1proper.nuclearANDorganellar.20140906.fasta>
##contig=<ID=scaffold_132,length=450499,assembly=Zostera_marina.selectedgenome.v2.1proper.nuclearANDorganellar.20140906.fasta>
##contig=<ID=scaffold_133,length=463270,assembly=Zostera_marina.selectedgenome.v2.1proper.nuclearANDorganellar.20140906.fasta>
##contig=<ID=scaffold_134,length=440338,assembly=Zostera_marina.selectedgenome.v2.1proper.nuclearANDorganellar.20140906.fasta>
##contig=<ID=scaffold_135,length=447589,assembly=Zostera_marina.selectedgenome.v2.1proper.nuclearANDorganellar.20140906.fasta>
##contig=<ID=scaffold_136,length=475854,assembly=Zostera_marina.selectedgenome.v2.1proper.nuclearANDorganellar.20140906.fasta>
##contig=<ID=scaffold_137,length=466922,assembly=Zostera_marina.selectedgenome.v2.1proper.nuclearANDorganellar.20140906.fasta>
##contig=<ID=scaffold_138,length=475898,assembly=Zostera_marina.selectedgenome.v2.1proper.nuclearANDorganellar.20140906.fasta>
##contig=<ID=scaffold_139,length=444201,assembly=Zostera_marina.selectedgenome.v2.1proper.nuclearANDorganellar.20140906.fasta>
##contig=<ID=scaffold_140,length=440503,assembly=Zostera_marina.selectedgenome.v2.1proper.nuclearANDorganellar.20140906.fasta>
##contig=<ID=scaffold_141,length=433239,assembly=Zostera_marina.selectedgenome.v2.1proper.nuclearANDorganellar.20140906.fasta>
##contig=<ID=scaffold_142,length=439671,assembly=Zostera_marina.selectedgenome.v2.1proper.nuclearANDorganellar.20140906.fasta>
##contig=<ID=scaffold_143,length=434658,assembly=Zostera_marina.selectedgenome.v2.1proper.nuclearANDorganellar.20140906.fasta>
##contig=<ID=scaffold_144,length=443227,assembly=Zostera_marina.selectedgenome.v2.1proper.nuclearANDorganellar.20140906.fasta>
##contig=<ID=scaffold_145,length=436115,assembly=Zostera_marina.selectedgenome.v2.1proper.nuclearANDorganellar.20140906.fasta>
##contig=<ID=scaffold_146,length=416303,assembly=Zostera_marina.selectedgenome.v2.1proper.nuclearANDorganellar.20140906.fasta>
##contig=<ID=scaffold_147,length=411576,assembly=Zostera_marina.selectedgenome.v2.1proper.nuclearANDorganellar.20140906.fasta>
##contig=<ID=scaffold_148,length=421479,assembly=Zostera_marina.selectedgenome.v2.1proper.nuclearANDorganellar.20140906.fasta>
##contig=<ID=scaffold_149,length=425814,assembly=Zostera_marina.selectedgenome.v2.1proper.nuclearANDorganellar.20140906.fasta>
##contig=<ID=scaffold_150,length=427967,assembly=Zostera_marina.selectedgenome.v2.1proper.nuclearANDorganellar.20140906.fasta>
##contig=<ID=scaffold_151,length=424709,assembly=Zostera_marina.selectedgenome.v2.1proper.nuclearANDorganellar.20140906.fasta>
##contig=<ID=scaffold_152,length=430396,assembly=Zostera_marina.selectedgenome.v2.1proper.nuclearANDorganellar.20140906.fasta>
##contig=<ID=scaffold_153,length=446672,assembly=Zostera_marina.selectedgenome.v2.1proper.nuclearANDorganellar.20140906.fasta>
##contig=<ID=scaffold_154,length=424342,assembly=Zostera_marina.selectedgenome.v2.1proper.nuclearANDorganellar.20140906.fasta>
##contig=<ID=scaffold_155,length=409512,assembly=Zostera_marina.selectedgenome.v2.1proper.nuclearANDorganellar.20140906.fasta>
##contig=<ID=scaffold_156,length=426461,assembly=Zostera_marina.selectedgenome.v2.1proper.nuclearANDorganellar.20140906.fasta>
##contig=<ID=scaffold_157,length=413393,assembly=Zostera_marina.selectedgenome.v2.1proper.nuclearANDorganellar.20140906.fasta>
##contig=<ID=scaffold_158,length=406643,assembly=Zostera_marina.selectedgenome.v2.1proper.nuclearANDorganellar.20140906.fasta>
##contig=<ID=scaffold_159,length=419343,assembly=Zostera_marina.selectedgenome.v2.1proper.nuclearANDorganellar.20140906.fasta>
##contig=<ID=scaffold_160,length=416336,assembly=Zostera_marina.selectedgenome.v2.1proper.nuclearANDorganellar.20140906.fasta>
##contig=<ID=scaffold_161,length=386545,assembly=Zostera_marina.selectedgenome.v2.1proper.nuclearANDorganellar.20140906.fasta>
##contig=<ID=scaffold_162,length=426954,assembly=Zostera_marina.selectedgenome.v2.1proper.nuclearANDorganellar.20140906.fasta>
##contig=<ID=scaffold_163,length=410081,assembly=Zostera_marina.selectedgenome.v2.1proper.nuclearANDorganellar.20140906.fasta>
##contig=<ID=scaffold_164,length=383819,assembly=Zostera_marina.selectedgenome.v2.1proper.nuclearANDorganellar.20140906.fasta>
##contig=<ID=scaffold_100,length=384041,assembly=Zostera_marina.selectedgenome.v2.1proper.nuclearANDorganellar.20140906.fasta>
##contig=<ID=scaffold_165,length=405417,assembly=Zostera_marina.selectedgenome.v2.1proper.nuclearANDorganellar.20140906.fasta>
##contig=<ID=scaffold_166,length=371348,assembly=Zostera_marina.selectedgenome.v2.1proper.nuclearANDorganellar.20140906.fasta>
##contig=<ID=scaffold_167,length=416582,assembly=Zostera_marina.selectedgenome.v2.1proper.nuclearANDorganellar.20140906.fasta>
##contig=<ID=scaffold_168,length=384124,assembly=Zostera_marina.selectedgenome.v2.1proper.nuclearANDorganellar.20140906.fasta>
##contig=<ID=scaffold_169,length=413554,assembly=Zostera_marina.selectedgenome.v2.1proper.nuclearANDorganellar.20140906.fasta>
##contig=<ID=scaffold_170,length=373742,assembly=Zostera_marina.selectedgenome.v2.1proper.nuclearANDorganellar.20140906.fasta>
##contig=<ID=scaffold_171,length=358871,assembly=Zostera_marina.selectedgenome.v2.1proper.nuclearANDorganellar.20140906.fasta>
##contig=<ID=scaffold_172,length=393591,assembly=Zostera_marina.selectedgenome.v2.1proper.nuclearANDorganellar.20140906.fasta>
##contig=<ID=scaffold_173,length=367692,assembly=Zostera_marina.selectedgenome.v2.1proper.nuclearANDorganellar.20140906.fasta>
##contig=<ID=scaffold_174,length=357507,assembly=Zostera_marina.selectedgenome.v2.1proper.nuclearANDorganellar.20140906.fasta>
##contig=<ID=scaffold_175,length=381858,assembly=Zostera_marina.selectedgenome.v2.1proper.nuclearANDorganellar.20140906.fasta>
##contig=<ID=scaffold_176,length=395135,assembly=Zostera_marina.selectedgenome.v2.1proper.nuclearANDorganellar.20140906.fasta>
##contig=<ID=scaffold_177,length=350334,assembly=Zostera_marina.selectedgenome.v2.1proper.nuclearANDorganellar.20140906.fasta>
##contig=<ID=scaffold_178,length=371353,assembly=Zostera_marina.selectedgenome.v2.1proper.nuclearANDorganellar.20140906.fasta>
##contig=<ID=scaffold_179,length=365060,assembly=Zostera_marina.selectedgenome.v2.1proper.nuclearANDorganellar.20140906.fasta>
##contig=<ID=scaffold_180,length=343513,assembly=Zostera_marina.selectedgenome.v2.1proper.nuclearANDorganellar.20140906.fasta>
##contig=<ID=scaffold_181,length=354548,assembly=Zostera_marina.selectedgenome.v2.1proper.nuclearANDorganellar.20140906.fasta>
##contig=<ID=scaffold_182,length=351264,assembly=Zostera_marina.selectedgenome.v2.1proper.nuclearANDorganellar.20140906.fasta>
##contig=<ID=scaffold_183,length=342111,assembly=Zostera_marina.selectedgenome.v2.1proper.nuclearANDorganellar.20140906.fasta>
##contig=<ID=scaffold_184,length=365704,assembly=Zostera_marina.selectedgenome.v2.1proper.nuclearANDorganellar.20140906.fasta>
##contig=<ID=scaffold_185,length=340818,assembly=Zostera_marina.selectedgenome.v2.1proper.nuclearANDorganellar.20140906.fasta>
##contig=<ID=scaffold_186,length=384877,assembly=Zostera_marina.selectedgenome.v2.1proper.nuclearANDorganellar.20140906.fasta>
##contig=<ID=scaffold_187,length=346021,assembly=Zostera_marina.selectedgenome.v2.1proper.nuclearANDorganellar.20140906.fasta>
##contig=<ID=scaffold_188,length=336484,assembly=Zostera_marina.selectedgenome.v2.1proper.nuclearANDorganellar.20140906.fasta>
##contig=<ID=scaffold_189,length=344022,assembly=Zostera_marina.selectedgenome.v2.1proper.nuclearANDorganellar.20140906.fasta>
##contig=<ID=scaffold_190,length=400912,assembly=Zostera_marina.selectedgenome.v2.1proper.nuclearANDorganellar.20140906.fasta>
##contig=<ID=scaffold_191,length=362545,assembly=Zostera_marina.selectedgenome.v2.1proper.nuclearANDorganellar.20140906.fasta>
##contig=<ID=scaffold_192,length=333105,assembly=Zostera_marina.selectedgenome.v2.1proper.nuclearANDorganellar.20140906.fasta>
##contig=<ID=scaffold_193,length=351933,assembly=Zostera_marina.selectedgenome.v2.1proper.nuclearANDorganellar.20140906.fasta>
##contig=<ID=scaffold_194,length=340198,assembly=Zostera_marina.selectedgenome.v2.1proper.nuclearANDorganellar.20140906.fasta>
##contig=<ID=scaffold_195,length=332410,assembly=Zostera_marina.selectedgenome.v2.1proper.nuclearANDorganellar.20140906.fasta>
##contig=<ID=scaffold_196,length=336101,assembly=Zostera_marina.selectedgenome.v2.1proper.nuclearANDorganellar.20140906.fasta>
##contig=<ID=scaffold_197,length=320127,assembly=Zostera_marina.selectedgenome.v2.1proper.nuclearANDorganellar.20140906.fasta>
##contig=<ID=scaffold_198,length=339884,assembly=Zostera_marina.selectedgenome.v2.1proper.nuclearANDorganellar.20140906.fasta>
##contig=<ID=scaffold_199,length=334192,assembly=Zostera_marina.selectedgenome.v2.1proper.nuclearANDorganellar.20140906.fasta>
##contig=<ID=scaffold_200,length=331589,assembly=Zostera_marina.selectedgenome.v2.1proper.nuclearANDorganellar.20140906.fasta>
##contig=<ID=scaffold_201,length=327406,assembly=Zostera_marina.selectedgenome.v2.1proper.nuclearANDorganellar.20140906.fasta>
##contig=<ID=scaffold_202,length=311786,assembly=Zostera_marina.selectedgenome.v2.1proper.nuclearANDorganellar.20140906.fasta>
##contig=<ID=scaffold_203,length=341048,assembly=Zostera_marina.selectedgenome.v2.1proper.nuclearANDorganellar.20140906.fasta>
##contig=<ID=scaffold_204,length=328652,assembly=Zostera_marina.selectedgenome.v2.1proper.nuclearANDorganellar.20140906.fasta>
##contig=<ID=scaffold_205,length=308427,assembly=Zostera_marina.selectedgenome.v2.1proper.nuclearANDorganellar.20140906.fasta>
##contig=<ID=scaffold_206,length=323397,assembly=Zostera_marina.selectedgenome.v2.1proper.nuclearANDorganellar.20140906.fasta>
##contig=<ID=scaffold_207,length=308664,assembly=Zostera_marina.selectedgenome.v2.1proper.nuclearANDorganellar.20140906.fasta>
##contig=<ID=scaffold_208,length=312369,assembly=Zostera_marina.selectedgenome.v2.1proper.nuclearANDorganellar.20140906.fasta>
##contig=<ID=scaffold_209,length=309846,assembly=Zostera_marina.selectedgenome.v2.1proper.nuclearANDorganellar.20140906.fasta>
##contig=<ID=scaffold_210,length=318130,assembly=Zostera_marina.selectedgenome.v2.1proper.nuclearANDorganellar.20140906.fasta>
##contig=<ID=scaffold_211,length=325330,assembly=Zostera_marina.selectedgenome.v2.1proper.nuclearANDorganellar.20140906.fasta>
##contig=<ID=scaffold_212,length=355716,assembly=Zostera_marina.selectedgenome.v2.1proper.nuclearANDorganellar.20140906.fasta>
##contig=<ID=scaffold_213,length=330524,assembly=Zostera_marina.selectedgenome.v2.1proper.nuclearANDorganellar.20140906.fasta>
##contig=<ID=scaffold_214,length=303781,assembly=Zostera_marina.selectedgenome.v2.1proper.nuclearANDorganellar.20140906.fasta>
##contig=<ID=scaffold_215,length=310847,assembly=Zostera_marina.selectedgenome.v2.1proper.nuclearANDorganellar.20140906.fasta>
##contig=<ID=scaffold_216,length=333433,assembly=Zostera_marina.selectedgenome.v2.1proper.nuclearANDorganellar.20140906.fasta>
##contig=<ID=scaffold_217,length=323515,assembly=Zostera_marina.selectedgenome.v2.1proper.nuclearANDorganellar.20140906.fasta>
##contig=<ID=scaffold_218,length=294904,assembly=Zostera_marina.selectedgenome.v2.1proper.nuclearANDorganellar.20140906.fasta>
##contig=<ID=scaffold_219,length=317578,assembly=Zostera_marina.selectedgenome.v2.1proper.nuclearANDorganellar.20140906.fasta>
##contig=<ID=scaffold_220,length=355470,assembly=Zostera_marina.selectedgenome.v2.1proper.nuclearANDorganellar.20140906.fasta>
##contig=<ID=scaffold_221,length=295683,assembly=Zostera_marina.selectedgenome.v2.1proper.nuclearANDorganellar.20140906.fasta>
##contig=<ID=scaffold_222,length=303138,assembly=Zostera_marina.selectedgenome.v2.1proper.nuclearANDorganellar.20140906.fasta>
##contig=<ID=scaffold_223,length=294988,assembly=Zostera_marina.selectedgenome.v2.1proper.nuclearANDorganellar.20140906.fasta>
##contig=<ID=scaffold_224,length=289344,assembly=Zostera_marina.selectedgenome.v2.1proper.nuclearANDorganellar.20140906.fasta>
##contig=<ID=scaffold_225,length=305012,assembly=Zostera_marina.selectedgenome.v2.1proper.nuclearANDorganellar.20140906.fasta>
##contig=<ID=scaffold_226,length=309561,assembly=Zostera_marina.selectedgenome.v2.1proper.nuclearANDorganellar.20140906.fasta>
##contig=<ID=scaffold_227,length=301015,assembly=Zostera_marina.selectedgenome.v2.1proper.nuclearANDorganellar.20140906.fasta>
##contig=<ID=scaffold_228,length=283614,assembly=Zostera_marina.selectedgenome.v2.1proper.nuclearANDorganellar.20140906.fasta>
##contig=<ID=scaffold_229,length=314949,assembly=Zostera_marina.selectedgenome.v2.1proper.nuclearANDorganellar.20140906.fasta>
##contig=<ID=scaffold_230,length=277486,assembly=Zostera_marina.selectedgenome.v2.1proper.nuclearANDorganellar.20140906.fasta>
##contig=<ID=scaffold_231,length=276431,assembly=Zostera_marina.selectedgenome.v2.1proper.nuclearANDorganellar.20140906.fasta>
##contig=<ID=scaffold_234,length=293139,assembly=Zostera_marina.selectedgenome.v2.1proper.nuclearANDorganellar.20140906.fasta>
##contig=<ID=scaffold_235,length=272397,assembly=Zostera_marina.selectedgenome.v2.1proper.nuclearANDorganellar.20140906.fasta>
##contig=<ID=scaffold_236,length=272639,assembly=Zostera_marina.selectedgenome.v2.1proper.nuclearANDorganellar.20140906.fasta>
##contig=<ID=scaffold_237,length=291274,assembly=Zostera_marina.selectedgenome.v2.1proper.nuclearANDorganellar.20140906.fasta>
##contig=<ID=scaffold_238,length=272368,assembly=Zostera_marina.selectedgenome.v2.1proper.nuclearANDorganellar.20140906.fasta>
##contig=<ID=scaffold_239,length=267190,assembly=Zostera_marina.selectedgenome.v2.1proper.nuclearANDorganellar.20140906.fasta>
##contig=<ID=scaffold_240,length=263577,assembly=Zostera_marina.selectedgenome.v2.1proper.nuclearANDorganellar.20140906.fasta>
##contig=<ID=scaffold_241,length=263557,assembly=Zostera_marina.selectedgenome.v2.1proper.nuclearANDorganellar.20140906.fasta>
##contig=<ID=scaffold_242,length=275070,assembly=Zostera_marina.selectedgenome.v2.1proper.nuclearANDorganellar.20140906.fasta>
##contig=<ID=scaffold_243,length=270562,assembly=Zostera_marina.selectedgenome.v2.1proper.nuclearANDorganellar.20140906.fasta>
##contig=<ID=scaffold_244,length=254207,assembly=Zostera_marina.selectedgenome.v2.1proper.nuclearANDorganellar.20140906.fasta>
##contig=<ID=scaffold_245,length=283382,assembly=Zostera_marina.selectedgenome.v2.1proper.nuclearANDorganellar.20140906.fasta>
##contig=<ID=scaffold_246,length=260032,assembly=Zostera_marina.selectedgenome.v2.1proper.nuclearANDorganellar.20140906.fasta>
##contig=<ID=scaffold_247,length=280912,assembly=Zostera_marina.selectedgenome.v2.1proper.nuclearANDorganellar.20140906.fasta>
##contig=<ID=scaffold_248,length=248373,assembly=Zostera_marina.selectedgenome.v2.1proper.nuclearANDorganellar.20140906.fasta>
##contig=<ID=scaffold_249,length=275917,assembly=Zostera_marina.selectedgenome.v2.1proper.nuclearANDorganellar.20140906.fasta>
##contig=<ID=scaffold_250,length=278309,assembly=Zostera_marina.selectedgenome.v2.1proper.nuclearANDorganellar.20140906.fasta>
##contig=<ID=scaffold_251,length=289525,assembly=Zostera_marina.selectedgenome.v2.1proper.nuclearANDorganellar.20140906.fasta>
##contig=<ID=scaffold_252,length=243839,assembly=Zostera_marina.selectedgenome.v2.1proper.nuclearANDorganellar.20140906.fasta>
##contig=<ID=scaffold_253,length=246270,assembly=Zostera_marina.selectedgenome.v2.1proper.nuclearANDorganellar.20140906.fasta>
##contig=<ID=scaffold_254,length=245864,assembly=Zostera_marina.selectedgenome.v2.1proper.nuclearANDorganellar.20140906.fasta>
##contig=<ID=scaffold_255,length=247147,assembly=Zostera_marina.selectedgenome.v2.1proper.nuclearANDorganellar.20140906.fasta>
##contig=<ID=scaffold_256,length=252068,assembly=Zostera_marina.selectedgenome.v2.1proper.nuclearANDorganellar.20140906.fasta>
##contig=<ID=scaffold_257,length=250938,assembly=Zostera_marina.selectedgenome.v2.1proper.nuclearANDorganellar.20140906.fasta>
##contig=<ID=scaffold_258,length=234451,assembly=Zostera_marina.selectedgenome.v2.1proper.nuclearANDorganellar.20140906.fasta>
##contig=<ID=scaffold_259,length=239389,assembly=Zostera_marina.selectedgenome.v2.1proper.nuclearANDorganellar.20140906.fasta>
##contig=<ID=scaffold_260,length=286034,assembly=Zostera_marina.selectedgenome.v2.1proper.nuclearANDorganellar.20140906.fasta>
##contig=<ID=scaffold_261,length=243884,assembly=Zostera_marina.selectedgenome.v2.1proper.nuclearANDorganellar.20140906.fasta>
##contig=<ID=scaffold_262,length=233540,assembly=Zostera_marina.selectedgenome.v2.1proper.nuclearANDorganellar.20140906.fasta>
##contig=<ID=scaffold_263,length=248528,assembly=Zostera_marina.selectedgenome.v2.1proper.nuclearANDorganellar.20140906.fasta>
##contig=<ID=scaffold_264,length=232632,assembly=Zostera_marina.selectedgenome.v2.1proper.nuclearANDorganellar.20140906.fasta>
##contig=<ID=scaffold_265,length=250070,assembly=Zostera_marina.selectedgenome.v2.1proper.nuclearANDorganellar.20140906.fasta>
##contig=<ID=scaffold_266,length=233258,assembly=Zostera_marina.selectedgenome.v2.1proper.nuclearANDorganellar.20140906.fasta>
##contig=<ID=scaffold_267,length=225665,assembly=Zostera_marina.selectedgenome.v2.1proper.nuclearANDorganellar.20140906.fasta>
##contig=<ID=scaffold_268,length=227454,assembly=Zostera_marina.selectedgenome.v2.1proper.nuclearANDorganellar.20140906.fasta>
##contig=<ID=scaffold_269,length=225851,assembly=Zostera_marina.selectedgenome.v2.1proper.nuclearANDorganellar.20140906.fasta>
##contig=<ID=scaffold_270,length=225541,assembly=Zostera_marina.selectedgenome.v2.1proper.nuclearANDorganellar.20140906.fasta>
##contig=<ID=scaffold_271,length=231217,assembly=Zostera_marina.selectedgenome.v2.1proper.nuclearANDorganellar.20140906.fasta>
##contig=<ID=scaffold_272,length=253124,assembly=Zostera_marina.selectedgenome.v2.1proper.nuclearANDorganellar.20140906.fasta>
##contig=<ID=scaffold_273,length=226709,assembly=Zostera_marina.selectedgenome.v2.1proper.nuclearANDorganellar.20140906.fasta>
##contig=<ID=scaffold_274,length=225149,assembly=Zostera_marina.selectedgenome.v2.1proper.nuclearANDorganellar.20140906.fasta>
##contig=<ID=scaffold_275,length=258689,assembly=Zostera_marina.selectedgenome.v2.1proper.nuclearANDorganellar.20140906.fasta>
##contig=<ID=scaffold_276,length=246125,assembly=Zostera_marina.selectedgenome.v2.1proper.nuclearANDorganellar.20140906.fasta>
##contig=<ID=scaffold_277,length=238785,assembly=Zostera_marina.selectedgenome.v2.1proper.nuclearANDorganellar.20140906.fasta>
##contig=<ID=scaffold_278,length=222635,assembly=Zostera_marina.selectedgenome.v2.1proper.nuclearANDorganellar.20140906.fasta>
##contig=<ID=scaffold_279,length=224850,assembly=Zostera_marina.selectedgenome.v2.1proper.nuclearANDorganellar.20140906.fasta>
##contig=<ID=scaffold_280,length=228740,assembly=Zostera_marina.selectedgenome.v2.1proper.nuclearANDorganellar.20140906.fasta>
##contig=<ID=scaffold_281,length=223992,assembly=Zostera_marina.selectedgenome.v2.1proper.nuclearANDorganellar.20140906.fasta>
##contig=<ID=scaffold_282,length=244087,assembly=Zostera_marina.selectedgenome.v2.1proper.nuclearANDorganellar.20140906.fasta>
##contig=<ID=scaffold_283,length=225633,assembly=Zostera_marina.selectedgenome.v2.1proper.nuclearANDorganellar.20140906.fasta>
##contig=<ID=scaffold_284,length=221707,assembly=Zostera_marina.selectedgenome.v2.1proper.nuclearANDorganellar.20140906.fasta>
##contig=<ID=scaffold_285,length=260057,assembly=Zostera_marina.selectedgenome.v2.1proper.nuclearANDorganellar.20140906.fasta>
##contig=<ID=scaffold_286,length=282259,assembly=Zostera_marina.selectedgenome.v2.1proper.nuclearANDorganellar.20140906.fasta>
##contig=<ID=scaffold_287,length=211546,assembly=Zostera_marina.selectedgenome.v2.1proper.nuclearANDorganellar.20140906.fasta>
##contig=<ID=scaffold_288,length=210114,assembly=Zostera_marina.selectedgenome.v2.1proper.nuclearANDorganellar.20140906.fasta>
##contig=<ID=scaffold_289,length=209484,assembly=Zostera_marina.selectedgenome.v2.1proper.nuclearANDorganellar.20140906.fasta>
##contig=<ID=scaffold_290,length=232227,assembly=Zostera_marina.selectedgenome.v2.1proper.nuclearANDorganellar.20140906.fasta>
##contig=<ID=scaffold_291,length=231053,assembly=Zostera_marina.selectedgenome.v2.1proper.nuclearANDorganellar.20140906.fasta>
##contig=<ID=scaffold_292,length=201434,assembly=Zostera_marina.selectedgenome.v2.1proper.nuclearANDorganellar.20140906.fasta>
##contig=<ID=scaffold_293,length=204715,assembly=Zostera_marina.selectedgenome.v2.1proper.nuclearANDorganellar.20140906.fasta>
##contig=<ID=scaffold_294,length=216390,assembly=Zostera_marina.selectedgenome.v2.1proper.nuclearANDorganellar.20140906.fasta>
##contig=<ID=scaffold_295,length=218874,assembly=Zostera_marina.selectedgenome.v2.1proper.nuclearANDorganellar.20140906.fasta>
##contig=<ID=scaffold_296,length=207352,assembly=Zostera_marina.selectedgenome.v2.1proper.nuclearANDorganellar.20140906.fasta>
##contig=<ID=scaffold_297,length=244646,assembly=Zostera_marina.selectedgenome.v2.1proper.nuclearANDorganellar.20140906.fasta>
##contig=<ID=scaffold_298,length=227849,assembly=Zostera_marina.selectedgenome.v2.1proper.nuclearANDorganellar.20140906.fasta>
##contig=<ID=scaffold_299,length=214528,assembly=Zostera_marina.selectedgenome.v2.1proper.nuclearANDorganellar.20140906.fasta>
##contig=<ID=scaffold_300,length=200591,assembly=Zostera_marina.selectedgenome.v2.1proper.nuclearANDorganellar.20140906.fasta>
##contig=<ID=scaffold_301,length=231613,assembly=Zostera_marina.selectedgenome.v2.1proper.nuclearANDorganellar.20140906.fasta>
##contig=<ID=scaffold_302,length=198909,assembly=Zostera_marina.selectedgenome.v2.1proper.nuclearANDorganellar.20140906.fasta>
##contig=<ID=scaffold_303,length=191934,assembly=Zostera_marina.selectedgenome.v2.1proper.nuclearANDorganellar.20140906.fasta>
##contig=<ID=scaffold_304,length=202549,assembly=Zostera_marina.selectedgenome.v2.1proper.nuclearANDorganellar.20140906.fasta>
##contig=<ID=scaffold_305,length=212272,assembly=Zostera_marina.selectedgenome.v2.1proper.nuclearANDorganellar.20140906.fasta>
##contig=<ID=scaffold_306,length=192025,assembly=Zostera_marina.selectedgenome.v2.1proper.nuclearANDorganellar.20140906.fasta>
##contig=<ID=scaffold_307,length=188572,assembly=Zostera_marina.selectedgenome.v2.1proper.nuclearANDorganellar.20140906.fasta>
##contig=<ID=scaffold_308,length=253310,assembly=Zostera_marina.selectedgenome.v2.1proper.nuclearANDorganellar.20140906.fasta>
##contig=<ID=scaffold_309,length=187152,assembly=Zostera_marina.selectedgenome.v2.1proper.nuclearANDorganellar.20140906.fasta>
##contig=<ID=scaffold_310,length=191799,assembly=Zostera_marina.selectedgenome.v2.1proper.nuclearANDorganellar.20140906.fasta>
##contig=<ID=scaffold_311,length=189468,assembly=Zostera_marina.selectedgenome.v2.1proper.nuclearANDorganellar.20140906.fasta>
##contig=<ID=scaffold_312,length=184830,assembly=Zostera_marina.selectedgenome.v2.1proper.nuclearANDorganellar.20140906.fasta>
##contig=<ID=scaffold_313,length=179369,assembly=Zostera_marina.selectedgenome.v2.1proper.nuclearANDorganellar.20140906.fasta>
##contig=<ID=scaffold_314,length=199296,assembly=Zostera_marina.selectedgenome.v2.1proper.nuclearANDorganellar.20140906.fasta>
##contig=<ID=scaffold_315,length=177299,assembly=Zostera_marina.selectedgenome.v2.1proper.nuclearANDorganellar.20140906.fasta>
##contig=<ID=scaffold_316,length=198902,assembly=Zostera_marina.selectedgenome.v2.1proper.nuclearANDorganellar.20140906.fasta>
##contig=<ID=scaffold_317,length=176400,assembly=Zostera_marina.selectedgenome.v2.1proper.nuclearANDorganellar.20140906.fasta>
##contig=<ID=scaffold_318,length=192664,assembly=Zostera_marina.selectedgenome.v2.1proper.nuclearANDorganellar.20140906.fasta>
##contig=<ID=scaffold_319,length=178355,assembly=Zostera_marina.selectedgenome.v2.1proper.nuclearANDorganellar.20140906.fasta>
##contig=<ID=scaffold_320,length=180454,assembly=Zostera_marina.selectedgenome.v2.1proper.nuclearANDorganellar.20140906.fasta>
##contig=<ID=scaffold_321,length=211680,assembly=Zostera_marina.selectedgenome.v2.1proper.nuclearANDorganellar.20140906.fasta>
##contig=<ID=scaffold_322,length=197401,assembly=Zostera_marina.selectedgenome.v2.1proper.nuclearANDorganellar.20140906.fasta>
##contig=<ID=scaffold_323,length=193446,assembly=Zostera_marina.selectedgenome.v2.1proper.nuclearANDorganellar.20140906.fasta>
##contig=<ID=scaffold_324,length=175995,assembly=Zostera_marina.selectedgenome.v2.1proper.nuclearANDorganellar.20140906.fasta>
##contig=<ID=scaffold_325,length=191035,assembly=Zostera_marina.selectedgenome.v2.1proper.nuclearANDorganellar.20140906.fasta>
##contig=<ID=scaffold_326,length=199682,assembly=Zostera_marina.selectedgenome.v2.1proper.nuclearANDorganellar.20140906.fasta>
##contig=<ID=scaffold_327,length=173440,assembly=Zostera_marina.selectedgenome.v2.1proper.nuclearANDorganellar.20140906.fasta>
##contig=<ID=scaffold_328,length=178147,assembly=Zostera_marina.selectedgenome.v2.1proper.nuclearANDorganellar.20140906.fasta>
##contig=<ID=scaffold_329,length=179542,assembly=Zostera_marina.selectedgenome.v2.1proper.nuclearANDorganellar.20140906.fasta>
##contig=<ID=scaffold_330,length=167417,assembly=Zostera_marina.selectedgenome.v2.1proper.nuclearANDorganellar.20140906.fasta>
##contig=<ID=scaffold_331,length=167465,assembly=Zostera_marina.selectedgenome.v2.1proper.nuclearANDorganellar.20140906.fasta>
##contig=<ID=scaffold_332,length=180810,assembly=Zostera_marina.selectedgenome.v2.1proper.nuclearANDorganellar.20140906.fasta>
##contig=<ID=scaffold_333,length=177277,assembly=Zostera_marina.selectedgenome.v2.1proper.nuclearANDorganellar.20140906.fasta>
##contig=<ID=scaffold_334,length=168122,assembly=Zostera_marina.selectedgenome.v2.1proper.nuclearANDorganellar.20140906.fasta>
##contig=<ID=scaffold_335,length=185783,assembly=Zostera_marina.selectedgenome.v2.1proper.nuclearANDorganellar.20140906.fasta>
##contig=<ID=scaffold_336,length=185724,assembly=Zostera_marina.selectedgenome.v2.1proper.nuclearANDorganellar.20140906.fasta>
##contig=<ID=scaffold_337,length=178533,assembly=Zostera_marina.selectedgenome.v2.1proper.nuclearANDorganellar.20140906.fasta>
##contig=<ID=scaffold_338,length=164542,assembly=Zostera_marina.selectedgenome.v2.1proper.nuclearANDorganellar.20140906.fasta>
##contig=<ID=scaffold_339,length=165001,assembly=Zostera_marina.selectedgenome.v2.1proper.nuclearANDorganellar.20140906.fasta>
##contig=<ID=scaffold_340,length=161413,assembly=Zostera_marina.selectedgenome.v2.1proper.nuclearANDorganellar.20140906.fasta>
##contig=<ID=scaffold_341,length=171972,assembly=Zostera_marina.selectedgenome.v2.1proper.nuclearANDorganellar.20140906.fasta>
##contig=<ID=scaffold_342,length=158771,assembly=Zostera_marina.selectedgenome.v2.1proper.nuclearANDorganellar.20140906.fasta>
##contig=<ID=scaffold_343,length=160926,assembly=Zostera_marina.selectedgenome.v2.1proper.nuclearANDorganellar.20140906.fasta>
##contig=<ID=scaffold_344,length=155581,assembly=Zostera_marina.selectedgenome.v2.1proper.nuclearANDorganellar.20140906.fasta>
##contig=<ID=scaffold_345,length=155770,assembly=Zostera_marina.selectedgenome.v2.1proper.nuclearANDorganellar.20140906.fasta>
##contig=<ID=scaffold_346,length=184874,assembly=Zostera_marina.selectedgenome.v2.1proper.nuclearANDorganellar.20140906.fasta>
##contig=<ID=scaffold_347,length=168975,assembly=Zostera_marina.selectedgenome.v2.1proper.nuclearANDorganellar.20140906.fasta>
##contig=<ID=scaffold_348,length=161601,assembly=Zostera_marina.selectedgenome.v2.1proper.nuclearANDorganellar.20140906.fasta>
##contig=<ID=scaffold_349,length=152606,assembly=Zostera_marina.selectedgenome.v2.1proper.nuclearANDorganellar.20140906.fasta>
##contig=<ID=scaffold_350,length=171140,assembly=Zostera_marina.selectedgenome.v2.1proper.nuclearANDorganellar.20140906.fasta>
##contig=<ID=scaffold_351,length=170802,assembly=Zostera_marina.selectedgenome.v2.1proper.nuclearANDorganellar.20140906.fasta>
##contig=<ID=scaffold_352,length=162419,assembly=Zostera_marina.selectedgenome.v2.1proper.nuclearANDorganellar.20140906.fasta>
##contig=<ID=scaffold_353,length=162390,assembly=Zostera_marina.selectedgenome.v2.1proper.nuclearANDorganellar.20140906.fasta>
##contig=<ID=scaffold_354,length=149336,assembly=Zostera_marina.selectedgenome.v2.1proper.nuclearANDorganellar.20140906.fasta>
##contig=<ID=scaffold_355,length=157501,assembly=Zostera_marina.selectedgenome.v2.1proper.nuclearANDorganellar.20140906.fasta>
##contig=<ID=scaffold_356,length=148566,assembly=Zostera_marina.selectedgenome.v2.1proper.nuclearANDorganellar.20140906.fasta>
##contig=<ID=scaffold_357,length=160311,assembly=Zostera_marina.selectedgenome.v2.1proper.nuclearANDorganellar.20140906.fasta>
##contig=<ID=scaffold_358,length=214152,assembly=Zostera_marina.selectedgenome.v2.1proper.nuclearANDorganellar.20140906.fasta>
##contig=<ID=scaffold_359,length=167501,assembly=Zostera_marina.selectedgenome.v2.1proper.nuclearANDorganellar.20140906.fasta>
##contig=<ID=scaffold_360,length=145951,assembly=Zostera_marina.selectedgenome.v2.1proper.nuclearANDorganellar.20140906.fasta>
##contig=<ID=scaffold_361,length=148145,assembly=Zostera_marina.selectedgenome.v2.1proper.nuclearANDorganellar.20140906.fasta>
##contig=<ID=scaffold_362,length=168482,assembly=Zostera_marina.selectedgenome.v2.1proper.nuclearANDorganellar.20140906.fasta>
##contig=<ID=scaffold_363,length=156367,assembly=Zostera_marina.selectedgenome.v2.1proper.nuclearANDorganellar.20140906.fasta>
##contig=<ID=scaffold_364,length=185727,assembly=Zostera_marina.selectedgenome.v2.1proper.nuclearANDorganellar.20140906.fasta>
##contig=<ID=scaffold_365,length=158205,assembly=Zostera_marina.selectedgenome.v2.1proper.nuclearANDorganellar.20140906.fasta>
##contig=<ID=scaffold_366,length=148353,assembly=Zostera_marina.selectedgenome.v2.1proper.nuclearANDorganellar.20140906.fasta>
##contig=<ID=scaffold_367,length=146015,assembly=Zostera_marina.selectedgenome.v2.1proper.nuclearANDorganellar.20140906.fasta>
##contig=<ID=scaffold_368,length=146629,assembly=Zostera_marina.selectedgenome.v2.1proper.nuclearANDorganellar.20140906.fasta>
##contig=<ID=scaffold_369,length=163946,assembly=Zostera_marina.selectedgenome.v2.1proper.nuclearANDorganellar.20140906.fasta>
##contig=<ID=scaffold_370,length=157238,assembly=Zostera_marina.selectedgenome.v2.1proper.nuclearANDorganellar.20140906.fasta>
##contig=<ID=scaffold_371,length=164246,assembly=Zostera_marina.selectedgenome.v2.1proper.nuclearANDorganellar.20140906.fasta>
##contig=<ID=scaffold_372,length=156212,assembly=Zostera_marina.selectedgenome.v2.1proper.nuclearANDorganellar.20140906.fasta>
##contig=<ID=scaffold_373,length=138788,assembly=Zostera_marina.selectedgenome.v2.1proper.nuclearANDorganellar.20140906.fasta>
##contig=<ID=scaffold_374,length=152737,assembly=Zostera_marina.selectedgenome.v2.1proper.nuclearANDorganellar.20140906.fasta>
##contig=<ID=scaffold_375,length=135919,assembly=Zostera_marina.selectedgenome.v2.1proper.nuclearANDorganellar.20140906.fasta>
##contig=<ID=scaffold_376,length=141869,assembly=Zostera_marina.selectedgenome.v2.1proper.nuclearANDorganellar.20140906.fasta>
##contig=<ID=scaffold_377,length=144848,assembly=Zostera_marina.selectedgenome.v2.1proper.nuclearANDorganellar.20140906.fasta>
##contig=<ID=scaffold_378,length=155268,assembly=Zostera_marina.selectedgenome.v2.1proper.nuclearANDorganellar.20140906.fasta>
##contig=<ID=scaffold_379,length=135784,assembly=Zostera_marina.selectedgenome.v2.1proper.nuclearANDorganellar.20140906.fasta>
##contig=<ID=scaffold_380,length=151731,assembly=Zostera_marina.selectedgenome.v2.1proper.nuclearANDorganellar.20140906.fasta>
##contig=<ID=scaffold_381,length=147874,assembly=Zostera_marina.selectedgenome.v2.1proper.nuclearANDorganellar.20140906.fasta>
##contig=<ID=scaffold_382,length=168172,assembly=Zostera_marina.selectedgenome.v2.1proper.nuclearANDorganellar.20140906.fasta>
##contig=<ID=scaffold_383,length=146935,assembly=Zostera_marina.selectedgenome.v2.1proper.nuclearANDorganellar.20140906.fasta>
##contig=<ID=scaffold_384,length=133002,assembly=Zostera_marina.selectedgenome.v2.1proper.nuclearANDorganellar.20140906.fasta>
##contig=<ID=scaffold_385,length=138208,assembly=Zostera_marina.selectedgenome.v2.1proper.nuclearANDorganellar.20140906.fasta>
##contig=<ID=scaffold_386,length=140748,assembly=Zostera_marina.selectedgenome.v2.1proper.nuclearANDorganellar.20140906.fasta>
##contig=<ID=scaffold_387,length=136420,assembly=Zostera_marina.selectedgenome.v2.1proper.nuclearANDorganellar.20140906.fasta>
##contig=<ID=scaffold_388,length=129621,assembly=Zostera_marina.selectedgenome.v2.1proper.nuclearANDorganellar.20140906.fasta>
##contig=<ID=scaffold_389,length=157892,assembly=Zostera_marina.selectedgenome.v2.1proper.nuclearANDorganellar.20140906.fasta>
##contig=<ID=scaffold_390,length=144686,assembly=Zostera_marina.selectedgenome.v2.1proper.nuclearANDorganellar.20140906.fasta>
##contig=<ID=scaffold_391,length=126759,assembly=Zostera_marina.selectedgenome.v2.1proper.nuclearANDorganellar.20140906.fasta>
##contig=<ID=scaffold_392,length=136538,assembly=Zostera_marina.selectedgenome.v2.1proper.nuclearANDorganellar.20140906.fasta>
##contig=<ID=scaffold_393,length=126477,assembly=Zostera_marina.selectedgenome.v2.1proper.nuclearANDorganellar.20140906.fasta>
##contig=<ID=scaffold_394,length=134551,assembly=Zostera_marina.selectedgenome.v2.1proper.nuclearANDorganellar.20140906.fasta>
##contig=<ID=scaffold_395,length=131695,assembly=Zostera_marina.selectedgenome.v2.1proper.nuclearANDorganellar.20140906.fasta>
##contig=<ID=scaffold_396,length=127779,assembly=Zostera_marina.selectedgenome.v2.1proper.nuclearANDorganellar.20140906.fasta>
##contig=<ID=scaffold_397,length=124063,assembly=Zostera_marina.selectedgenome.v2.1proper.nuclearANDorganellar.20140906.fasta>
##contig=<ID=scaffold_398,length=124833,assembly=Zostera_marina.selectedgenome.v2.1proper.nuclearANDorganellar.20140906.fasta>
##contig=<ID=scaffold_399,length=138369,assembly=Zostera_marina.selectedgenome.v2.1proper.nuclearANDorganellar.20140906.fasta>
##contig=<ID=scaffold_400,length=134643,assembly=Zostera_marina.selectedgenome.v2.1proper.nuclearANDorganellar.20140906.fasta>
##contig=<ID=scaffold_401,length=120152,assembly=Zostera_marina.selectedgenome.v2.1proper.nuclearANDorganellar.20140906.fasta>
##contig=<ID=scaffold_402,length=120941,assembly=Zostera_marina.selectedgenome.v2.1proper.nuclearANDorganellar.20140906.fasta>
##contig=<ID=scaffold_403,length=129743,assembly=Zostera_marina.selectedgenome.v2.1proper.nuclearANDorganellar.20140906.fasta>
##contig=<ID=scaffold_404,length=124494,assembly=Zostera_marina.selectedgenome.v2.1proper.nuclearANDorganellar.20140906.fasta>
##contig=<ID=scaffold_405,length=166086,assembly=Zostera_marina.selectedgenome.v2.1proper.nuclearANDorganellar.20140906.fasta>
##contig=<ID=scaffold_406,length=134540,assembly=Zostera_marina.selectedgenome.v2.1proper.nuclearANDorganellar.20140906.fasta>
##contig=<ID=scaffold_407,length=118671,assembly=Zostera_marina.selectedgenome.v2.1proper.nuclearANDorganellar.20140906.fasta>
##contig=<ID=scaffold_408,length=120291,assembly=Zostera_marina.selectedgenome.v2.1proper.nuclearANDorganellar.20140906.fasta>
##contig=<ID=scaffold_409,length=146106,assembly=Zostera_marina.selectedgenome.v2.1proper.nuclearANDorganellar.20140906.fasta>
##contig=<ID=scaffold_410,length=114122,assembly=Zostera_marina.selectedgenome.v2.1proper.nuclearANDorganellar.20140906.fasta>
##contig=<ID=scaffold_411,length=116583,assembly=Zostera_marina.selectedgenome.v2.1proper.nuclearANDorganellar.20140906.fasta>
##contig=<ID=scaffold_412,length=113502,assembly=Zostera_marina.selectedgenome.v2.1proper.nuclearANDorganellar.20140906.fasta>
##contig=<ID=scaffold_413,length=137877,assembly=Zostera_marina.selectedgenome.v2.1proper.nuclearANDorganellar.20140906.fasta>
##contig=<ID=scaffold_414,length=116387,assembly=Zostera_marina.selectedgenome.v2.1proper.nuclearANDorganellar.20140906.fasta>
##contig=<ID=scaffold_415,length=112785,assembly=Zostera_marina.selectedgenome.v2.1proper.nuclearANDorganellar.20140906.fasta>
##contig=<ID=scaffold_416,length=148079,assembly=Zostera_marina.selectedgenome.v2.1proper.nuclearANDorganellar.20140906.fasta>
##contig=<ID=scaffold_417,length=118809,assembly=Zostera_marina.selectedgenome.v2.1proper.nuclearANDorganellar.20140906.fasta>
##contig=<ID=scaffold_418,length=111296,assembly=Zostera_marina.selectedgenome.v2.1proper.nuclearANDorganellar.20140906.fasta>
##contig=<ID=scaffold_419,length=112092,assembly=Zostera_marina.selectedgenome.v2.1proper.nuclearANDorganellar.20140906.fasta>
##contig=<ID=scaffold_420,length=116694,assembly=Zostera_marina.selectedgenome.v2.1proper.nuclearANDorganellar.20140906.fasta>
##contig=<ID=scaffold_421,length=131846,assembly=Zostera_marina.selectedgenome.v2.1proper.nuclearANDorganellar.20140906.fasta>
##contig=<ID=scaffold_422,length=180271,assembly=Zostera_marina.selectedgenome.v2.1proper.nuclearANDorganellar.20140906.fasta>
##contig=<ID=scaffold_423,length=122523,assembly=Zostera_marina.selectedgenome.v2.1proper.nuclearANDorganellar.20140906.fasta>
##contig=<ID=scaffold_424,length=138635,assembly=Zostera_marina.selectedgenome.v2.1proper.nuclearANDorganellar.20140906.fasta>
##contig=<ID=scaffold_425,length=123682,assembly=Zostera_marina.selectedgenome.v2.1proper.nuclearANDorganellar.20140906.fasta>
##contig=<ID=scaffold_426,length=109704,assembly=Zostera_marina.selectedgenome.v2.1proper.nuclearANDorganellar.20140906.fasta>
##contig=<ID=scaffold_427,length=102921,assembly=Zostera_marina.selectedgenome.v2.1proper.nuclearANDorganellar.20140906.fasta>
##contig=<ID=scaffold_428,length=112237,assembly=Zostera_marina.selectedgenome.v2.1proper.nuclearANDorganellar.20140906.fasta>
##contig=<ID=scaffold_429,length=126176,assembly=Zostera_marina.selectedgenome.v2.1proper.nuclearANDorganellar.20140906.fasta>
##contig=<ID=scaffold_430,length=106034,assembly=Zostera_marina.selectedgenome.v2.1proper.nuclearANDorganellar.20140906.fasta>
##contig=<ID=scaffold_431,length=105551,assembly=Zostera_marina.selectedgenome.v2.1proper.nuclearANDorganellar.20140906.fasta>
##contig=<ID=scaffold_432,length=115934,assembly=Zostera_marina.selectedgenome.v2.1proper.nuclearANDorganellar.20140906.fasta>
##contig=<ID=scaffold_433,length=107137,assembly=Zostera_marina.selectedgenome.v2.1proper.nuclearANDorganellar.20140906.fasta>
##contig=<ID=scaffold_434,length=134179,assembly=Zostera_marina.selectedgenome.v2.1proper.nuclearANDorganellar.20140906.fasta>
##contig=<ID=scaffold_435,length=107353,assembly=Zostera_marina.selectedgenome.v2.1proper.nuclearANDorganellar.20140906.fasta>
##contig=<ID=scaffold_436,length=102021,assembly=Zostera_marina.selectedgenome.v2.1proper.nuclearANDorganellar.20140906.fasta>
##contig=<ID=scaffold_437,length=102103,assembly=Zostera_marina.selectedgenome.v2.1proper.nuclearANDorganellar.20140906.fasta>
##contig=<ID=scaffold_438,length=104914,assembly=Zostera_marina.selectedgenome.v2.1proper.nuclearANDorganellar.20140906.fasta>
##contig=<ID=scaffold_439,length=102972,assembly=Zostera_marina.selectedgenome.v2.1proper.nuclearANDorganellar.20140906.fasta>
##contig=<ID=scaffold_440,length=99064,assembly=Zostera_marina.selectedgenome.v2.1proper.nuclearANDorganellar.20140906.fasta>
##contig=<ID=scaffold_441,length=141762,assembly=Zostera_marina.selectedgenome.v2.1proper.nuclearANDorganellar.20140906.fasta>
##contig=<ID=scaffold_442,length=98918,assembly=Zostera_marina.selectedgenome.v2.1proper.nuclearANDorganellar.20140906.fasta>
##contig=<ID=scaffold_443,length=112847,assembly=Zostera_marina.selectedgenome.v2.1proper.nuclearANDorganellar.20140906.fasta>
##contig=<ID=scaffold_444,length=121497,assembly=Zostera_marina.selectedgenome.v2.1proper.nuclearANDorganellar.20140906.fasta>
##contig=<ID=scaffold_445,length=93912,assembly=Zostera_marina.selectedgenome.v2.1proper.nuclearANDorganellar.20140906.fasta>
##contig=<ID=scaffold_446,length=98098,assembly=Zostera_marina.selectedgenome.v2.1proper.nuclearANDorganellar.20140906.fasta>
##contig=<ID=scaffold_447,length=102168,assembly=Zostera_marina.selectedgenome.v2.1proper.nuclearANDorganellar.20140906.fasta>
##contig=<ID=scaffold_448,length=125316,assembly=Zostera_marina.selectedgenome.v2.1proper.nuclearANDorganellar.20140906.fasta>
##contig=<ID=scaffold_449,length=105687,assembly=Zostera_marina.selectedgenome.v2.1proper.nuclearANDorganellar.20140906.fasta>
##contig=<ID=scaffold_450,length=97842,assembly=Zostera_marina.selectedgenome.v2.1proper.nuclearANDorganellar.20140906.fasta>
##contig=<ID=scaffold_451,length=94675,assembly=Zostera_marina.selectedgenome.v2.1proper.nuclearANDorganellar.20140906.fasta>
##contig=<ID=scaffold_452,length=91817,assembly=Zostera_marina.selectedgenome.v2.1proper.nuclearANDorganellar.20140906.fasta>
##contig=<ID=scaffold_453,length=123575,assembly=Zostera_marina.selectedgenome.v2.1proper.nuclearANDorganellar.20140906.fasta>
##contig=<ID=scaffold_454,length=91277,assembly=Zostera_marina.selectedgenome.v2.1proper.nuclearANDorganellar.20140906.fasta>
##contig=<ID=scaffold_455,length=141456,assembly=Zostera_marina.selectedgenome.v2.1proper.nuclearANDorganellar.20140906.fasta>
##contig=<ID=scaffold_456,length=92944,assembly=Zostera_marina.selectedgenome.v2.1proper.nuclearANDorganellar.20140906.fasta>
##contig=<ID=scaffold_457,length=104998,assembly=Zostera_marina.selectedgenome.v2.1proper.nuclearANDorganellar.20140906.fasta>
##contig=<ID=scaffold_458,length=98442,assembly=Zostera_marina.selectedgenome.v2.1proper.nuclearANDorganellar.20140906.fasta>
##contig=<ID=scaffold_459,length=123803,assembly=Zostera_marina.selectedgenome.v2.1proper.nuclearANDorganellar.20140906.fasta>
##contig=<ID=scaffold_460,length=92024,assembly=Zostera_marina.selectedgenome.v2.1proper.nuclearANDorganellar.20140906.fasta>
##contig=<ID=scaffold_461,length=89000,assembly=Zostera_marina.selectedgenome.v2.1proper.nuclearANDorganellar.20140906.fasta>
##contig=<ID=scaffold_462,length=92052,assembly=Zostera_marina.selectedgenome.v2.1proper.nuclearANDorganellar.20140906.fasta>
##contig=<ID=scaffold_463,length=88096,assembly=Zostera_marina.selectedgenome.v2.1proper.nuclearANDorganellar.20140906.fasta>
##contig=<ID=scaffold_464,length=95399,assembly=Zostera_marina.selectedgenome.v2.1proper.nuclearANDorganellar.20140906.fasta>
##contig=<ID=scaffold_465,length=99817,assembly=Zostera_marina.selectedgenome.v2.1proper.nuclearANDorganellar.20140906.fasta>
##contig=<ID=scaffold_467,length=85398,assembly=Zostera_marina.selectedgenome.v2.1proper.nuclearANDorganellar.20140906.fasta>
##contig=<ID=scaffold_468,length=88273,assembly=Zostera_marina.selectedgenome.v2.1proper.nuclearANDorganellar.20140906.fasta>
##contig=<ID=scaffold_469,length=91800,assembly=Zostera_marina.selectedgenome.v2.1proper.nuclearANDorganellar.20140906.fasta>
##contig=<ID=scaffold_471,length=96767,assembly=Zostera_marina.selectedgenome.v2.1proper.nuclearANDorganellar.20140906.fasta>
##contig=<ID=scaffold_470,length=100582,assembly=Zostera_marina.selectedgenome.v2.1proper.nuclearANDorganellar.20140906.fasta>
##contig=<ID=scaffold_472,length=86123,assembly=Zostera_marina.selectedgenome.v2.1proper.nuclearANDorganellar.20140906.fasta>
##contig=<ID=scaffold_473,length=117831,assembly=Zostera_marina.selectedgenome.v2.1proper.nuclearANDorganellar.20140906.fasta>
##contig=<ID=scaffold_474,length=91309,assembly=Zostera_marina.selectedgenome.v2.1proper.nuclearANDorganellar.20140906.fasta>
##contig=<ID=scaffold_475,length=100595,assembly=Zostera_marina.selectedgenome.v2.1proper.nuclearANDorganellar.20140906.fasta>
##contig=<ID=scaffold_476,length=88742,assembly=Zostera_marina.selectedgenome.v2.1proper.nuclearANDorganellar.20140906.fasta>
##contig=<ID=scaffold_477,length=84156,assembly=Zostera_marina.selectedgenome.v2.1proper.nuclearANDorganellar.20140906.fasta>
##contig=<ID=scaffold_479,length=84623,assembly=Zostera_marina.selectedgenome.v2.1proper.nuclearANDorganellar.20140906.fasta>
##contig=<ID=scaffold_481,length=113994,assembly=Zostera_marina.selectedgenome.v2.1proper.nuclearANDorganellar.20140906.fasta>
##contig=<ID=scaffold_482,length=95694,assembly=Zostera_marina.selectedgenome.v2.1proper.nuclearANDorganellar.20140906.fasta>
##contig=<ID=scaffold_483,length=83550,assembly=Zostera_marina.selectedgenome.v2.1proper.nuclearANDorganellar.20140906.fasta>
##contig=<ID=scaffold_484,length=86211,assembly=Zostera_marina.selectedgenome.v2.1proper.nuclearANDorganellar.20140906.fasta>
##contig=<ID=scaffold_485,length=89687,assembly=Zostera_marina.selectedgenome.v2.1proper.nuclearANDorganellar.20140906.fasta>
##contig=<ID=scaffold_486,length=83618,assembly=Zostera_marina.selectedgenome.v2.1proper.nuclearANDorganellar.20140906.fasta>
##contig=<ID=scaffold_487,length=80582,assembly=Zostera_marina.selectedgenome.v2.1proper.nuclearANDorganellar.20140906.fasta>
##contig=<ID=scaffold_488,length=82901,assembly=Zostera_marina.selectedgenome.v2.1proper.nuclearANDorganellar.20140906.fasta>
##contig=<ID=scaffold_489,length=108384,assembly=Zostera_marina.selectedgenome.v2.1proper.nuclearANDorganellar.20140906.fasta>
##contig=<ID=scaffold_490,length=83666,assembly=Zostera_marina.selectedgenome.v2.1proper.nuclearANDorganellar.20140906.fasta>
##contig=<ID=scaffold_491,length=80168,assembly=Zostera_marina.selectedgenome.v2.1proper.nuclearANDorganellar.20140906.fasta>
##contig=<ID=scaffold_493,length=85732,assembly=Zostera_marina.selectedgenome.v2.1proper.nuclearANDorganellar.20140906.fasta>
##contig=<ID=scaffold_494,length=101013,assembly=Zostera_marina.selectedgenome.v2.1proper.nuclearANDorganellar.20140906.fasta>
##contig=<ID=scaffold_495,length=77097,assembly=Zostera_marina.selectedgenome.v2.1proper.nuclearANDorganellar.20140906.fasta>
##contig=<ID=scaffold_496,length=83666,assembly=Zostera_marina.selectedgenome.v2.1proper.nuclearANDorganellar.20140906.fasta>
##contig=<ID=scaffold_497,length=103787,assembly=Zostera_marina.selectedgenome.v2.1proper.nuclearANDorganellar.20140906.fasta>
##contig=<ID=scaffold_498,length=88979,assembly=Zostera_marina.selectedgenome.v2.1proper.nuclearANDorganellar.20140906.fasta>
##contig=<ID=scaffold_499,length=95571,assembly=Zostera_marina.selectedgenome.v2.1proper.nuclearANDorganellar.20140906.fasta>
##contig=<ID=scaffold_500,length=75310,assembly=Zostera_marina.selectedgenome.v2.1proper.nuclearANDorganellar.20140906.fasta>
##contig=<ID=scaffold_501,length=73429,assembly=Zostera_marina.selectedgenome.v2.1proper.nuclearANDorganellar.20140906.fasta>
##contig=<ID=scaffold_502,length=110519,assembly=Zostera_marina.selectedgenome.v2.1proper.nuclearANDorganellar.20140906.fasta>
##contig=<ID=scaffold_503,length=73911,assembly=Zostera_marina.selectedgenome.v2.1proper.nuclearANDorganellar.20140906.fasta>
##contig=<ID=scaffold_504,length=85886,assembly=Zostera_marina.selectedgenome.v2.1proper.nuclearANDorganellar.20140906.fasta>
##contig=<ID=scaffold_505,length=99040,assembly=Zostera_marina.selectedgenome.v2.1proper.nuclearANDorganellar.20140906.fasta>
##contig=<ID=scaffold_506,length=95481,assembly=Zostera_marina.selectedgenome.v2.1proper.nuclearANDorganellar.20140906.fasta>
##contig=<ID=scaffold_507,length=76942,assembly=Zostera_marina.selectedgenome.v2.1proper.nuclearANDorganellar.20140906.fasta>
##contig=<ID=scaffold_508,length=92611,assembly=Zostera_marina.selectedgenome.v2.1proper.nuclearANDorganellar.20140906.fasta>
##contig=<ID=scaffold_509,length=86812,assembly=Zostera_marina.selectedgenome.v2.1proper.nuclearANDorganellar.20140906.fasta>
##contig=<ID=scaffold_510,length=72338,assembly=Zostera_marina.selectedgenome.v2.1proper.nuclearANDorganellar.20140906.fasta>
##contig=<ID=scaffold_511,length=95809,assembly=Zostera_marina.selectedgenome.v2.1proper.nuclearANDorganellar.20140906.fasta>
##contig=<ID=scaffold_512,length=87616,assembly=Zostera_marina.selectedgenome.v2.1proper.nuclearANDorganellar.20140906.fasta>
##contig=<ID=scaffold_513,length=70491,assembly=Zostera_marina.selectedgenome.v2.1proper.nuclearANDorganellar.20140906.fasta>
##contig=<ID=scaffold_514,length=84605,assembly=Zostera_marina.selectedgenome.v2.1proper.nuclearANDorganellar.20140906.fasta>
##contig=<ID=scaffold_515,length=70596,assembly=Zostera_marina.selectedgenome.v2.1proper.nuclearANDorganellar.20140906.fasta>
##contig=<ID=scaffold_516,length=73654,assembly=Zostera_marina.selectedgenome.v2.1proper.nuclearANDorganellar.20140906.fasta>
##contig=<ID=scaffold_517,length=90608,assembly=Zostera_marina.selectedgenome.v2.1proper.nuclearANDorganellar.20140906.fasta>
##contig=<ID=scaffold_518,length=69218,assembly=Zostera_marina.selectedgenome.v2.1proper.nuclearANDorganellar.20140906.fasta>
##contig=<ID=scaffold_519,length=70348,assembly=Zostera_marina.selectedgenome.v2.1proper.nuclearANDorganellar.20140906.fasta>
##contig=<ID=scaffold_520,length=68027,assembly=Zostera_marina.selectedgenome.v2.1proper.nuclearANDorganellar.20140906.fasta>
##contig=<ID=scaffold_521,length=68406,assembly=Zostera_marina.selectedgenome.v2.1proper.nuclearANDorganellar.20140906.fasta>
##contig=<ID=scaffold_522,length=66034,assembly=Zostera_marina.selectedgenome.v2.1proper.nuclearANDorganellar.20140906.fasta>
##contig=<ID=scaffold_523,length=65664,assembly=Zostera_marina.selectedgenome.v2.1proper.nuclearANDorganellar.20140906.fasta>
##contig=<ID=scaffold_524,length=71506,assembly=Zostera_marina.selectedgenome.v2.1proper.nuclearANDorganellar.20140906.fasta>
##contig=<ID=scaffold_525,length=81198,assembly=Zostera_marina.selectedgenome.v2.1proper.nuclearANDorganellar.20140906.fasta>
##contig=<ID=scaffold_526,length=87679,assembly=Zostera_marina.selectedgenome.v2.1proper.nuclearANDorganellar.20140906.fasta>
##contig=<ID=scaffold_527,length=70002,assembly=Zostera_marina.selectedgenome.v2.1proper.nuclearANDorganellar.20140906.fasta>
##contig=<ID=scaffold_528,length=73545,assembly=Zostera_marina.selectedgenome.v2.1proper.nuclearANDorganellar.20140906.fasta>
##contig=<ID=scaffold_529,length=65180,assembly=Zostera_marina.selectedgenome.v2.1proper.nuclearANDorganellar.20140906.fasta>
##contig=<ID=scaffold_530,length=65137,assembly=Zostera_marina.selectedgenome.v2.1proper.nuclearANDorganellar.20140906.fasta>
##contig=<ID=scaffold_531,length=69185,assembly=Zostera_marina.selectedgenome.v2.1proper.nuclearANDorganellar.20140906.fasta>
##contig=<ID=scaffold_532,length=73151,assembly=Zostera_marina.selectedgenome.v2.1proper.nuclearANDorganellar.20140906.fasta>
##contig=<ID=scaffold_534,length=90715,assembly=Zostera_marina.selectedgenome.v2.1proper.nuclearANDorganellar.20140906.fasta>
##contig=<ID=scaffold_536,length=61629,assembly=Zostera_marina.selectedgenome.v2.1proper.nuclearANDorganellar.20140906.fasta>
##contig=<ID=scaffold_537,length=92960,assembly=Zostera_marina.selectedgenome.v2.1proper.nuclearANDorganellar.20140906.fasta>
##contig=<ID=scaffold_538,length=61118,assembly=Zostera_marina.selectedgenome.v2.1proper.nuclearANDorganellar.20140906.fasta>
##contig=<ID=scaffold_539,length=76985,assembly=Zostera_marina.selectedgenome.v2.1proper.nuclearANDorganellar.20140906.fasta>
##contig=<ID=scaffold_540,length=60126,assembly=Zostera_marina.selectedgenome.v2.1proper.nuclearANDorganellar.20140906.fasta>
##contig=<ID=scaffold_541,length=64798,assembly=Zostera_marina.selectedgenome.v2.1proper.nuclearANDorganellar.20140906.fasta>
##contig=<ID=scaffold_542,length=65210,assembly=Zostera_marina.selectedgenome.v2.1proper.nuclearANDorganellar.20140906.fasta>
##contig=<ID=scaffold_543,length=105887,assembly=Zostera_marina.selectedgenome.v2.1proper.nuclearANDorganellar.20140906.fasta>
##contig=<ID=scaffold_544,length=67017,assembly=Zostera_marina.selectedgenome.v2.1proper.nuclearANDorganellar.20140906.fasta>
##contig=<ID=scaffold_545,length=59149,assembly=Zostera_marina.selectedgenome.v2.1proper.nuclearANDorganellar.20140906.fasta>
##contig=<ID=scaffold_546,length=62161,assembly=Zostera_marina.selectedgenome.v2.1proper.nuclearANDorganellar.20140906.fasta>
##contig=<ID=scaffold_547,length=87952,assembly=Zostera_marina.selectedgenome.v2.1proper.nuclearANDorganellar.20140906.fasta>
##contig=<ID=scaffold_548,length=58819,assembly=Zostera_marina.selectedgenome.v2.1proper.nuclearANDorganellar.20140906.fasta>
##contig=<ID=scaffold_549,length=95502,assembly=Zostera_marina.selectedgenome.v2.1proper.nuclearANDorganellar.20140906.fasta>
##contig=<ID=scaffold_550,length=65864,assembly=Zostera_marina.selectedgenome.v2.1proper.nuclearANDorganellar.20140906.fasta>
##contig=<ID=scaffold_551,length=58604,assembly=Zostera_marina.selectedgenome.v2.1proper.nuclearANDorganellar.20140906.fasta>
##contig=<ID=scaffold_552,length=57650,assembly=Zostera_marina.selectedgenome.v2.1proper.nuclearANDorganellar.20140906.fasta>
##contig=<ID=scaffold_553,length=64777,assembly=Zostera_marina.selectedgenome.v2.1proper.nuclearANDorganellar.20140906.fasta>
##contig=<ID=scaffold_554,length=56516,assembly=Zostera_marina.selectedgenome.v2.1proper.nuclearANDorganellar.20140906.fasta>
##contig=<ID=scaffold_555,length=56897,assembly=Zostera_marina.selectedgenome.v2.1proper.nuclearANDorganellar.20140906.fasta>
##contig=<ID=scaffold_556,length=71512,assembly=Zostera_marina.selectedgenome.v2.1proper.nuclearANDorganellar.20140906.fasta>
##contig=<ID=scaffold_557,length=72325,assembly=Zostera_marina.selectedgenome.v2.1proper.nuclearANDorganellar.20140906.fasta>
##contig=<ID=scaffold_558,length=66027,assembly=Zostera_marina.selectedgenome.v2.1proper.nuclearANDorganellar.20140906.fasta>
##contig=<ID=scaffold_559,length=58474,assembly=Zostera_marina.selectedgenome.v2.1proper.nuclearANDorganellar.20140906.fasta>
##contig=<ID=scaffold_560,length=102826,assembly=Zostera_marina.selectedgenome.v2.1proper.nuclearANDorganellar.20140906.fasta>
##contig=<ID=scaffold_561,length=71791,assembly=Zostera_marina.selectedgenome.v2.1proper.nuclearANDorganellar.20140906.fasta>
##contig=<ID=scaffold_562,length=52191,assembly=Zostera_marina.selectedgenome.v2.1proper.nuclearANDorganellar.20140906.fasta>
##contig=<ID=scaffold_563,length=55183,assembly=Zostera_marina.selectedgenome.v2.1proper.nuclearANDorganellar.20140906.fasta>
##contig=<ID=scaffold_564,length=70611,assembly=Zostera_marina.selectedgenome.v2.1proper.nuclearANDorganellar.20140906.fasta>
##contig=<ID=scaffold_566,length=67333,assembly=Zostera_marina.selectedgenome.v2.1proper.nuclearANDorganellar.20140906.fasta>
##contig=<ID=scaffold_567,length=56410,assembly=Zostera_marina.selectedgenome.v2.1proper.nuclearANDorganellar.20140906.fasta>
##contig=<ID=scaffold_568,length=51365,assembly=Zostera_marina.selectedgenome.v2.1proper.nuclearANDorganellar.20140906.fasta>
##contig=<ID=scaffold_569,length=55032,assembly=Zostera_marina.selectedgenome.v2.1proper.nuclearANDorganellar.20140906.fasta>
##contig=<ID=scaffold_570,length=56594,assembly=Zostera_marina.selectedgenome.v2.1proper.nuclearANDorganellar.20140906.fasta>
##contig=<ID=scaffold_572,length=54516,assembly=Zostera_marina.selectedgenome.v2.1proper.nuclearANDorganellar.20140906.fasta>
##contig=<ID=scaffold_573,length=56159,assembly=Zostera_marina.selectedgenome.v2.1proper.nuclearANDorganellar.20140906.fasta>
##contig=<ID=scaffold_575,length=50751,assembly=Zostera_marina.selectedgenome.v2.1proper.nuclearANDorganellar.20140906.fasta>
##contig=<ID=scaffold_576,length=53447,assembly=Zostera_marina.selectedgenome.v2.1proper.nuclearANDorganellar.20140906.fasta>
##contig=<ID=scaffold_577,length=53198,assembly=Zostera_marina.selectedgenome.v2.1proper.nuclearANDorganellar.20140906.fasta>
##contig=<ID=scaffold_578,length=59601,assembly=Zostera_marina.selectedgenome.v2.1proper.nuclearANDorganellar.20140906.fasta>
##contig=<ID=scaffold_579,length=50428,assembly=Zostera_marina.selectedgenome.v2.1proper.nuclearANDorganellar.20140906.fasta>
##contig=<ID=scaffold_580,length=53935,assembly=Zostera_marina.selectedgenome.v2.1proper.nuclearANDorganellar.20140906.fasta>
##contig=<ID=scaffold_581,length=66226,assembly=Zostera_marina.selectedgenome.v2.1proper.nuclearANDorganellar.20140906.fasta>
##contig=<ID=scaffold_583,length=49601,assembly=Zostera_marina.selectedgenome.v2.1proper.nuclearANDorganellar.20140906.fasta>
##contig=<ID=scaffold_584,length=58728,assembly=Zostera_marina.selectedgenome.v2.1proper.nuclearANDorganellar.20140906.fasta>
##contig=<ID=scaffold_585,length=76676,assembly=Zostera_marina.selectedgenome.v2.1proper.nuclearANDorganellar.20140906.fasta>
##contig=<ID=scaffold_586,length=53683,assembly=Zostera_marina.selectedgenome.v2.1proper.nuclearANDorganellar.20140906.fasta>
##contig=<ID=scaffold_588,length=48396,assembly=Zostera_marina.selectedgenome.v2.1proper.nuclearANDorganellar.20140906.fasta>
##contig=<ID=scaffold_589,length=55756,assembly=Zostera_marina.selectedgenome.v2.1proper.nuclearANDorganellar.20140906.fasta>
##contig=<ID=scaffold_590,length=48863,assembly=Zostera_marina.selectedgenome.v2.1proper.nuclearANDorganellar.20140906.fasta>
##contig=<ID=scaffold_591,length=47564,assembly=Zostera_marina.selectedgenome.v2.1proper.nuclearANDorganellar.20140906.fasta>
##contig=<ID=scaffold_592,length=47169,assembly=Zostera_marina.selectedgenome.v2.1proper.nuclearANDorganellar.20140906.fasta>
##contig=<ID=scaffold_593,length=50968,assembly=Zostera_marina.selectedgenome.v2.1proper.nuclearANDorganellar.20140906.fasta>
##contig=<ID=scaffold_594,length=48265,assembly=Zostera_marina.selectedgenome.v2.1proper.nuclearANDorganellar.20140906.fasta>
##contig=<ID=scaffold_595,length=47197,assembly=Zostera_marina.selectedgenome.v2.1proper.nuclearANDorganellar.20140906.fasta>
##contig=<ID=scaffold_596,length=81230,assembly=Zostera_marina.selectedgenome.v2.1proper.nuclearANDorganellar.20140906.fasta>
##contig=<ID=scaffold_597,length=67440,assembly=Zostera_marina.selectedgenome.v2.1proper.nuclearANDorganellar.20140906.fasta>
##contig=<ID=scaffold_598,length=50266,assembly=Zostera_marina.selectedgenome.v2.1proper.nuclearANDorganellar.20140906.fasta>
##contig=<ID=scaffold_600,length=51692,assembly=Zostera_marina.selectedgenome.v2.1proper.nuclearANDorganellar.20140906.fasta>
##contig=<ID=scaffold_601,length=50742,assembly=Zostera_marina.selectedgenome.v2.1proper.nuclearANDorganellar.20140906.fasta>
##contig=<ID=scaffold_602,length=47027,assembly=Zostera_marina.selectedgenome.v2.1proper.nuclearANDorganellar.20140906.fasta>
##contig=<ID=scaffold_604,length=45985,assembly=Zostera_marina.selectedgenome.v2.1proper.nuclearANDorganellar.20140906.fasta>
##contig=<ID=scaffold_605,length=43025,assembly=Zostera_marina.selectedgenome.v2.1proper.nuclearANDorganellar.20140906.fasta>
##contig=<ID=scaffold_606,length=47395,assembly=Zostera_marina.selectedgenome.v2.1proper.nuclearANDorganellar.20140906.fasta>
##contig=<ID=scaffold_607,length=65652,assembly=Zostera_marina.selectedgenome.v2.1proper.nuclearANDorganellar.20140906.fasta>
##contig=<ID=scaffold_608,length=51500,assembly=Zostera_marina.selectedgenome.v2.1proper.nuclearANDorganellar.20140906.fasta>
##contig=<ID=scaffold_609,length=53256,assembly=Zostera_marina.selectedgenome.v2.1proper.nuclearANDorganellar.20140906.fasta>
##contig=<ID=scaffold_611,length=41878,assembly=Zostera_marina.selectedgenome.v2.1proper.nuclearANDorganellar.20140906.fasta>
##contig=<ID=scaffold_612,length=46516,assembly=Zostera_marina.selectedgenome.v2.1proper.nuclearANDorganellar.20140906.fasta>
##contig=<ID=scaffold_613,length=52793,assembly=Zostera_marina.selectedgenome.v2.1proper.nuclearANDorganellar.20140906.fasta>
##contig=<ID=scaffold_614,length=71169,assembly=Zostera_marina.selectedgenome.v2.1proper.nuclearANDorganellar.20140906.fasta>
##contig=<ID=scaffold_616,length=56346,assembly=Zostera_marina.selectedgenome.v2.1proper.nuclearANDorganellar.20140906.fasta>
##contig=<ID=scaffold_617,length=56160,assembly=Zostera_marina.selectedgenome.v2.1proper.nuclearANDorganellar.20140906.fasta>
##contig=<ID=scaffold_620,length=42275,assembly=Zostera_marina.selectedgenome.v2.1proper.nuclearANDorganellar.20140906.fasta>
##contig=<ID=scaffold_621,length=40047,assembly=Zostera_marina.selectedgenome.v2.1proper.nuclearANDorganellar.20140906.fasta>
##contig=<ID=scaffold_622,length=38940,assembly=Zostera_marina.selectedgenome.v2.1proper.nuclearANDorganellar.20140906.fasta>
##contig=<ID=scaffold_623,length=55202,assembly=Zostera_marina.selectedgenome.v2.1proper.nuclearANDorganellar.20140906.fasta>
##contig=<ID=scaffold_624,length=38366,assembly=Zostera_marina.selectedgenome.v2.1proper.nuclearANDorganellar.20140906.fasta>
##contig=<ID=scaffold_625,length=46661,assembly=Zostera_marina.selectedgenome.v2.1proper.nuclearANDorganellar.20140906.fasta>
##contig=<ID=scaffold_626,length=37531,assembly=Zostera_marina.selectedgenome.v2.1proper.nuclearANDorganellar.20140906.fasta>
##contig=<ID=scaffold_627,length=45988,assembly=Zostera_marina.selectedgenome.v2.1proper.nuclearANDorganellar.20140906.fasta>
##contig=<ID=scaffold_628,length=51684,assembly=Zostera_marina.selectedgenome.v2.1proper.nuclearANDorganellar.20140906.fasta>
##contig=<ID=scaffold_629,length=39805,assembly=Zostera_marina.selectedgenome.v2.1proper.nuclearANDorganellar.20140906.fasta>
##contig=<ID=scaffold_630,length=36713,assembly=Zostera_marina.selectedgenome.v2.1proper.nuclearANDorganellar.20140906.fasta>
##contig=<ID=scaffold_632,length=46274,assembly=Zostera_marina.selectedgenome.v2.1proper.nuclearANDorganellar.20140906.fasta>
##contig=<ID=scaffold_634,length=62530,assembly=Zostera_marina.selectedgenome.v2.1proper.nuclearANDorganellar.20140906.fasta>
##contig=<ID=scaffold_635,length=40490,assembly=Zostera_marina.selectedgenome.v2.1proper.nuclearANDorganellar.20140906.fasta>
##contig=<ID=scaffold_637,length=37926,assembly=Zostera_marina.selectedgenome.v2.1proper.nuclearANDorganellar.20140906.fasta>
##contig=<ID=scaffold_638,length=36301,assembly=Zostera_marina.selectedgenome.v2.1proper.nuclearANDorganellar.20140906.fasta>
##contig=<ID=scaffold_639,length=35983,assembly=Zostera_marina.selectedgenome.v2.1proper.nuclearANDorganellar.20140906.fasta>
##contig=<ID=scaffold_640,length=34996,assembly=Zostera_marina.selectedgenome.v2.1proper.nuclearANDorganellar.20140906.fasta>
##contig=<ID=scaffold_642,length=36610,assembly=Zostera_marina.selectedgenome.v2.1proper.nuclearANDorganellar.20140906.fasta>
##contig=<ID=scaffold_643,length=33993,assembly=Zostera_marina.selectedgenome.v2.1proper.nuclearANDorganellar.20140906.fasta>
##contig=<ID=scaffold_644,length=33960,assembly=Zostera_marina.selectedgenome.v2.1proper.nuclearANDorganellar.20140906.fasta>
##contig=<ID=scaffold_646,length=34692,assembly=Zostera_marina.selectedgenome.v2.1proper.nuclearANDorganellar.20140906.fasta>
##contig=<ID=scaffold_647,length=35589,assembly=Zostera_marina.selectedgenome.v2.1proper.nuclearANDorganellar.20140906.fasta>
##contig=<ID=scaffold_649,length=45647,assembly=Zostera_marina.selectedgenome.v2.1proper.nuclearANDorganellar.20140906.fasta>
##contig=<ID=scaffold_650,length=37260,assembly=Zostera_marina.selectedgenome.v2.1proper.nuclearANDorganellar.20140906.fasta>
##contig=<ID=scaffold_651,length=33447,assembly=Zostera_marina.selectedgenome.v2.1proper.nuclearANDorganellar.20140906.fasta>
##contig=<ID=scaffold_652,length=62654,assembly=Zostera_marina.selectedgenome.v2.1proper.nuclearANDorganellar.20140906.fasta>
##contig=<ID=scaffold_653,length=45858,assembly=Zostera_marina.selectedgenome.v2.1proper.nuclearANDorganellar.20140906.fasta>
##contig=<ID=scaffold_655,length=49424,assembly=Zostera_marina.selectedgenome.v2.1proper.nuclearANDorganellar.20140906.fasta>
##contig=<ID=scaffold_656,length=32860,assembly=Zostera_marina.selectedgenome.v2.1proper.nuclearANDorganellar.20140906.fasta>
##contig=<ID=scaffold_657,length=38173,assembly=Zostera_marina.selectedgenome.v2.1proper.nuclearANDorganellar.20140906.fasta>
##contig=<ID=scaffold_658,length=34088,assembly=Zostera_marina.selectedgenome.v2.1proper.nuclearANDorganellar.20140906.fasta>
##contig=<ID=scaffold_660,length=36894,assembly=Zostera_marina.selectedgenome.v2.1proper.nuclearANDorganellar.20140906.fasta>
##contig=<ID=scaffold_661,length=55439,assembly=Zostera_marina.selectedgenome.v2.1proper.nuclearANDorganellar.20140906.fasta>
##contig=<ID=scaffold_662,length=32933,assembly=Zostera_marina.selectedgenome.v2.1proper.nuclearANDorganellar.20140906.fasta>
##contig=<ID=scaffold_663,length=31191,assembly=Zostera_marina.selectedgenome.v2.1proper.nuclearANDorganellar.20140906.fasta>
##contig=<ID=scaffold_664,length=41385,assembly=Zostera_marina.selectedgenome.v2.1proper.nuclearANDorganellar.20140906.fasta>
##contig=<ID=scaffold_665,length=46979,assembly=Zostera_marina.selectedgenome.v2.1proper.nuclearANDorganellar.20140906.fasta>
##contig=<ID=scaffold_666,length=31801,assembly=Zostera_marina.selectedgenome.v2.1proper.nuclearANDorganellar.20140906.fasta>
##contig=<ID=scaffold_667,length=32876,assembly=Zostera_marina.selectedgenome.v2.1proper.nuclearANDorganellar.20140906.fasta>
##contig=<ID=scaffold_668,length=49593,assembly=Zostera_marina.selectedgenome.v2.1proper.nuclearANDorganellar.20140906.fasta>
##contig=<ID=scaffold_669,length=42457,assembly=Zostera_marina.selectedgenome.v2.1proper.nuclearANDorganellar.20140906.fasta>
##contig=<ID=scaffold_670,length=30480,assembly=Zostera_marina.selectedgenome.v2.1proper.nuclearANDorganellar.20140906.fasta>
##contig=<ID=scaffold_671,length=37349,assembly=Zostera_marina.selectedgenome.v2.1proper.nuclearANDorganellar.20140906.fasta>
##contig=<ID=scaffold_672,length=38652,assembly=Zostera_marina.selectedgenome.v2.1proper.nuclearANDorganellar.20140906.fasta>
##contig=<ID=scaffold_673,length=33027,assembly=Zostera_marina.selectedgenome.v2.1proper.nuclearANDorganellar.20140906.fasta>
##contig=<ID=scaffold_674,length=31416,assembly=Zostera_marina.selectedgenome.v2.1proper.nuclearANDorganellar.20140906.fasta>
##contig=<ID=scaffold_675,length=54789,assembly=Zostera_marina.selectedgenome.v2.1proper.nuclearANDorganellar.20140906.fasta>
##contig=<ID=scaffold_676,length=32548,assembly=Zostera_marina.selectedgenome.v2.1proper.nuclearANDorganellar.20140906.fasta>
##contig=<ID=scaffold_678,length=40376,assembly=Zostera_marina.selectedgenome.v2.1proper.nuclearANDorganellar.20140906.fasta>
##contig=<ID=scaffold_680,length=30362,assembly=Zostera_marina.selectedgenome.v2.1proper.nuclearANDorganellar.20140906.fasta>
##contig=<ID=scaffold_681,length=30291,assembly=Zostera_marina.selectedgenome.v2.1proper.nuclearANDorganellar.20140906.fasta>
##contig=<ID=scaffold_683,length=52368,assembly=Zostera_marina.selectedgenome.v2.1proper.nuclearANDorganellar.20140906.fasta>
##contig=<ID=scaffold_685,length=36707,assembly=Zostera_marina.selectedgenome.v2.1proper.nuclearANDorganellar.20140906.fasta>
##contig=<ID=scaffold_686,length=39225,assembly=Zostera_marina.selectedgenome.v2.1proper.nuclearANDorganellar.20140906.fasta>
##contig=<ID=scaffold_690,length=34734,assembly=Zostera_marina.selectedgenome.v2.1proper.nuclearANDorganellar.20140906.fasta>
##contig=<ID=scaffold_691,length=27735,assembly=Zostera_marina.selectedgenome.v2.1proper.nuclearANDorganellar.20140906.fasta>
##contig=<ID=scaffold_692,length=61550,assembly=Zostera_marina.selectedgenome.v2.1proper.nuclearANDorganellar.20140906.fasta>
##contig=<ID=scaffold_694,length=28045,assembly=Zostera_marina.selectedgenome.v2.1proper.nuclearANDorganellar.20140906.fasta>
##contig=<ID=scaffold_695,length=29112,assembly=Zostera_marina.selectedgenome.v2.1proper.nuclearANDorganellar.20140906.fasta>
##contig=<ID=scaffold_696,length=28596,assembly=Zostera_marina.selectedgenome.v2.1proper.nuclearANDorganellar.20140906.fasta>
##contig=<ID=scaffold_697,length=29106,assembly=Zostera_marina.selectedgenome.v2.1proper.nuclearANDorganellar.20140906.fasta>
##contig=<ID=scaffold_698,length=27248,assembly=Zostera_marina.selectedgenome.v2.1proper.nuclearANDorganellar.20140906.fasta>
##contig=<ID=scaffold_699,length=29652,assembly=Zostera_marina.selectedgenome.v2.1proper.nuclearANDorganellar.20140906.fasta>
##contig=<ID=scaffold_700,length=28143,assembly=Zostera_marina.selectedgenome.v2.1proper.nuclearANDorganellar.20140906.fasta>
##contig=<ID=scaffold_701,length=28882,assembly=Zostera_marina.selectedgenome.v2.1proper.nuclearANDorganellar.20140906.fasta>
##contig=<ID=scaffold_702,length=35113,assembly=Zostera_marina.selectedgenome.v2.1proper.nuclearANDorganellar.20140906.fasta>
##contig=<ID=scaffold_705,length=27157,assembly=Zostera_marina.selectedgenome.v2.1proper.nuclearANDorganellar.20140906.fasta>
##contig=<ID=scaffold_706,length=33943,assembly=Zostera_marina.selectedgenome.v2.1proper.nuclearANDorganellar.20140906.fasta>
##contig=<ID=scaffold_707,length=30867,assembly=Zostera_marina.selectedgenome.v2.1proper.nuclearANDorganellar.20140906.fasta>
##contig=<ID=scaffold_711,length=31482,assembly=Zostera_marina.selectedgenome.v2.1proper.nuclearANDorganellar.20140906.fasta>
##contig=<ID=scaffold_713,length=28685,assembly=Zostera_marina.selectedgenome.v2.1proper.nuclearANDorganellar.20140906.fasta>
##contig=<ID=scaffold_714,length=32791,assembly=Zostera_marina.selectedgenome.v2.1proper.nuclearANDorganellar.20140906.fasta>
##contig=<ID=scaffold_715,length=27266,assembly=Zostera_marina.selectedgenome.v2.1proper.nuclearANDorganellar.20140906.fasta>
##contig=<ID=scaffold_716,length=39626,assembly=Zostera_marina.selectedgenome.v2.1proper.nuclearANDorganellar.20140906.fasta>
##contig=<ID=scaffold_717,length=50767,assembly=Zostera_marina.selectedgenome.v2.1proper.nuclearANDorganellar.20140906.fasta>
##contig=<ID=scaffold_718,length=25246,assembly=Zostera_marina.selectedgenome.v2.1proper.nuclearANDorganellar.20140906.fasta>
##contig=<ID=scaffold_719,length=28648,assembly=Zostera_marina.selectedgenome.v2.1proper.nuclearANDorganellar.20140906.fasta>
##contig=<ID=scaffold_720,length=29817,assembly=Zostera_marina.selectedgenome.v2.1proper.nuclearANDorganellar.20140906.fasta>
##contig=<ID=scaffold_721,length=25345,assembly=Zostera_marina.selectedgenome.v2.1proper.nuclearANDorganellar.20140906.fasta>
##contig=<ID=scaffold_722,length=24682,assembly=Zostera_marina.selectedgenome.v2.1proper.nuclearANDorganellar.20140906.fasta>
##contig=<ID=scaffold_723,length=31343,assembly=Zostera_marina.selectedgenome.v2.1proper.nuclearANDorganellar.20140906.fasta>
##contig=<ID=scaffold_725,length=25313,assembly=Zostera_marina.selectedgenome.v2.1proper.nuclearANDorganellar.20140906.fasta>
##contig=<ID=scaffold_726,length=25032,assembly=Zostera_marina.selectedgenome.v2.1proper.nuclearANDorganellar.20140906.fasta>
##contig=<ID=scaffold_728,length=24545,assembly=Zostera_marina.selectedgenome.v2.1proper.nuclearANDorganellar.20140906.fasta>
##contig=<ID=scaffold_729,length=25412,assembly=Zostera_marina.selectedgenome.v2.1proper.nuclearANDorganellar.20140906.fasta>
##contig=<ID=scaffold_730,length=24512,assembly=Zostera_marina.selectedgenome.v2.1proper.nuclearANDorganellar.20140906.fasta>
##contig=<ID=scaffold_732,length=28866,assembly=Zostera_marina.selectedgenome.v2.1proper.nuclearANDorganellar.20140906.fasta>
##contig=<ID=scaffold_733,length=31271,assembly=Zostera_marina.selectedgenome.v2.1proper.nuclearANDorganellar.20140906.fasta>
##contig=<ID=scaffold_734,length=26607,assembly=Zostera_marina.selectedgenome.v2.1proper.nuclearANDorganellar.20140906.fasta>
##contig=<ID=scaffold_735,length=26581,assembly=Zostera_marina.selectedgenome.v2.1proper.nuclearANDorganellar.20140906.fasta>
##contig=<ID=scaffold_736,length=23625,assembly=Zostera_marina.selectedgenome.v2.1proper.nuclearANDorganellar.20140906.fasta>
##contig=<ID=scaffold_737,length=28556,assembly=Zostera_marina.selectedgenome.v2.1proper.nuclearANDorganellar.20140906.fasta>
##contig=<ID=scaffold_738,length=23354,assembly=Zostera_marina.selectedgenome.v2.1proper.nuclearANDorganellar.20140906.fasta>
##contig=<ID=scaffold_739,length=35166,assembly=Zostera_marina.selectedgenome.v2.1proper.nuclearANDorganellar.20140906.fasta>
##contig=<ID=scaffold_743,length=24820,assembly=Zostera_marina.selectedgenome.v2.1proper.nuclearANDorganellar.20140906.fasta>
##contig=<ID=scaffold_746,length=22851,assembly=Zostera_marina.selectedgenome.v2.1proper.nuclearANDorganellar.20140906.fasta>
##contig=<ID=scaffold_747,length=24790,assembly=Zostera_marina.selectedgenome.v2.1proper.nuclearANDorganellar.20140906.fasta>
##contig=<ID=scaffold_748,length=23481,assembly=Zostera_marina.selectedgenome.v2.1proper.nuclearANDorganellar.20140906.fasta>
##contig=<ID=scaffold_749,length=30851,assembly=Zostera_marina.selectedgenome.v2.1proper.nuclearANDorganellar.20140906.fasta>
##contig=<ID=scaffold_752,length=25990,assembly=Zostera_marina.selectedgenome.v2.1proper.nuclearANDorganellar.20140906.fasta>
##contig=<ID=scaffold_753,length=22630,assembly=Zostera_marina.selectedgenome.v2.1proper.nuclearANDorganellar.20140906.fasta>
##contig=<ID=scaffold_757,length=22569,assembly=Zostera_marina.selectedgenome.v2.1proper.nuclearANDorganellar.20140906.fasta>
##contig=<ID=scaffold_758,length=25884,assembly=Zostera_marina.selectedgenome.v2.1proper.nuclearANDorganellar.20140906.fasta>
##contig=<ID=scaffold_759,length=26354,assembly=Zostera_marina.selectedgenome.v2.1proper.nuclearANDorganellar.20140906.fasta>
##contig=<ID=scaffold_760,length=21959,assembly=Zostera_marina.selectedgenome.v2.1proper.nuclearANDorganellar.20140906.fasta>
##contig=<ID=scaffold_761,length=21817,assembly=Zostera_marina.selectedgenome.v2.1proper.nuclearANDorganellar.20140906.fasta>
##contig=<ID=scaffold_765,length=30536,assembly=Zostera_marina.selectedgenome.v2.1proper.nuclearANDorganellar.20140906.fasta>
##contig=<ID=scaffold_767,length=21612,assembly=Zostera_marina.selectedgenome.v2.1proper.nuclearANDorganellar.20140906.fasta>
##contig=<ID=scaffold_768,length=22275,assembly=Zostera_marina.selectedgenome.v2.1proper.nuclearANDorganellar.20140906.fasta>
##contig=<ID=scaffold_769,length=21955,assembly=Zostera_marina.selectedgenome.v2.1proper.nuclearANDorganellar.20140906.fasta>
##contig=<ID=scaffold_771,length=29186,assembly=Zostera_marina.selectedgenome.v2.1proper.nuclearANDorganellar.20140906.fasta>
##contig=<ID=scaffold_772,length=26552,assembly=Zostera_marina.selectedgenome.v2.1proper.nuclearANDorganellar.20140906.fasta>
##contig=<ID=scaffold_773,length=21905,assembly=Zostera_marina.selectedgenome.v2.1proper.nuclearANDorganellar.20140906.fasta>
##contig=<ID=scaffold_774,length=22827,assembly=Zostera_marina.selectedgenome.v2.1proper.nuclearANDorganellar.20140906.fasta>
##contig=<ID=scaffold_775,length=21205,assembly=Zostera_marina.selectedgenome.v2.1proper.nuclearANDorganellar.20140906.fasta>
##contig=<ID=scaffold_776,length=31139,assembly=Zostera_marina.selectedgenome.v2.1proper.nuclearANDorganellar.20140906.fasta>
##contig=<ID=scaffold_778,length=20994,assembly=Zostera_marina.selectedgenome.v2.1proper.nuclearANDorganellar.20140906.fasta>
##contig=<ID=scaffold_779,length=23930,assembly=Zostera_marina.selectedgenome.v2.1proper.nuclearANDorganellar.20140906.fasta>
##contig=<ID=scaffold_780,length=26825,assembly=Zostera_marina.selectedgenome.v2.1proper.nuclearANDorganellar.20140906.fasta>
##contig=<ID=scaffold_781,length=21047,assembly=Zostera_marina.selectedgenome.v2.1proper.nuclearANDorganellar.20140906.fasta>
##contig=<ID=scaffold_782,length=20350,assembly=Zostera_marina.selectedgenome.v2.1proper.nuclearANDorganellar.20140906.fasta>
##contig=<ID=scaffold_783,length=20326,assembly=Zostera_marina.selectedgenome.v2.1proper.nuclearANDorganellar.20140906.fasta>
##contig=<ID=scaffold_784,length=20455,assembly=Zostera_marina.selectedgenome.v2.1proper.nuclearANDorganellar.20140906.fasta>
##contig=<ID=scaffold_787,length=20746,assembly=Zostera_marina.selectedgenome.v2.1proper.nuclearANDorganellar.20140906.fasta>
##contig=<ID=scaffold_788,length=21234,assembly=Zostera_marina.selectedgenome.v2.1proper.nuclearANDorganellar.20140906.fasta>
##contig=<ID=scaffold_789,length=20290,assembly=Zostera_marina.selectedgenome.v2.1proper.nuclearANDorganellar.20140906.fasta>
##contig=<ID=scaffold_791,length=20712,assembly=Zostera_marina.selectedgenome.v2.1proper.nuclearANDorganellar.20140906.fasta>
##contig=<ID=scaffold_792,length=25875,assembly=Zostera_marina.selectedgenome.v2.1proper.nuclearANDorganellar.20140906.fasta>
##contig=<ID=scaffold_793,length=22987,assembly=Zostera_marina.selectedgenome.v2.1proper.nuclearANDorganellar.20140906.fasta>
##contig=<ID=scaffold_794,length=24366,assembly=Zostera_marina.selectedgenome.v2.1proper.nuclearANDorganellar.20140906.fasta>
##contig=<ID=scaffold_796,length=19999,assembly=Zostera_marina.selectedgenome.v2.1proper.nuclearANDorganellar.20140906.fasta>
##contig=<ID=scaffold_797,length=26997,assembly=Zostera_marina.selectedgenome.v2.1proper.nuclearANDorganellar.20140906.fasta>
##contig=<ID=scaffold_798,length=20782,assembly=Zostera_marina.selectedgenome.v2.1proper.nuclearANDorganellar.20140906.fasta>
##contig=<ID=scaffold_801,length=21078,assembly=Zostera_marina.selectedgenome.v2.1proper.nuclearANDorganellar.20140906.fasta>
##contig=<ID=scaffold_802,length=23182,assembly=Zostera_marina.selectedgenome.v2.1proper.nuclearANDorganellar.20140906.fasta>
##contig=<ID=scaffold_804,length=24622,assembly=Zostera_marina.selectedgenome.v2.1proper.nuclearANDorganellar.20140906.fasta>
##contig=<ID=scaffold_806,length=25319,assembly=Zostera_marina.selectedgenome.v2.1proper.nuclearANDorganellar.20140906.fasta>
##contig=<ID=scaffold_807,length=22116,assembly=Zostera_marina.selectedgenome.v2.1proper.nuclearANDorganellar.20140906.fasta>
##contig=<ID=scaffold_810,length=20102,assembly=Zostera_marina.selectedgenome.v2.1proper.nuclearANDorganellar.20140906.fasta>
##contig=<ID=scaffold_812,length=20909,assembly=Zostera_marina.selectedgenome.v2.1proper.nuclearANDorganellar.20140906.fasta>
##contig=<ID=scaffold_813,length=21150,assembly=Zostera_marina.selectedgenome.v2.1proper.nuclearANDorganellar.20140906.fasta>
##contig=<ID=scaffold_814,length=21907,assembly=Zostera_marina.selectedgenome.v2.1proper.nuclearANDorganellar.20140906.fasta>
##contig=<ID=scaffold_816,length=19041,assembly=Zostera_marina.selectedgenome.v2.1proper.nuclearANDorganellar.20140906.fasta>
##contig=<ID=scaffold_818,length=18835,assembly=Zostera_marina.selectedgenome.v2.1proper.nuclearANDorganellar.20140906.fasta>
##contig=<ID=scaffold_819,length=25746,assembly=Zostera_marina.selectedgenome.v2.1proper.nuclearANDorganellar.20140906.fasta>
##contig=<ID=scaffold_821,length=20440,assembly=Zostera_marina.selectedgenome.v2.1proper.nuclearANDorganellar.20140906.fasta>
##contig=<ID=scaffold_825,length=18334,assembly=Zostera_marina.selectedgenome.v2.1proper.nuclearANDorganellar.20140906.fasta>
##contig=<ID=scaffold_829,length=18460,assembly=Zostera_marina.selectedgenome.v2.1proper.nuclearANDorganellar.20140906.fasta>
##contig=<ID=scaffold_833,length=41077,assembly=Zostera_marina.selectedgenome.v2.1proper.nuclearANDorganellar.20140906.fasta>
##contig=<ID=scaffold_839,length=21838,assembly=Zostera_marina.selectedgenome.v2.1proper.nuclearANDorganellar.20140906.fasta>
##contig=<ID=scaffold_844,length=23264,assembly=Zostera_marina.selectedgenome.v2.1proper.nuclearANDorganellar.20140906.fasta>
##contig=<ID=scaffold_846,length=17628,assembly=Zostera_marina.selectedgenome.v2.1proper.nuclearANDorganellar.20140906.fasta>
##contig=<ID=scaffold_847,length=17952,assembly=Zostera_marina.selectedgenome.v2.1proper.nuclearANDorganellar.20140906.fasta>
##contig=<ID=scaffold_851,length=18180,assembly=Zostera_marina.selectedgenome.v2.1proper.nuclearANDorganellar.20140906.fasta>
##contig=<ID=scaffold_853,length=17550,assembly=Zostera_marina.selectedgenome.v2.1proper.nuclearANDorganellar.20140906.fasta>
##contig=<ID=scaffold_855,length=20441,assembly=Zostera_marina.selectedgenome.v2.1proper.nuclearANDorganellar.20140906.fasta>
##contig=<ID=scaffold_856,length=24845,assembly=Zostera_marina.selectedgenome.v2.1proper.nuclearANDorganellar.20140906.fasta>
##contig=<ID=scaffold_857,length=20483,assembly=Zostera_marina.selectedgenome.v2.1proper.nuclearANDorganellar.20140906.fasta>
##contig=<ID=scaffold_859,length=24409,assembly=Zostera_marina.selectedgenome.v2.1proper.nuclearANDorganellar.20140906.fasta>
##contig=<ID=scaffold_860,length=17024,assembly=Zostera_marina.selectedgenome.v2.1proper.nuclearANDorganellar.20140906.fasta>
##contig=<ID=scaffold_862,length=17287,assembly=Zostera_marina.selectedgenome.v2.1proper.nuclearANDorganellar.20140906.fasta>
##contig=<ID=scaffold_863,length=20143,assembly=Zostera_marina.selectedgenome.v2.1proper.nuclearANDorganellar.20140906.fasta>
##contig=<ID=scaffold_865,length=17030,assembly=Zostera_marina.selectedgenome.v2.1proper.nuclearANDorganellar.20140906.fasta>
##contig=<ID=scaffold_870,length=25855,assembly=Zostera_marina.selectedgenome.v2.1proper.nuclearANDorganellar.20140906.fasta>
##contig=<ID=scaffold_871,length=17472,assembly=Zostera_marina.selectedgenome.v2.1proper.nuclearANDorganellar.20140906.fasta>
##contig=<ID=scaffold_873,length=16629,assembly=Zostera_marina.selectedgenome.v2.1proper.nuclearANDorganellar.20140906.fasta>
##contig=<ID=scaffold_874,length=17525,assembly=Zostera_marina.selectedgenome.v2.1proper.nuclearANDorganellar.20140906.fasta>
##contig=<ID=scaffold_879,length=17709,assembly=Zostera_marina.selectedgenome.v2.1proper.nuclearANDorganellar.20140906.fasta>
##contig=<ID=scaffold_883,length=16476,assembly=Zostera_marina.selectedgenome.v2.1proper.nuclearANDorganellar.20140906.fasta>
##contig=<ID=scaffold_885,length=18447,assembly=Zostera_marina.selectedgenome.v2.1proper.nuclearANDorganellar.20140906.fasta>
##contig=<ID=scaffold_887,length=20514,assembly=Zostera_marina.selectedgenome.v2.1proper.nuclearANDorganellar.20140906.fasta>
##contig=<ID=scaffold_888,length=42520,assembly=Zostera_marina.selectedgenome.v2.1proper.nuclearANDorganellar.20140906.fasta>
##contig=<ID=scaffold_894,length=22012,assembly=Zostera_marina.selectedgenome.v2.1proper.nuclearANDorganellar.20140906.fasta>
##contig=<ID=scaffold_897,length=48460,assembly=Zostera_marina.selectedgenome.v2.1proper.nuclearANDorganellar.20140906.fasta>
##contig=<ID=scaffold_900,length=18420,assembly=Zostera_marina.selectedgenome.v2.1proper.nuclearANDorganellar.20140906.fasta>
##contig=<ID=scaffold_901,length=18477,assembly=Zostera_marina.selectedgenome.v2.1proper.nuclearANDorganellar.20140906.fasta>
##contig=<ID=scaffold_902,length=15953,assembly=Zostera_marina.selectedgenome.v2.1proper.nuclearANDorganellar.20140906.fasta>
##contig=<ID=scaffold_907,length=18398,assembly=Zostera_marina.selectedgenome.v2.1proper.nuclearANDorganellar.20140906.fasta>
##contig=<ID=scaffold_909,length=15837,assembly=Zostera_marina.selectedgenome.v2.1proper.nuclearANDorganellar.20140906.fasta>
##contig=<ID=scaffold_910,length=39656,assembly=Zostera_marina.selectedgenome.v2.1proper.nuclearANDorganellar.20140906.fasta>
##contig=<ID=scaffold_911,length=15506,assembly=Zostera_marina.selectedgenome.v2.1proper.nuclearANDorganellar.20140906.fasta>
##contig=<ID=scaffold_912,length=15889,assembly=Zostera_marina.selectedgenome.v2.1proper.nuclearANDorganellar.20140906.fasta>
##contig=<ID=scaffold_913,length=25032,assembly=Zostera_marina.selectedgenome.v2.1proper.nuclearANDorganellar.20140906.fasta>
##contig=<ID=scaffold_914,length=16878,assembly=Zostera_marina.selectedgenome.v2.1proper.nuclearANDorganellar.20140906.fasta>
##contig=<ID=scaffold_916,length=43345,assembly=Zostera_marina.selectedgenome.v2.1proper.nuclearANDorganellar.20140906.fasta>
##contig=<ID=scaffold_919,length=20267,assembly=Zostera_marina.selectedgenome.v2.1proper.nuclearANDorganellar.20140906.fasta>
##contig=<ID=scaffold_920,length=38472,assembly=Zostera_marina.selectedgenome.v2.1proper.nuclearANDorganellar.20140906.fasta>
##contig=<ID=scaffold_921,length=15542,assembly=Zostera_marina.selectedgenome.v2.1proper.nuclearANDorganellar.20140906.fasta>
##contig=<ID=scaffold_924,length=15123,assembly=Zostera_marina.selectedgenome.v2.1proper.nuclearANDorganellar.20140906.fasta>
##contig=<ID=scaffold_928,length=19149,assembly=Zostera_marina.selectedgenome.v2.1proper.nuclearANDorganellar.20140906.fasta>
##contig=<ID=scaffold_933,length=20696,assembly=Zostera_marina.selectedgenome.v2.1proper.nuclearANDorganellar.20140906.fasta>
##contig=<ID=scaffold_936,length=16706,assembly=Zostera_marina.selectedgenome.v2.1proper.nuclearANDorganellar.20140906.fasta>
##contig=<ID=scaffold_940,length=17006,assembly=Zostera_marina.selectedgenome.v2.1proper.nuclearANDorganellar.20140906.fasta>
##contig=<ID=scaffold_942,length=22126,assembly=Zostera_marina.selectedgenome.v2.1proper.nuclearANDorganellar.20140906.fasta>
##contig=<ID=scaffold_944,length=14604,assembly=Zostera_marina.selectedgenome.v2.1proper.nuclearANDorganellar.20140906.fasta>
##contig=<ID=scaffold_945,length=14817,assembly=Zostera_marina.selectedgenome.v2.1proper.nuclearANDorganellar.20140906.fasta>
##contig=<ID=scaffold_947,length=16957,assembly=Zostera_marina.selectedgenome.v2.1proper.nuclearANDorganellar.20140906.fasta>
##contig=<ID=scaffold_948,length=16506,assembly=Zostera_marina.selectedgenome.v2.1proper.nuclearANDorganellar.20140906.fasta>
##contig=<ID=scaffold_949,length=15092,assembly=Zostera_marina.selectedgenome.v2.1proper.nuclearANDorganellar.20140906.fasta>
##contig=<ID=scaffold_950,length=14822,assembly=Zostera_marina.selectedgenome.v2.1proper.nuclearANDorganellar.20140906.fasta>
##contig=<ID=scaffold_951,length=19194,assembly=Zostera_marina.selectedgenome.v2.1proper.nuclearANDorganellar.20140906.fasta>
##contig=<ID=scaffold_956,length=14832,assembly=Zostera_marina.selectedgenome.v2.1proper.nuclearANDorganellar.20140906.fasta>
##contig=<ID=scaffold_957,length=19061,assembly=Zostera_marina.selectedgenome.v2.1proper.nuclearANDorganellar.20140906.fasta>
##contig=<ID=scaffold_959,length=15418,assembly=Zostera_marina.selectedgenome.v2.1proper.nuclearANDorganellar.20140906.fasta>
##contig=<ID=scaffold_960,length=16915,assembly=Zostera_marina.selectedgenome.v2.1proper.nuclearANDorganellar.20140906.fasta>
##contig=<ID=scaffold_961,length=17595,assembly=Zostera_marina.selectedgenome.v2.1proper.nuclearANDorganellar.20140906.fasta>
##contig=<ID=scaffold_962,length=14668,assembly=Zostera_marina.selectedgenome.v2.1proper.nuclearANDorganellar.20140906.fasta>
##contig=<ID=scaffold_964,length=17563,assembly=Zostera_marina.selectedgenome.v2.1proper.nuclearANDorganellar.20140906.fasta>
##contig=<ID=scaffold_968,length=17137,assembly=Zostera_marina.selectedgenome.v2.1proper.nuclearANDorganellar.20140906.fasta>
##contig=<ID=scaffold_970,length=15010,assembly=Zostera_marina.selectedgenome.v2.1proper.nuclearANDorganellar.20140906.fasta>
##contig=<ID=scaffold_974,length=18788,assembly=Zostera_marina.selectedgenome.v2.1proper.nuclearANDorganellar.20140906.fasta>
##contig=<ID=scaffold_980,length=17156,assembly=Zostera_marina.selectedgenome.v2.1proper.nuclearANDorganellar.20140906.fasta>
##contig=<ID=scaffold_981,length=13864,assembly=Zostera_marina.selectedgenome.v2.1proper.nuclearANDorganellar.20140906.fasta>
##contig=<ID=scaffold_983,length=14408,assembly=Zostera_marina.selectedgenome.v2.1proper.nuclearANDorganellar.20140906.fasta>
##contig=<ID=scaffold_984,length=17775,assembly=Zostera_marina.selectedgenome.v2.1proper.nuclearANDorganellar.20140906.fasta>
##contig=<ID=scaffold_986,length=17993,assembly=Zostera_marina.selectedgenome.v2.1proper.nuclearANDorganellar.20140906.fasta>
##contig=<ID=scaffold_988,length=13832,assembly=Zostera_marina.selectedgenome.v2.1proper.nuclearANDorganellar.20140906.fasta>
##contig=<ID=scaffold_989,length=14001,assembly=Zostera_marina.selectedgenome.v2.1proper.nuclearANDorganellar.20140906.fasta>
##contig=<ID=scaffold_990,length=17637,assembly=Zostera_marina.selectedgenome.v2.1proper.nuclearANDorganellar.20140906.fasta>
##contig=<ID=scaffold_994,length=24952,assembly=Zostera_marina.selectedgenome.v2.1proper.nuclearANDorganellar.20140906.fasta>
##contig=<ID=scaffold_995,length=17491,assembly=Zostera_marina.selectedgenome.v2.1proper.nuclearANDorganellar.20140906.fasta>
##contig=<ID=scaffold_997,length=18950,assembly=Zostera_marina.selectedgenome.v2.1proper.nuclearANDorganellar.20140906.fasta>
##contig=<ID=scaffold_1002,length=13740,assembly=Zostera_marina.selectedgenome.v2.1proper.nuclearANDorganellar.20140906.fasta>
##contig=<ID=scaffold_1003,length=14596,assembly=Zostera_marina.selectedgenome.v2.1proper.nuclearANDorganellar.20140906.fasta>
##contig=<ID=scaffold_1009,length=16483,assembly=Zostera_marina.selectedgenome.v2.1proper.nuclearANDorganellar.20140906.fasta>
##contig=<ID=scaffold_1010,length=42594,assembly=Zostera_marina.selectedgenome.v2.1proper.nuclearANDorganellar.20140906.fasta>
##contig=<ID=scaffold_1012,length=14656,assembly=Zostera_marina.selectedgenome.v2.1proper.nuclearANDorganellar.20140906.fasta>
##contig=<ID=scaffold_1013,length=15884,assembly=Zostera_marina.selectedgenome.v2.1proper.nuclearANDorganellar.20140906.fasta>
##contig=<ID=scaffold_1016,length=13323,assembly=Zostera_marina.selectedgenome.v2.1proper.nuclearANDorganellar.20140906.fasta>
##contig=<ID=scaffold_1018,length=13396,assembly=Zostera_marina.selectedgenome.v2.1proper.nuclearANDorganellar.20140906.fasta>
##contig=<ID=scaffold_1019,length=13490,assembly=Zostera_marina.selectedgenome.v2.1proper.nuclearANDorganellar.20140906.fasta>
##contig=<ID=scaffold_1020,length=13978,assembly=Zostera_marina.selectedgenome.v2.1proper.nuclearANDorganellar.20140906.fasta>
##contig=<ID=scaffold_1024,length=13090,assembly=Zostera_marina.selectedgenome.v2.1proper.nuclearANDorganellar.20140906.fasta>
##contig=<ID=scaffold_1026,length=14344,assembly=Zostera_marina.selectedgenome.v2.1proper.nuclearANDorganellar.20140906.fasta>
##contig=<ID=scaffold_1027,length=13528,assembly=Zostera_marina.selectedgenome.v2.1proper.nuclearANDorganellar.20140906.fasta>
##contig=<ID=scaffold_1030,length=16181,assembly=Zostera_marina.selectedgenome.v2.1proper.nuclearANDorganellar.20140906.fasta>
##contig=<ID=scaffold_1032,length=16337,assembly=Zostera_marina.selectedgenome.v2.1proper.nuclearANDorganellar.20140906.fasta>
##contig=<ID=scaffold_1033,length=18972,assembly=Zostera_marina.selectedgenome.v2.1proper.nuclearANDorganellar.20140906.fasta>
##contig=<ID=scaffold_1042,length=26787,assembly=Zostera_marina.selectedgenome.v2.1proper.nuclearANDorganellar.20140906.fasta>
##contig=<ID=scaffold_1048,length=13324,assembly=Zostera_marina.selectedgenome.v2.1proper.nuclearANDorganellar.20140906.fasta>
##contig=<ID=scaffold_1050,length=23696,assembly=Zostera_marina.selectedgenome.v2.1proper.nuclearANDorganellar.20140906.fasta>
##contig=<ID=scaffold_1052,length=13313,assembly=Zostera_marina.selectedgenome.v2.1proper.nuclearANDorganellar.20140906.fasta>
##contig=<ID=scaffold_1053,length=14246,assembly=Zostera_marina.selectedgenome.v2.1proper.nuclearANDorganellar.20140906.fasta>
##contig=<ID=scaffold_1058,length=13631,assembly=Zostera_marina.selectedgenome.v2.1proper.nuclearANDorganellar.20140906.fasta>
##contig=<ID=scaffold_1063,length=12964,assembly=Zostera_marina.selectedgenome.v2.1proper.nuclearANDorganellar.20140906.fasta>
##contig=<ID=scaffold_1064,length=17317,assembly=Zostera_marina.selectedgenome.v2.1proper.nuclearANDorganellar.20140906.fasta>
##contig=<ID=scaffold_1065,length=12424,assembly=Zostera_marina.selectedgenome.v2.1proper.nuclearANDorganellar.20140906.fasta>
##contig=<ID=scaffold_1071,length=12999,assembly=Zostera_marina.selectedgenome.v2.1proper.nuclearANDorganellar.20140906.fasta>
##contig=<ID=scaffold_1073,length=12228,assembly=Zostera_marina.selectedgenome.v2.1proper.nuclearANDorganellar.20140906.fasta>
##contig=<ID=scaffold_1076,length=12384,assembly=Zostera_marina.selectedgenome.v2.1proper.nuclearANDorganellar.20140906.fasta>
##contig=<ID=scaffold_1077,length=12184,assembly=Zostera_marina.selectedgenome.v2.1proper.nuclearANDorganellar.20140906.fasta>
##contig=<ID=scaffold_1080,length=13738,assembly=Zostera_marina.selectedgenome.v2.1proper.nuclearANDorganellar.20140906.fasta>
##contig=<ID=scaffold_1085,length=17400,assembly=Zostera_marina.selectedgenome.v2.1proper.nuclearANDorganellar.20140906.fasta>
##contig=<ID=scaffold_1086,length=14950,assembly=Zostera_marina.selectedgenome.v2.1proper.nuclearANDorganellar.20140906.fasta>
##contig=<ID=scaffold_1087,length=12995,assembly=Zostera_marina.selectedgenome.v2.1proper.nuclearANDorganellar.20140906.fasta>
##contig=<ID=scaffold_1088,length=38537,assembly=Zostera_marina.selectedgenome.v2.1proper.nuclearANDorganellar.20140906.fasta>
##contig=<ID=scaffold_1089,length=12498,assembly=Zostera_marina.selectedgenome.v2.1proper.nuclearANDorganellar.20140906.fasta>
##contig=<ID=scaffold_1093,length=14840,assembly=Zostera_marina.selectedgenome.v2.1proper.nuclearANDorganellar.20140906.fasta>
##contig=<ID=scaffold_1098,length=19634,assembly=Zostera_marina.selectedgenome.v2.1proper.nuclearANDorganellar.20140906.fasta>
##contig=<ID=scaffold_1099,length=12252,assembly=Zostera_marina.selectedgenome.v2.1proper.nuclearANDorganellar.20140906.fasta>
##contig=<ID=scaffold_1104,length=12006,assembly=Zostera_marina.selectedgenome.v2.1proper.nuclearANDorganellar.20140906.fasta>
##contig=<ID=scaffold_1107,length=12673,assembly=Zostera_marina.selectedgenome.v2.1proper.nuclearANDorganellar.20140906.fasta>
##contig=<ID=scaffold_1108,length=16582,assembly=Zostera_marina.selectedgenome.v2.1proper.nuclearANDorganellar.20140906.fasta>
##contig=<ID=scaffold_1109,length=11810,assembly=Zostera_marina.selectedgenome.v2.1proper.nuclearANDorganellar.20140906.fasta>
##contig=<ID=scaffold_1110,length=11439,assembly=Zostera_marina.selectedgenome.v2.1proper.nuclearANDorganellar.20140906.fasta>
##contig=<ID=scaffold_1118,length=11485,assembly=Zostera_marina.selectedgenome.v2.1proper.nuclearANDorganellar.20140906.fasta>
##contig=<ID=scaffold_1119,length=14024,assembly=Zostera_marina.selectedgenome.v2.1proper.nuclearANDorganellar.20140906.fasta>
##contig=<ID=scaffold_1121,length=17922,assembly=Zostera_marina.selectedgenome.v2.1proper.nuclearANDorganellar.20140906.fasta>
##contig=<ID=scaffold_1124,length=16772,assembly=Zostera_marina.selectedgenome.v2.1proper.nuclearANDorganellar.20140906.fasta>
##contig=<ID=scaffold_1125,length=14068,assembly=Zostera_marina.selectedgenome.v2.1proper.nuclearANDorganellar.20140906.fasta>
##contig=<ID=scaffold_1127,length=11582,assembly=Zostera_marina.selectedgenome.v2.1proper.nuclearANDorganellar.20140906.fasta>
##contig=<ID=scaffold_1131,length=15632,assembly=Zostera_marina.selectedgenome.v2.1proper.nuclearANDorganellar.20140906.fasta>
##contig=<ID=scaffold_1133,length=11285,assembly=Zostera_marina.selectedgenome.v2.1proper.nuclearANDorganellar.20140906.fasta>
##contig=<ID=scaffold_1134,length=13950,assembly=Zostera_marina.selectedgenome.v2.1proper.nuclearANDorganellar.20140906.fasta>
##contig=<ID=scaffold_1135,length=11042,assembly=Zostera_marina.selectedgenome.v2.1proper.nuclearANDorganellar.20140906.fasta>
##contig=<ID=scaffold_1138,length=11210,assembly=Zostera_marina.selectedgenome.v2.1proper.nuclearANDorganellar.20140906.fasta>
##contig=<ID=scaffold_1144,length=11374,assembly=Zostera_marina.selectedgenome.v2.1proper.nuclearANDorganellar.20140906.fasta>
##contig=<ID=scaffold_1153,length=18327,assembly=Zostera_marina.selectedgenome.v2.1proper.nuclearANDorganellar.20140906.fasta>
##contig=<ID=scaffold_1155,length=10803,assembly=Zostera_marina.selectedgenome.v2.1proper.nuclearANDorganellar.20140906.fasta>
##contig=<ID=scaffold_1158,length=14258,assembly=Zostera_marina.selectedgenome.v2.1proper.nuclearANDorganellar.20140906.fasta>
##contig=<ID=scaffold_1159,length=10729,assembly=Zostera_marina.selectedgenome.v2.1proper.nuclearANDorganellar.20140906.fasta>
##contig=<ID=scaffold_1165,length=11503,assembly=Zostera_marina.selectedgenome.v2.1proper.nuclearANDorganellar.20140906.fasta>
##contig=<ID=scaffold_1166,length=10840,assembly=Zostera_marina.selectedgenome.v2.1proper.nuclearANDorganellar.20140906.fasta>
##contig=<ID=scaffold_1171,length=12334,assembly=Zostera_marina.selectedgenome.v2.1proper.nuclearANDorganellar.20140906.fasta>
##contig=<ID=scaffold_1174,length=10629,assembly=Zostera_marina.selectedgenome.v2.1proper.nuclearANDorganellar.20140906.fasta>
##contig=<ID=scaffold_1176,length=15676,assembly=Zostera_marina.selectedgenome.v2.1proper.nuclearANDorganellar.20140906.fasta>
##contig=<ID=scaffold_1180,length=14131,assembly=Zostera_marina.selectedgenome.v2.1proper.nuclearANDorganellar.20140906.fasta>
##contig=<ID=scaffold_1182,length=16505,assembly=Zostera_marina.selectedgenome.v2.1proper.nuclearANDorganellar.20140906.fasta>
##contig=<ID=scaffold_1183,length=13825,assembly=Zostera_marina.selectedgenome.v2.1proper.nuclearANDorganellar.20140906.fasta>
##contig=<ID=scaffold_1184,length=15302,assembly=Zostera_marina.selectedgenome.v2.1proper.nuclearANDorganellar.20140906.fasta>
##contig=<ID=scaffold_1190,length=13913,assembly=Zostera_marina.selectedgenome.v2.1proper.nuclearANDorganellar.20140906.fasta>
##contig=<ID=scaffold_1193,length=11865,assembly=Zostera_marina.selectedgenome.v2.1proper.nuclearANDorganellar.20140906.fasta>
##contig=<ID=scaffold_1195,length=16070,assembly=Zostera_marina.selectedgenome.v2.1proper.nuclearANDorganellar.20140906.fasta>
##contig=<ID=scaffold_1197,length=11533,assembly=Zostera_marina.selectedgenome.v2.1proper.nuclearANDorganellar.20140906.fasta>
##contig=<ID=scaffold_1212,length=13082,assembly=Zostera_marina.selectedgenome.v2.1proper.nuclearANDorganellar.20140906.fasta>
##contig=<ID=scaffold_1213,length=13334,assembly=Zostera_marina.selectedgenome.v2.1proper.nuclearANDorganellar.20140906.fasta>
##contig=<ID=scaffold_1215,length=13502,assembly=Zostera_marina.selectedgenome.v2.1proper.nuclearANDorganellar.20140906.fasta>
##contig=<ID=scaffold_1216,length=9915,assembly=Zostera_marina.selectedgenome.v2.1proper.nuclearANDorganellar.20140906.fasta>
##contig=<ID=scaffold_1219,length=9887,assembly=Zostera_marina.selectedgenome.v2.1proper.nuclearANDorganellar.20140906.fasta>
##contig=<ID=scaffold_1224,length=9785,assembly=Zostera_marina.selectedgenome.v2.1proper.nuclearANDorganellar.20140906.fasta>
##contig=<ID=scaffold_1225,length=10392,assembly=Zostera_marina.selectedgenome.v2.1proper.nuclearANDorganellar.20140906.fasta>
##contig=<ID=scaffold_1226,length=14099,assembly=Zostera_marina.selectedgenome.v2.1proper.nuclearANDorganellar.20140906.fasta>
##contig=<ID=scaffold_1227,length=13983,assembly=Zostera_marina.selectedgenome.v2.1proper.nuclearANDorganellar.20140906.fasta>
##contig=<ID=scaffold_1234,length=9755,assembly=Zostera_marina.selectedgenome.v2.1proper.nuclearANDorganellar.20140906.fasta>
##contig=<ID=scaffold_1240,length=9708,assembly=Zostera_marina.selectedgenome.v2.1proper.nuclearANDorganellar.20140906.fasta>
##contig=<ID=scaffold_1242,length=14180,assembly=Zostera_marina.selectedgenome.v2.1proper.nuclearANDorganellar.20140906.fasta>
##contig=<ID=scaffold_1243,length=9866,assembly=Zostera_marina.selectedgenome.v2.1proper.nuclearANDorganellar.20140906.fasta>
##contig=<ID=scaffold_1247,length=9492,assembly=Zostera_marina.selectedgenome.v2.1proper.nuclearANDorganellar.20140906.fasta>
##contig=<ID=scaffold_1248,length=10289,assembly=Zostera_marina.selectedgenome.v2.1proper.nuclearANDorganellar.20140906.fasta>
##contig=<ID=scaffold_1249,length=12750,assembly=Zostera_marina.selectedgenome.v2.1proper.nuclearANDorganellar.20140906.fasta>
##contig=<ID=scaffold_1250,length=10172,assembly=Zostera_marina.selectedgenome.v2.1proper.nuclearANDorganellar.20140906.fasta>
##contig=<ID=scaffold_1253,length=9531,assembly=Zostera_marina.selectedgenome.v2.1proper.nuclearANDorganellar.20140906.fasta>
##contig=<ID=scaffold_1254,length=9930,assembly=Zostera_marina.selectedgenome.v2.1proper.nuclearANDorganellar.20140906.fasta>
##contig=<ID=scaffold_1255,length=19362,assembly=Zostera_marina.selectedgenome.v2.1proper.nuclearANDorganellar.20140906.fasta>
##contig=<ID=scaffold_1266,length=11138,assembly=Zostera_marina.selectedgenome.v2.1proper.nuclearANDorganellar.20140906.fasta>
##contig=<ID=scaffold_1272,length=9658,assembly=Zostera_marina.selectedgenome.v2.1proper.nuclearANDorganellar.20140906.fasta>
##contig=<ID=scaffold_1274,length=13568,assembly=Zostera_marina.selectedgenome.v2.1proper.nuclearANDorganellar.20140906.fasta>
##contig=<ID=scaffold_1281,length=14650,assembly=Zostera_marina.selectedgenome.v2.1proper.nuclearANDorganellar.20140906.fasta>
##contig=<ID=scaffold_1283,length=10932,assembly=Zostera_marina.selectedgenome.v2.1proper.nuclearANDorganellar.20140906.fasta>
##contig=<ID=scaffold_1285,length=13688,assembly=Zostera_marina.selectedgenome.v2.1proper.nuclearANDorganellar.20140906.fasta>
##contig=<ID=scaffold_1290,length=14224,assembly=Zostera_marina.selectedgenome.v2.1proper.nuclearANDorganellar.20140906.fasta>
##contig=<ID=scaffold_1293,length=9510,assembly=Zostera_marina.selectedgenome.v2.1proper.nuclearANDorganellar.20140906.fasta>
##contig=<ID=scaffold_1296,length=9009,assembly=Zostera_marina.selectedgenome.v2.1proper.nuclearANDorganellar.20140906.fasta>
##contig=<ID=scaffold_1298,length=14237,assembly=Zostera_marina.selectedgenome.v2.1proper.nuclearANDorganellar.20140906.fasta>
##contig=<ID=scaffold_1299,length=11128,assembly=Zostera_marina.selectedgenome.v2.1proper.nuclearANDorganellar.20140906.fasta>
##contig=<ID=scaffold_1303,length=8943,assembly=Zostera_marina.selectedgenome.v2.1proper.nuclearANDorganellar.20140906.fasta>
##contig=<ID=scaffold_1304,length=8942,assembly=Zostera_marina.selectedgenome.v2.1proper.nuclearANDorganellar.20140906.fasta>
##contig=<ID=scaffold_1305,length=8939,assembly=Zostera_marina.selectedgenome.v2.1proper.nuclearANDorganellar.20140906.fasta>
##contig=<ID=scaffold_1312,length=9545,assembly=Zostera_marina.selectedgenome.v2.1proper.nuclearANDorganellar.20140906.fasta>
##contig=<ID=scaffold_1313,length=9005,assembly=Zostera_marina.selectedgenome.v2.1proper.nuclearANDorganellar.20140906.fasta>
##contig=<ID=scaffold_1316,length=9116,assembly=Zostera_marina.selectedgenome.v2.1proper.nuclearANDorganellar.20140906.fasta>
##contig=<ID=scaffold_1328,length=11017,assembly=Zostera_marina.selectedgenome.v2.1proper.nuclearANDorganellar.20140906.fasta>
##contig=<ID=scaffold_1334,length=11385,assembly=Zostera_marina.selectedgenome.v2.1proper.nuclearANDorganellar.20140906.fasta>
##contig=<ID=scaffold_1335,length=8834,assembly=Zostera_marina.selectedgenome.v2.1proper.nuclearANDorganellar.20140906.fasta>
##contig=<ID=scaffold_1349,length=8473,assembly=Zostera_marina.selectedgenome.v2.1proper.nuclearANDorganellar.20140906.fasta>
##contig=<ID=scaffold_1354,length=12513,assembly=Zostera_marina.selectedgenome.v2.1proper.nuclearANDorganellar.20140906.fasta>
##contig=<ID=scaffold_1357,length=8411,assembly=Zostera_marina.selectedgenome.v2.1proper.nuclearANDorganellar.20140906.fasta>
##contig=<ID=scaffold_1359,length=8407,assembly=Zostera_marina.selectedgenome.v2.1proper.nuclearANDorganellar.20140906.fasta>
##contig=<ID=scaffold_1369,length=8598,assembly=Zostera_marina.selectedgenome.v2.1proper.nuclearANDorganellar.20140906.fasta>
##contig=<ID=scaffold_1378,length=8286,assembly=Zostera_marina.selectedgenome.v2.1proper.nuclearANDorganellar.20140906.fasta>
##contig=<ID=scaffold_1383,length=8677,assembly=Zostera_marina.selectedgenome.v2.1proper.nuclearANDorganellar.20140906.fasta>
##contig=<ID=scaffold_1392,length=8733,assembly=Zostera_marina.selectedgenome.v2.1proper.nuclearANDorganellar.20140906.fasta>
##contig=<ID=scaffold_1393,length=14040,assembly=Zostera_marina.selectedgenome.v2.1proper.nuclearANDorganellar.20140906.fasta>
##contig=<ID=scaffold_1395,length=8367,assembly=Zostera_marina.selectedgenome.v2.1proper.nuclearANDorganellar.20140906.fasta>
##contig=<ID=scaffold_1398,length=13090,assembly=Zostera_marina.selectedgenome.v2.1proper.nuclearANDorganellar.20140906.fasta>
##contig=<ID=scaffold_1401,length=8137,assembly=Zostera_marina.selectedgenome.v2.1proper.nuclearANDorganellar.20140906.fasta>
##contig=<ID=scaffold_1402,length=12327,assembly=Zostera_marina.selectedgenome.v2.1proper.nuclearANDorganellar.20140906.fasta>
##contig=<ID=scaffold_1406,length=8561,assembly=Zostera_marina.selectedgenome.v2.1proper.nuclearANDorganellar.20140906.fasta>
##contig=<ID=scaffold_1410,length=11217,assembly=Zostera_marina.selectedgenome.v2.1proper.nuclearANDorganellar.20140906.fasta>
##contig=<ID=scaffold_1412,length=8713,assembly=Zostera_marina.selectedgenome.v2.1proper.nuclearANDorganellar.20140906.fasta>
##contig=<ID=scaffold_1416,length=9858,assembly=Zostera_marina.selectedgenome.v2.1proper.nuclearANDorganellar.20140906.fasta>
##contig=<ID=scaffold_1417,length=10570,assembly=Zostera_marina.selectedgenome.v2.1proper.nuclearANDorganellar.20140906.fasta>
##contig=<ID=scaffold_1427,length=7971,assembly=Zostera_marina.selectedgenome.v2.1proper.nuclearANDorganellar.20140906.fasta>
##contig=<ID=scaffold_1429,length=11069,assembly=Zostera_marina.selectedgenome.v2.1proper.nuclearANDorganellar.20140906.fasta>
##contig=<ID=scaffold_1430,length=8067,assembly=Zostera_marina.selectedgenome.v2.1proper.nuclearANDorganellar.20140906.fasta>
##contig=<ID=scaffold_1433,length=8055,assembly=Zostera_marina.selectedgenome.v2.1proper.nuclearANDorganellar.20140906.fasta>
##contig=<ID=scaffold_1437,length=12434,assembly=Zostera_marina.selectedgenome.v2.1proper.nuclearANDorganellar.20140906.fasta>
##contig=<ID=scaffold_1442,length=10356,assembly=Zostera_marina.selectedgenome.v2.1proper.nuclearANDorganellar.20140906.fasta>
##contig=<ID=scaffold_1445,length=8005,assembly=Zostera_marina.selectedgenome.v2.1proper.nuclearANDorganellar.20140906.fasta>
##contig=<ID=scaffold_1448,length=8436,assembly=Zostera_marina.selectedgenome.v2.1proper.nuclearANDorganellar.20140906.fasta>
##contig=<ID=scaffold_1455,length=7824,assembly=Zostera_marina.selectedgenome.v2.1proper.nuclearANDorganellar.20140906.fasta>
##contig=<ID=scaffold_1456,length=7819,assembly=Zostera_marina.selectedgenome.v2.1proper.nuclearANDorganellar.20140906.fasta>
##contig=<ID=scaffold_1458,length=7940,assembly=Zostera_marina.selectedgenome.v2.1proper.nuclearANDorganellar.20140906.fasta>
##contig=<ID=scaffold_1460,length=8051,assembly=Zostera_marina.selectedgenome.v2.1proper.nuclearANDorganellar.20140906.fasta>
##contig=<ID=scaffold_1462,length=7880,assembly=Zostera_marina.selectedgenome.v2.1proper.nuclearANDorganellar.20140906.fasta>
##contig=<ID=scaffold_1466,length=8491,assembly=Zostera_marina.selectedgenome.v2.1proper.nuclearANDorganellar.20140906.fasta>
##contig=<ID=scaffold_1468,length=12808,assembly=Zostera_marina.selectedgenome.v2.1proper.nuclearANDorganellar.20140906.fasta>
##contig=<ID=scaffold_1472,length=8500,assembly=Zostera_marina.selectedgenome.v2.1proper.nuclearANDorganellar.20140906.fasta>
##contig=<ID=scaffold_1478,length=7781,assembly=Zostera_marina.selectedgenome.v2.1proper.nuclearANDorganellar.20140906.fasta>
##contig=<ID=scaffold_1479,length=11283,assembly=Zostera_marina.selectedgenome.v2.1proper.nuclearANDorganellar.20140906.fasta>
##contig=<ID=scaffold_1480,length=13288,assembly=Zostera_marina.selectedgenome.v2.1proper.nuclearANDorganellar.20140906.fasta>
##contig=<ID=scaffold_1484,length=8015,assembly=Zostera_marina.selectedgenome.v2.1proper.nuclearANDorganellar.20140906.fasta>
##contig=<ID=scaffold_1485,length=8648,assembly=Zostera_marina.selectedgenome.v2.1proper.nuclearANDorganellar.20140906.fasta>
##contig=<ID=scaffold_1489,length=15169,assembly=Zostera_marina.selectedgenome.v2.1proper.nuclearANDorganellar.20140906.fasta>
##contig=<ID=scaffold_1494,length=7892,assembly=Zostera_marina.selectedgenome.v2.1proper.nuclearANDorganellar.20140906.fasta>
##contig=<ID=scaffold_1496,length=8013,assembly=Zostera_marina.selectedgenome.v2.1proper.nuclearANDorganellar.20140906.fasta>
##contig=<ID=scaffold_1502,length=8084,assembly=Zostera_marina.selectedgenome.v2.1proper.nuclearANDorganellar.20140906.fasta>
##contig=<ID=scaffold_1504,length=8367,assembly=Zostera_marina.selectedgenome.v2.1proper.nuclearANDorganellar.20140906.fasta>
##contig=<ID=scaffold_1516,length=7424,assembly=Zostera_marina.selectedgenome.v2.1proper.nuclearANDorganellar.20140906.fasta>
##contig=<ID=scaffold_1517,length=12662,assembly=Zostera_marina.selectedgenome.v2.1proper.nuclearANDorganellar.20140906.fasta>
##contig=<ID=scaffold_1521,length=10998,assembly=Zostera_marina.selectedgenome.v2.1proper.nuclearANDorganellar.20140906.fasta>
##contig=<ID=scaffold_1522,length=7389,assembly=Zostera_marina.selectedgenome.v2.1proper.nuclearANDorganellar.20140906.fasta>
##contig=<ID=scaffold_1524,length=7474,assembly=Zostera_marina.selectedgenome.v2.1proper.nuclearANDorganellar.20140906.fasta>
##contig=<ID=scaffold_1528,length=8378,assembly=Zostera_marina.selectedgenome.v2.1proper.nuclearANDorganellar.20140906.fasta>
##contig=<ID=scaffold_1538,length=11145,assembly=Zostera_marina.selectedgenome.v2.1proper.nuclearANDorganellar.20140906.fasta>
##contig=<ID=scaffold_1540,length=7347,assembly=Zostera_marina.selectedgenome.v2.1proper.nuclearANDorganellar.20140906.fasta>
##contig=<ID=scaffold_1542,length=7235,assembly=Zostera_marina.selectedgenome.v2.1proper.nuclearANDorganellar.20140906.fasta>
##contig=<ID=scaffold_1550,length=7211,assembly=Zostera_marina.selectedgenome.v2.1proper.nuclearANDorganellar.20140906.fasta>
##contig=<ID=scaffold_1552,length=7203,assembly=Zostera_marina.selectedgenome.v2.1proper.nuclearANDorganellar.20140906.fasta>
##contig=<ID=scaffold_1562,length=7471,assembly=Zostera_marina.selectedgenome.v2.1proper.nuclearANDorganellar.20140906.fasta>
##contig=<ID=scaffold_1563,length=7952,assembly=Zostera_marina.selectedgenome.v2.1proper.nuclearANDorganellar.20140906.fasta>
##contig=<ID=scaffold_1564,length=7238,assembly=Zostera_marina.selectedgenome.v2.1proper.nuclearANDorganellar.20140906.fasta>
##contig=<ID=scaffold_1585,length=7031,assembly=Zostera_marina.selectedgenome.v2.1proper.nuclearANDorganellar.20140906.fasta>
##contig=<ID=scaffold_1590,length=10047,assembly=Zostera_marina.selectedgenome.v2.1proper.nuclearANDorganellar.20140906.fasta>
##contig=<ID=scaffold_1591,length=6988,assembly=Zostera_marina.selectedgenome.v2.1proper.nuclearANDorganellar.20140906.fasta>
##contig=<ID=scaffold_1593,length=7395,assembly=Zostera_marina.selectedgenome.v2.1proper.nuclearANDorganellar.20140906.fasta>
##contig=<ID=scaffold_1597,length=6973,assembly=Zostera_marina.selectedgenome.v2.1proper.nuclearANDorganellar.20140906.fasta>
##contig=<ID=scaffold_1614,length=11168,assembly=Zostera_marina.selectedgenome.v2.1proper.nuclearANDorganellar.20140906.fasta>
##contig=<ID=scaffold_1619,length=6962,assembly=Zostera_marina.selectedgenome.v2.1proper.nuclearANDorganellar.20140906.fasta>
##contig=<ID=scaffold_1644,length=9254,assembly=Zostera_marina.selectedgenome.v2.1proper.nuclearANDorganellar.20140906.fasta>
##contig=<ID=scaffold_1645,length=6825,assembly=Zostera_marina.selectedgenome.v2.1proper.nuclearANDorganellar.20140906.fasta>
##contig=<ID=scaffold_1647,length=6713,assembly=Zostera_marina.selectedgenome.v2.1proper.nuclearANDorganellar.20140906.fasta>
##contig=<ID=scaffold_1649,length=11463,assembly=Zostera_marina.selectedgenome.v2.1proper.nuclearANDorganellar.20140906.fasta>
##contig=<ID=scaffold_1655,length=6678,assembly=Zostera_marina.selectedgenome.v2.1proper.nuclearANDorganellar.20140906.fasta>
##contig=<ID=scaffold_1662,length=6993,assembly=Zostera_marina.selectedgenome.v2.1proper.nuclearANDorganellar.20140906.fasta>
##contig=<ID=scaffold_1666,length=7777,assembly=Zostera_marina.selectedgenome.v2.1proper.nuclearANDorganellar.20140906.fasta>
##contig=<ID=scaffold_1674,length=7304,assembly=Zostera_marina.selectedgenome.v2.1proper.nuclearANDorganellar.20140906.fasta>
##contig=<ID=scaffold_1679,length=11434,assembly=Zostera_marina.selectedgenome.v2.1proper.nuclearANDorganellar.20140906.fasta>
##contig=<ID=scaffold_1694,length=17669,assembly=Zostera_marina.selectedgenome.v2.1proper.nuclearANDorganellar.20140906.fasta>
##contig=<ID=scaffold_1712,length=10360,assembly=Zostera_marina.selectedgenome.v2.1proper.nuclearANDorganellar.20140906.fasta>
##contig=<ID=scaffold_1713,length=6424,assembly=Zostera_marina.selectedgenome.v2.1proper.nuclearANDorganellar.20140906.fasta>
##contig=<ID=scaffold_1720,length=6400,assembly=Zostera_marina.selectedgenome.v2.1proper.nuclearANDorganellar.20140906.fasta>
##contig=<ID=scaffold_1729,length=6515,assembly=Zostera_marina.selectedgenome.v2.1proper.nuclearANDorganellar.20140906.fasta>
##contig=<ID=scaffold_1730,length=6344,assembly=Zostera_marina.selectedgenome.v2.1proper.nuclearANDorganellar.20140906.fasta>
##contig=<ID=scaffold_1739,length=8034,assembly=Zostera_marina.selectedgenome.v2.1proper.nuclearANDorganellar.20140906.fasta>
##contig=<ID=scaffold_1746,length=6298,assembly=Zostera_marina.selectedgenome.v2.1proper.nuclearANDorganellar.20140906.fasta>
##contig=<ID=scaffold_1751,length=7126,assembly=Zostera_marina.selectedgenome.v2.1proper.nuclearANDorganellar.20140906.fasta>
##contig=<ID=scaffold_1759,length=6248,assembly=Zostera_marina.selectedgenome.v2.1proper.nuclearANDorganellar.20140906.fasta>
##contig=<ID=scaffold_1764,length=6220,assembly=Zostera_marina.selectedgenome.v2.1proper.nuclearANDorganellar.20140906.fasta>
##contig=<ID=scaffold_1767,length=7552,assembly=Zostera_marina.selectedgenome.v2.1proper.nuclearANDorganellar.20140906.fasta>
##contig=<ID=scaffold_1774,length=6175,assembly=Zostera_marina.selectedgenome.v2.1proper.nuclearANDorganellar.20140906.fasta>
##contig=<ID=scaffold_1776,length=12087,assembly=Zostera_marina.selectedgenome.v2.1proper.nuclearANDorganellar.20140906.fasta>
##contig=<ID=scaffold_1780,length=8709,assembly=Zostera_marina.selectedgenome.v2.1proper.nuclearANDorganellar.20140906.fasta>
##contig=<ID=scaffold_1787,length=8345,assembly=Zostera_marina.selectedgenome.v2.1proper.nuclearANDorganellar.20140906.fasta>
##contig=<ID=scaffold_1797,length=6100,assembly=Zostera_marina.selectedgenome.v2.1proper.nuclearANDorganellar.20140906.fasta>
##contig=<ID=scaffold_1799,length=6262,assembly=Zostera_marina.selectedgenome.v2.1proper.nuclearANDorganellar.20140906.fasta>
##contig=<ID=scaffold_1802,length=6273,assembly=Zostera_marina.selectedgenome.v2.1proper.nuclearANDorganellar.20140906.fasta>
##contig=<ID=scaffold_1803,length=6064,assembly=Zostera_marina.selectedgenome.v2.1proper.nuclearANDorganellar.20140906.fasta>
##contig=<ID=scaffold_1815,length=9997,assembly=Zostera_marina.selectedgenome.v2.1proper.nuclearANDorganellar.20140906.fasta>
##contig=<ID=scaffold_1824,length=11202,assembly=Zostera_marina.selectedgenome.v2.1proper.nuclearANDorganellar.20140906.fasta>
##contig=<ID=scaffold_1835,length=5944,assembly=Zostera_marina.selectedgenome.v2.1proper.nuclearANDorganellar.20140906.fasta>
##contig=<ID=scaffold_1846,length=5895,assembly=Zostera_marina.selectedgenome.v2.1proper.nuclearANDorganellar.20140906.fasta>
##contig=<ID=scaffold_1859,length=5836,assembly=Zostera_marina.selectedgenome.v2.1proper.nuclearANDorganellar.20140906.fasta>
##contig=<ID=scaffold_1871,length=5932,assembly=Zostera_marina.selectedgenome.v2.1proper.nuclearANDorganellar.20140906.fasta>
##contig=<ID=scaffold_1893,length=5853,assembly=Zostera_marina.selectedgenome.v2.1proper.nuclearANDorganellar.20140906.fasta>
##contig=<ID=scaffold_1895,length=5846,assembly=Zostera_marina.selectedgenome.v2.1proper.nuclearANDorganellar.20140906.fasta>
##contig=<ID=scaffold_1902,length=6817,assembly=Zostera_marina.selectedgenome.v2.1proper.nuclearANDorganellar.20140906.fasta>
##contig=<ID=scaffold_1905,length=5717,assembly=Zostera_marina.selectedgenome.v2.1proper.nuclearANDorganellar.20140906.fasta>
##contig=<ID=scaffold_1909,length=5676,assembly=Zostera_marina.selectedgenome.v2.1proper.nuclearANDorganellar.20140906.fasta>
##contig=<ID=scaffold_1910,length=6938,assembly=Zostera_marina.selectedgenome.v2.1proper.nuclearANDorganellar.20140906.fasta>
##contig=<ID=scaffold_1911,length=5666,assembly=Zostera_marina.selectedgenome.v2.1proper.nuclearANDorganellar.20140906.fasta>
##contig=<ID=scaffold_1914,length=5651,assembly=Zostera_marina.selectedgenome.v2.1proper.nuclearANDorganellar.20140906.fasta>
##contig=<ID=scaffold_1916,length=5847,assembly=Zostera_marina.selectedgenome.v2.1proper.nuclearANDorganellar.20140906.fasta>
##contig=<ID=scaffold_1921,length=11324,assembly=Zostera_marina.selectedgenome.v2.1proper.nuclearANDorganellar.20140906.fasta>
##contig=<ID=scaffold_1922,length=12604,assembly=Zostera_marina.selectedgenome.v2.1proper.nuclearANDorganellar.20140906.fasta>
##contig=<ID=scaffold_1927,length=5707,assembly=Zostera_marina.selectedgenome.v2.1proper.nuclearANDorganellar.20140906.fasta>
##contig=<ID=scaffold_1932,length=5595,assembly=Zostera_marina.selectedgenome.v2.1proper.nuclearANDorganellar.20140906.fasta>
##contig=<ID=scaffold_1935,length=10728,assembly=Zostera_marina.selectedgenome.v2.1proper.nuclearANDorganellar.20140906.fasta>
##contig=<ID=scaffold_1936,length=6053,assembly=Zostera_marina.selectedgenome.v2.1proper.nuclearANDorganellar.20140906.fasta>
##contig=<ID=scaffold_1950,length=7082,assembly=Zostera_marina.selectedgenome.v2.1proper.nuclearANDorganellar.20140906.fasta>
##contig=<ID=scaffold_1957,length=36270,assembly=Zostera_marina.selectedgenome.v2.1proper.nuclearANDorganellar.20140906.fasta>
##contig=<ID=scaffold_1958,length=5524,assembly=Zostera_marina.selectedgenome.v2.1proper.nuclearANDorganellar.20140906.fasta>
##contig=<ID=scaffold_1962,length=5495,assembly=Zostera_marina.selectedgenome.v2.1proper.nuclearANDorganellar.20140906.fasta>
##contig=<ID=scaffold_1964,length=6497,assembly=Zostera_marina.selectedgenome.v2.1proper.nuclearANDorganellar.20140906.fasta>
##contig=<ID=scaffold_1968,length=6492,assembly=Zostera_marina.selectedgenome.v2.1proper.nuclearANDorganellar.20140906.fasta>
##contig=<ID=scaffold_1973,length=5468,assembly=Zostera_marina.selectedgenome.v2.1proper.nuclearANDorganellar.20140906.fasta>
##contig=<ID=scaffold_1978,length=5443,assembly=Zostera_marina.selectedgenome.v2.1proper.nuclearANDorganellar.20140906.fasta>
##contig=<ID=scaffold_1980,length=5430,assembly=Zostera_marina.selectedgenome.v2.1proper.nuclearANDorganellar.20140906.fasta>
##contig=<ID=scaffold_1983,length=5422,assembly=Zostera_marina.selectedgenome.v2.1proper.nuclearANDorganellar.20140906.fasta>
##contig=<ID=scaffold_1985,length=6611,assembly=Zostera_marina.selectedgenome.v2.1proper.nuclearANDorganellar.20140906.fasta>
##contig=<ID=scaffold_1990,length=5604,assembly=Zostera_marina.selectedgenome.v2.1proper.nuclearANDorganellar.20140906.fasta>
##contig=<ID=scaffold_2006,length=5359,assembly=Zostera_marina.selectedgenome.v2.1proper.nuclearANDorganellar.20140906.fasta>
##contig=<ID=scaffold_2013,length=5698,assembly=Zostera_marina.selectedgenome.v2.1proper.nuclearANDorganellar.20140906.fasta>
##contig=<ID=scaffold_2021,length=8892,assembly=Zostera_marina.selectedgenome.v2.1proper.nuclearANDorganellar.20140906.fasta>
##contig=<ID=scaffold_2024,length=11527,assembly=Zostera_marina.selectedgenome.v2.1proper.nuclearANDorganellar.20140906.fasta>
##contig=<ID=scaffold_2031,length=12238,assembly=Zostera_marina.selectedgenome.v2.1proper.nuclearANDorganellar.20140906.fasta>
##contig=<ID=scaffold_2032,length=5259,assembly=Zostera_marina.selectedgenome.v2.1proper.nuclearANDorganellar.20140906.fasta>
##contig=<ID=scaffold_2036,length=5648,assembly=Zostera_marina.selectedgenome.v2.1proper.nuclearANDorganellar.20140906.fasta>
##contig=<ID=scaffold_2043,length=5404,assembly=Zostera_marina.selectedgenome.v2.1proper.nuclearANDorganellar.20140906.fasta>
##contig=<ID=scaffold_2053,length=5668,assembly=Zostera_marina.selectedgenome.v2.1proper.nuclearANDorganellar.20140906.fasta>
##contig=<ID=scaffold_2062,length=5160,assembly=Zostera_marina.selectedgenome.v2.1proper.nuclearANDorganellar.20140906.fasta>
##contig=<ID=scaffold_2064,length=6431,assembly=Zostera_marina.selectedgenome.v2.1proper.nuclearANDorganellar.20140906.fasta>
##contig=<ID=scaffold_2069,length=5134,assembly=Zostera_marina.selectedgenome.v2.1proper.nuclearANDorganellar.20140906.fasta>
##contig=<ID=scaffold_2082,length=5084,assembly=Zostera_marina.selectedgenome.v2.1proper.nuclearANDorganellar.20140906.fasta>
##contig=<ID=scaffold_2085,length=5079,assembly=Zostera_marina.selectedgenome.v2.1proper.nuclearANDorganellar.20140906.fasta>
##contig=<ID=scaffold_2084,length=5079,assembly=Zostera_marina.selectedgenome.v2.1proper.nuclearANDorganellar.20140906.fasta>
##contig=<ID=scaffold_2092,length=5345,assembly=Zostera_marina.selectedgenome.v2.1proper.nuclearANDorganellar.20140906.fasta>
##contig=<ID=scaffold_2099,length=5035,assembly=Zostera_marina.selectedgenome.v2.1proper.nuclearANDorganellar.20140906.fasta>
##contig=<ID=scaffold_2109,length=5770,assembly=Zostera_marina.selectedgenome.v2.1proper.nuclearANDorganellar.20140906.fasta>
##contig=<ID=scaffold_2121,length=4982,assembly=Zostera_marina.selectedgenome.v2.1proper.nuclearANDorganellar.20140906.fasta>
##contig=<ID=scaffold_2132,length=7280,assembly=Zostera_marina.selectedgenome.v2.1proper.nuclearANDorganellar.20140906.fasta>
##contig=<ID=scaffold_2133,length=5133,assembly=Zostera_marina.selectedgenome.v2.1proper.nuclearANDorganellar.20140906.fasta>
##contig=<ID=scaffold_2139,length=4955,assembly=Zostera_marina.selectedgenome.v2.1proper.nuclearANDorganellar.20140906.fasta>
##contig=<ID=scaffold_2140,length=8588,assembly=Zostera_marina.selectedgenome.v2.1proper.nuclearANDorganellar.20140906.fasta>
##contig=<ID=scaffold_2142,length=5245,assembly=Zostera_marina.selectedgenome.v2.1proper.nuclearANDorganellar.20140906.fasta>
##contig=<ID=scaffold_2150,length=9172,assembly=Zostera_marina.selectedgenome.v2.1proper.nuclearANDorganellar.20140906.fasta>
##contig=<ID=scaffold_2155,length=6923,assembly=Zostera_marina.selectedgenome.v2.1proper.nuclearANDorganellar.20140906.fasta>
##contig=<ID=scaffold_2159,length=10989,assembly=Zostera_marina.selectedgenome.v2.1proper.nuclearANDorganellar.20140906.fasta>
##contig=<ID=scaffold_2161,length=6131,assembly=Zostera_marina.selectedgenome.v2.1proper.nuclearANDorganellar.20140906.fasta>
##contig=<ID=scaffold_2163,length=4888,assembly=Zostera_marina.selectedgenome.v2.1proper.nuclearANDorganellar.20140906.fasta>
##contig=<ID=scaffold_2169,length=5536,assembly=Zostera_marina.selectedgenome.v2.1proper.nuclearANDorganellar.20140906.fasta>
##contig=<ID=scaffold_2171,length=5786,assembly=Zostera_marina.selectedgenome.v2.1proper.nuclearANDorganellar.20140906.fasta>
##contig=<ID=scaffold_2188,length=5866,assembly=Zostera_marina.selectedgenome.v2.1proper.nuclearANDorganellar.20140906.fasta>
##contig=<ID=scaffold_2191,length=11549,assembly=Zostera_marina.selectedgenome.v2.1proper.nuclearANDorganellar.20140906.fasta>
##contig=<ID=scaffold_2195,length=4833,assembly=Zostera_marina.selectedgenome.v2.1proper.nuclearANDorganellar.20140906.fasta>
##contig=<ID=scaffold_2206,length=4992,assembly=Zostera_marina.selectedgenome.v2.1proper.nuclearANDorganellar.20140906.fasta>
##contig=<ID=scaffold_2208,length=4788,assembly=Zostera_marina.selectedgenome.v2.1proper.nuclearANDorganellar.20140906.fasta>
##contig=<ID=scaffold_2226,length=4845,assembly=Zostera_marina.selectedgenome.v2.1proper.nuclearANDorganellar.20140906.fasta>
##contig=<ID=scaffold_2235,length=4837,assembly=Zostera_marina.selectedgenome.v2.1proper.nuclearANDorganellar.20140906.fasta>
##contig=<ID=scaffold_2238,length=5010,assembly=Zostera_marina.selectedgenome.v2.1proper.nuclearANDorganellar.20140906.fasta>
##contig=<ID=scaffold_2242,length=5974,assembly=Zostera_marina.selectedgenome.v2.1proper.nuclearANDorganellar.20140906.fasta>
##contig=<ID=scaffold_2244,length=5930,assembly=Zostera_marina.selectedgenome.v2.1proper.nuclearANDorganellar.20140906.fasta>
##contig=<ID=scaffold_2249,length=10747,assembly=Zostera_marina.selectedgenome.v2.1proper.nuclearANDorganellar.20140906.fasta>
##contig=<ID=scaffold_2255,length=4787,assembly=Zostera_marina.selectedgenome.v2.1proper.nuclearANDorganellar.20140906.fasta>
##contig=<ID=scaffold_2260,length=4679,assembly=Zostera_marina.selectedgenome.v2.1proper.nuclearANDorganellar.20140906.fasta>
##contig=<ID=scaffold_2264,length=10676,assembly=Zostera_marina.selectedgenome.v2.1proper.nuclearANDorganellar.20140906.fasta>
##contig=<ID=scaffold_2267,length=4660,assembly=Zostera_marina.selectedgenome.v2.1proper.nuclearANDorganellar.20140906.fasta>
##contig=<ID=scaffold_2278,length=4739,assembly=Zostera_marina.selectedgenome.v2.1proper.nuclearANDorganellar.20140906.fasta>
##contig=<ID=scaffold_2283,length=4730,assembly=Zostera_marina.selectedgenome.v2.1proper.nuclearANDorganellar.20140906.fasta>
##contig=<ID=scaffold_2289,length=5596,assembly=Zostera_marina.selectedgenome.v2.1proper.nuclearANDorganellar.20140906.fasta>
##contig=<ID=scaffold_2301,length=5072,assembly=Zostera_marina.selectedgenome.v2.1proper.nuclearANDorganellar.20140906.fasta>
##contig=<ID=scaffold_2307,length=4586,assembly=Zostera_marina.selectedgenome.v2.1proper.nuclearANDorganellar.20140906.fasta>
##contig=<ID=scaffold_2314,length=4574,assembly=Zostera_marina.selectedgenome.v2.1proper.nuclearANDorganellar.20140906.fasta>
##contig=<ID=scaffold_2318,length=4564,assembly=Zostera_marina.selectedgenome.v2.1proper.nuclearANDorganellar.20140906.fasta>
##contig=<ID=scaffold_2324,length=8928,assembly=Zostera_marina.selectedgenome.v2.1proper.nuclearANDorganellar.20140906.fasta>
##contig=<ID=scaffold_2325,length=5536,assembly=Zostera_marina.selectedgenome.v2.1proper.nuclearANDorganellar.20140906.fasta>
##contig=<ID=scaffold_2328,length=4547,assembly=Zostera_marina.selectedgenome.v2.1proper.nuclearANDorganellar.20140906.fasta>
##contig=<ID=scaffold_2334,length=5841,assembly=Zostera_marina.selectedgenome.v2.1proper.nuclearANDorganellar.20140906.fasta>
##contig=<ID=scaffold_2340,length=10507,assembly=Zostera_marina.selectedgenome.v2.1proper.nuclearANDorganellar.20140906.fasta>
##contig=<ID=scaffold_2341,length=4513,assembly=Zostera_marina.selectedgenome.v2.1proper.nuclearANDorganellar.20140906.fasta>
##contig=<ID=scaffold_2346,length=4508,assembly=Zostera_marina.selectedgenome.v2.1proper.nuclearANDorganellar.20140906.fasta>
##contig=<ID=scaffold_2352,length=4597,assembly=Zostera_marina.selectedgenome.v2.1proper.nuclearANDorganellar.20140906.fasta>
##contig=<ID=scaffold_2355,length=4800,assembly=Zostera_marina.selectedgenome.v2.1proper.nuclearANDorganellar.20140906.fasta>
##contig=<ID=scaffold_2357,length=5365,assembly=Zostera_marina.selectedgenome.v2.1proper.nuclearANDorganellar.20140906.fasta>
##contig=<ID=scaffold_2374,length=4444,assembly=Zostera_marina.selectedgenome.v2.1proper.nuclearANDorganellar.20140906.fasta>
##contig=<ID=scaffold_2376,length=4443,assembly=Zostera_marina.selectedgenome.v2.1proper.nuclearANDorganellar.20140906.fasta>
##contig=<ID=scaffold_2377,length=5448,assembly=Zostera_marina.selectedgenome.v2.1proper.nuclearANDorganellar.20140906.fasta>
##contig=<ID=scaffold_2383,length=4424,assembly=Zostera_marina.selectedgenome.v2.1proper.nuclearANDorganellar.20140906.fasta>
##contig=<ID=scaffold_2396,length=4397,assembly=Zostera_marina.selectedgenome.v2.1proper.nuclearANDorganellar.20140906.fasta>
##contig=<ID=scaffold_2405,length=4383,assembly=Zostera_marina.selectedgenome.v2.1proper.nuclearANDorganellar.20140906.fasta>
##contig=<ID=scaffold_2412,length=4469,assembly=Zostera_marina.selectedgenome.v2.1proper.nuclearANDorganellar.20140906.fasta>
##contig=<ID=scaffold_2414,length=8960,assembly=Zostera_marina.selectedgenome.v2.1proper.nuclearANDorganellar.20140906.fasta>
##contig=<ID=scaffold_2419,length=4752,assembly=Zostera_marina.selectedgenome.v2.1proper.nuclearANDorganellar.20140906.fasta>
##contig=<ID=scaffold_2424,length=9044,assembly=Zostera_marina.selectedgenome.v2.1proper.nuclearANDorganellar.20140906.fasta>
##contig=<ID=scaffold_2425,length=4338,assembly=Zostera_marina.selectedgenome.v2.1proper.nuclearANDorganellar.20140906.fasta>
##contig=<ID=scaffold_2435,length=4299,assembly=Zostera_marina.selectedgenome.v2.1proper.nuclearANDorganellar.20140906.fasta>
##contig=<ID=scaffold_2446,length=4269,assembly=Zostera_marina.selectedgenome.v2.1proper.nuclearANDorganellar.20140906.fasta>
##contig=<ID=scaffold_2453,length=5061,assembly=Zostera_marina.selectedgenome.v2.1proper.nuclearANDorganellar.20140906.fasta>
##contig=<ID=scaffold_2455,length=4902,assembly=Zostera_marina.selectedgenome.v2.1proper.nuclearANDorganellar.20140906.fasta>
##contig=<ID=scaffold_2457,length=4246,assembly=Zostera_marina.selectedgenome.v2.1proper.nuclearANDorganellar.20140906.fasta>
##contig=<ID=scaffold_2476,length=4315,assembly=Zostera_marina.selectedgenome.v2.1proper.nuclearANDorganellar.20140906.fasta>
##contig=<ID=scaffold_2477,length=4213,assembly=Zostera_marina.selectedgenome.v2.1proper.nuclearANDorganellar.20140906.fasta>
##contig=<ID=scaffold_2494,length=4286,assembly=Zostera_marina.selectedgenome.v2.1proper.nuclearANDorganellar.20140906.fasta>
##contig=<ID=scaffold_2500,length=4160,assembly=Zostera_marina.selectedgenome.v2.1proper.nuclearANDorganellar.20140906.fasta>
##contig=<ID=scaffold_2502,length=4157,assembly=Zostera_marina.selectedgenome.v2.1proper.nuclearANDorganellar.20140906.fasta>
##contig=<ID=scaffold_2514,length=4129,assembly=Zostera_marina.selectedgenome.v2.1proper.nuclearANDorganellar.20140906.fasta>
##contig=<ID=scaffold_2521,length=10030,assembly=Zostera_marina.selectedgenome.v2.1proper.nuclearANDorganellar.20140906.fasta>
##contig=<ID=scaffold_2520,length=4251,assembly=Zostera_marina.selectedgenome.v2.1proper.nuclearANDorganellar.20140906.fasta>
##contig=<ID=scaffold_2522,length=4216,assembly=Zostera_marina.selectedgenome.v2.1proper.nuclearANDorganellar.20140906.fasta>
##contig=<ID=scaffold_2529,length=4822,assembly=Zostera_marina.selectedgenome.v2.1proper.nuclearANDorganellar.20140906.fasta>
##contig=<ID=scaffold_2534,length=9167,assembly=Zostera_marina.selectedgenome.v2.1proper.nuclearANDorganellar.20140906.fasta>
##contig=<ID=scaffold_2557,length=5832,assembly=Zostera_marina.selectedgenome.v2.1proper.nuclearANDorganellar.20140906.fasta>
##contig=<ID=scaffold_2583,length=9775,assembly=Zostera_marina.selectedgenome.v2.1proper.nuclearANDorganellar.20140906.fasta>
##contig=<ID=scaffold_2587,length=4113,assembly=Zostera_marina.selectedgenome.v2.1proper.nuclearANDorganellar.20140906.fasta>
##contig=<ID=scaffold_2591,length=4010,assembly=Zostera_marina.selectedgenome.v2.1proper.nuclearANDorganellar.20140906.fasta>
##contig=<ID=scaffold_2594,length=4263,assembly=Zostera_marina.selectedgenome.v2.1proper.nuclearANDorganellar.20140906.fasta>
##contig=<ID=scaffold_2598,length=3999,assembly=Zostera_marina.selectedgenome.v2.1proper.nuclearANDorganellar.20140906.fasta>
##contig=<ID=scaffold_2601,length=4133,assembly=Zostera_marina.selectedgenome.v2.1proper.nuclearANDorganellar.20140906.fasta>
##contig=<ID=scaffold_2603,length=3988,assembly=Zostera_marina.selectedgenome.v2.1proper.nuclearANDorganellar.20140906.fasta>
##contig=<ID=scaffold_2622,length=3949,assembly=Zostera_marina.selectedgenome.v2.1proper.nuclearANDorganellar.20140906.fasta>
##contig=<ID=scaffold_2625,length=4066,assembly=Zostera_marina.selectedgenome.v2.1proper.nuclearANDorganellar.20140906.fasta>
##contig=<ID=scaffold_2628,length=3935,assembly=Zostera_marina.selectedgenome.v2.1proper.nuclearANDorganellar.20140906.fasta>
##contig=<ID=scaffold_2630,length=6953,assembly=Zostera_marina.selectedgenome.v2.1proper.nuclearANDorganellar.20140906.fasta>
##contig=<ID=scaffold_2635,length=3930,assembly=Zostera_marina.selectedgenome.v2.1proper.nuclearANDorganellar.20140906.fasta>
##contig=<ID=scaffold_2656,length=3893,assembly=Zostera_marina.selectedgenome.v2.1proper.nuclearANDorganellar.20140906.fasta>
##contig=<ID=scaffold_2660,length=3886,assembly=Zostera_marina.selectedgenome.v2.1proper.nuclearANDorganellar.20140906.fasta>
##contig=<ID=scaffold_2665,length=3877,assembly=Zostera_marina.selectedgenome.v2.1proper.nuclearANDorganellar.20140906.fasta>
##contig=<ID=scaffold_2669,length=4845,assembly=Zostera_marina.selectedgenome.v2.1proper.nuclearANDorganellar.20140906.fasta>
##contig=<ID=scaffold_2672,length=4284,assembly=Zostera_marina.selectedgenome.v2.1proper.nuclearANDorganellar.20140906.fasta>
##contig=<ID=scaffold_2685,length=5653,assembly=Zostera_marina.selectedgenome.v2.1proper.nuclearANDorganellar.20140906.fasta>
##contig=<ID=scaffold_2694,length=3947,assembly=Zostera_marina.selectedgenome.v2.1proper.nuclearANDorganellar.20140906.fasta>
##contig=<ID=scaffold_2699,length=3843,assembly=Zostera_marina.selectedgenome.v2.1proper.nuclearANDorganellar.20140906.fasta>
##contig=<ID=scaffold_2714,length=3926,assembly=Zostera_marina.selectedgenome.v2.1proper.nuclearANDorganellar.20140906.fasta>
##contig=<ID=scaffold_2724,length=4895,assembly=Zostera_marina.selectedgenome.v2.1proper.nuclearANDorganellar.20140906.fasta>
##contig=<ID=scaffold_2730,length=4468,assembly=Zostera_marina.selectedgenome.v2.1proper.nuclearANDorganellar.20140906.fasta>
##contig=<ID=scaffold_2729,length=5482,assembly=Zostera_marina.selectedgenome.v2.1proper.nuclearANDorganellar.20140906.fasta>
##contig=<ID=scaffold_2741,length=3788,assembly=Zostera_marina.selectedgenome.v2.1proper.nuclearANDorganellar.20140906.fasta>
##contig=<ID=scaffold_2779,length=3816,assembly=Zostera_marina.selectedgenome.v2.1proper.nuclearANDorganellar.20140906.fasta>
##contig=<ID=scaffold_2800,length=3694,assembly=Zostera_marina.selectedgenome.v2.1proper.nuclearANDorganellar.20140906.fasta>
##contig=<ID=scaffold_2827,length=3662,assembly=Zostera_marina.selectedgenome.v2.1proper.nuclearANDorganellar.20140906.fasta>
##contig=<ID=scaffold_2829,length=3860,assembly=Zostera_marina.selectedgenome.v2.1proper.nuclearANDorganellar.20140906.fasta>
##contig=<ID=scaffold_2831,length=3816,assembly=Zostera_marina.selectedgenome.v2.1proper.nuclearANDorganellar.20140906.fasta>
##contig=<ID=scaffold_2847,length=3829,assembly=Zostera_marina.selectedgenome.v2.1proper.nuclearANDorganellar.20140906.fasta>
##contig=<ID=scaffold_2849,length=3636,assembly=Zostera_marina.selectedgenome.v2.1proper.nuclearANDorganellar.20140906.fasta>
##contig=<ID=scaffold_2851,length=10086,assembly=Zostera_marina.selectedgenome.v2.1proper.nuclearANDorganellar.20140906.fasta>
##contig=<ID=scaffold_2854,length=3732,assembly=Zostera_marina.selectedgenome.v2.1proper.nuclearANDorganellar.20140906.fasta>
##contig=<ID=scaffold_2859,length=4246,assembly=Zostera_marina.selectedgenome.v2.1proper.nuclearANDorganellar.20140906.fasta>
##contig=<ID=scaffold_2862,length=3619,assembly=Zostera_marina.selectedgenome.v2.1proper.nuclearANDorganellar.20140906.fasta>
##contig=<ID=scaffold_2863,length=3616,assembly=Zostera_marina.selectedgenome.v2.1proper.nuclearANDorganellar.20140906.fasta>
##contig=<ID=scaffold_2869,length=3708,assembly=Zostera_marina.selectedgenome.v2.1proper.nuclearANDorganellar.20140906.fasta>
##contig=<ID=scaffold_2872,length=3707,assembly=Zostera_marina.selectedgenome.v2.1proper.nuclearANDorganellar.20140906.fasta>
##contig=<ID=scaffold_2873,length=3891,assembly=Zostera_marina.selectedgenome.v2.1proper.nuclearANDorganellar.20140906.fasta>
##contig=<ID=scaffold_2879,length=3597,assembly=Zostera_marina.selectedgenome.v2.1proper.nuclearANDorganellar.20140906.fasta>
##contig=<ID=scaffold_2904,length=3655,assembly=Zostera_marina.selectedgenome.v2.1proper.nuclearANDorganellar.20140906.fasta>
##contig=<ID=scaffold_2912,length=9109,assembly=Zostera_marina.selectedgenome.v2.1proper.nuclearANDorganellar.20140906.fasta>
##contig=<ID=scaffold_2941,length=3512,assembly=Zostera_marina.selectedgenome.v2.1proper.nuclearANDorganellar.20140906.fasta>
##contig=<ID=scaffold_2944,length=3700,assembly=Zostera_marina.selectedgenome.v2.1proper.nuclearANDorganellar.20140906.fasta>
##contig=<ID=scaffold_2949,length=4412,assembly=Zostera_marina.selectedgenome.v2.1proper.nuclearANDorganellar.20140906.fasta>
##contig=<ID=scaffold_2962,length=3621,assembly=Zostera_marina.selectedgenome.v2.1proper.nuclearANDorganellar.20140906.fasta>
##contig=<ID=scaffold_2969,length=3475,assembly=Zostera_marina.selectedgenome.v2.1proper.nuclearANDorganellar.20140906.fasta>
##contig=<ID=scaffold_2986,length=3552,assembly=Zostera_marina.selectedgenome.v2.1proper.nuclearANDorganellar.20140906.fasta>
##contig=<ID=scaffold_2987,length=3450,assembly=Zostera_marina.selectedgenome.v2.1proper.nuclearANDorganellar.20140906.fasta>
##contig=<ID=scaffold_2990,length=3445,assembly=Zostera_marina.selectedgenome.v2.1proper.nuclearANDorganellar.20140906.fasta>
##contig=<ID=scaffold_2992,length=3825,assembly=Zostera_marina.selectedgenome.v2.1proper.nuclearANDorganellar.20140906.fasta>
##contig=<ID=scaffold_3000,length=4559,assembly=Zostera_marina.selectedgenome.v2.1proper.nuclearANDorganellar.20140906.fasta>
##contig=<ID=scaffold_3014,length=3421,assembly=Zostera_marina.selectedgenome.v2.1proper.nuclearANDorganellar.20140906.fasta>
##contig=<ID=scaffold_3023,length=3412,assembly=Zostera_marina.selectedgenome.v2.1proper.nuclearANDorganellar.20140906.fasta>
##contig=<ID=scaffold_3028,length=3607,assembly=Zostera_marina.selectedgenome.v2.1proper.nuclearANDorganellar.20140906.fasta>
##contig=<ID=scaffold_3031,length=3405,assembly=Zostera_marina.selectedgenome.v2.1proper.nuclearANDorganellar.20140906.fasta>
##contig=<ID=scaffold_3034,length=3612,assembly=Zostera_marina.selectedgenome.v2.1proper.nuclearANDorganellar.20140906.fasta>
##contig=<ID=scaffold_3042,length=3392,assembly=Zostera_marina.selectedgenome.v2.1proper.nuclearANDorganellar.20140906.fasta>
##contig=<ID=scaffold_3048,length=3770,assembly=Zostera_marina.selectedgenome.v2.1proper.nuclearANDorganellar.20140906.fasta>
##contig=<ID=scaffold_3056,length=3380,assembly=Zostera_marina.selectedgenome.v2.1proper.nuclearANDorganellar.20140906.fasta>
##contig=<ID=scaffold_3057,length=9959,assembly=Zostera_marina.selectedgenome.v2.1proper.nuclearANDorganellar.20140906.fasta>
##contig=<ID=scaffold_3062,length=3375,assembly=Zostera_marina.selectedgenome.v2.1proper.nuclearANDorganellar.20140906.fasta>
##contig=<ID=scaffold_3070,length=3475,assembly=Zostera_marina.selectedgenome.v2.1proper.nuclearANDorganellar.20140906.fasta>
##contig=<ID=scaffold_3073,length=3360,assembly=Zostera_marina.selectedgenome.v2.1proper.nuclearANDorganellar.20140906.fasta>
##contig=<ID=scaffold_3075,length=3788,assembly=Zostera_marina.selectedgenome.v2.1proper.nuclearANDorganellar.20140906.fasta>
##contig=<ID=scaffold_3078,length=3710,assembly=Zostera_marina.selectedgenome.v2.1proper.nuclearANDorganellar.20140906.fasta>
##contig=<ID=scaffold_3079,length=3449,assembly=Zostera_marina.selectedgenome.v2.1proper.nuclearANDorganellar.20140906.fasta>
##contig=<ID=scaffold_3080,length=3346,assembly=Zostera_marina.selectedgenome.v2.1proper.nuclearANDorganellar.20140906.fasta>
##contig=<ID=scaffold_3083,length=3344,assembly=Zostera_marina.selectedgenome.v2.1proper.nuclearANDorganellar.20140906.fasta>
##contig=<ID=scaffold_3086,length=3443,assembly=Zostera_marina.selectedgenome.v2.1proper.nuclearANDorganellar.20140906.fasta>
##contig=<ID=scaffold_3108,length=3317,assembly=Zostera_marina.selectedgenome.v2.1proper.nuclearANDorganellar.20140906.fasta>
##contig=<ID=scaffold_3107,length=3836,assembly=Zostera_marina.selectedgenome.v2.1proper.nuclearANDorganellar.20140906.fasta>
##contig=<ID=scaffold_3112,length=3516,assembly=Zostera_marina.selectedgenome.v2.1proper.nuclearANDorganellar.20140906.fasta>
##contig=<ID=scaffold_3121,length=3567,assembly=Zostera_marina.selectedgenome.v2.1proper.nuclearANDorganellar.20140906.fasta>
##contig=<ID=scaffold_3135,length=3287,assembly=Zostera_marina.selectedgenome.v2.1proper.nuclearANDorganellar.20140906.fasta>
##contig=<ID=scaffold_3142,length=3283,assembly=Zostera_marina.selectedgenome.v2.1proper.nuclearANDorganellar.20140906.fasta>
##contig=<ID=scaffold_3145,length=3280,assembly=Zostera_marina.selectedgenome.v2.1proper.nuclearANDorganellar.20140906.fasta>
##contig=<ID=scaffold_3148,length=3279,assembly=Zostera_marina.selectedgenome.v2.1proper.nuclearANDorganellar.20140906.fasta>
##contig=<ID=scaffold_3183,length=3757,assembly=Zostera_marina.selectedgenome.v2.1proper.nuclearANDorganellar.20140906.fasta>
##contig=<ID=scaffold_3192,length=3234,assembly=Zostera_marina.selectedgenome.v2.1proper.nuclearANDorganellar.20140906.fasta>
##contig=<ID=scaffold_3205,length=3223,assembly=Zostera_marina.selectedgenome.v2.1proper.nuclearANDorganellar.20140906.fasta>
##contig=<ID=scaffold_3209,length=3214,assembly=Zostera_marina.selectedgenome.v2.1proper.nuclearANDorganellar.20140906.fasta>
##contig=<ID=scaffold_3217,length=3304,assembly=Zostera_marina.selectedgenome.v2.1proper.nuclearANDorganellar.20140906.fasta>
##contig=<ID=scaffold_3225,length=3335,assembly=Zostera_marina.selectedgenome.v2.1proper.nuclearANDorganellar.20140906.fasta>
##contig=<ID=scaffold_3240,length=3321,assembly=Zostera_marina.selectedgenome.v2.1proper.nuclearANDorganellar.20140906.fasta>
##contig=<ID=scaffold_3237,length=3187,assembly=Zostera_marina.selectedgenome.v2.1proper.nuclearANDorganellar.20140906.fasta>
##contig=<ID=scaffold_3247,length=3280,assembly=Zostera_marina.selectedgenome.v2.1proper.nuclearANDorganellar.20140906.fasta>
##contig=<ID=scaffold_3263,length=3352,assembly=Zostera_marina.selectedgenome.v2.1proper.nuclearANDorganellar.20140906.fasta>
##contig=<ID=scaffold_3266,length=3164,assembly=Zostera_marina.selectedgenome.v2.1proper.nuclearANDorganellar.20140906.fasta>
##contig=<ID=scaffold_3280,length=3358,assembly=Zostera_marina.selectedgenome.v2.1proper.nuclearANDorganellar.20140906.fasta>
##contig=<ID=scaffold_3296,length=3140,assembly=Zostera_marina.selectedgenome.v2.1proper.nuclearANDorganellar.20140906.fasta>
##contig=<ID=scaffold_3310,length=3130,assembly=Zostera_marina.selectedgenome.v2.1proper.nuclearANDorganellar.20140906.fasta>
##contig=<ID=scaffold_3315,length=3123,assembly=Zostera_marina.selectedgenome.v2.1proper.nuclearANDorganellar.20140906.fasta>
##contig=<ID=scaffold_3318,length=4016,assembly=Zostera_marina.selectedgenome.v2.1proper.nuclearANDorganellar.20140906.fasta>
##contig=<ID=scaffold_3320,length=3939,assembly=Zostera_marina.selectedgenome.v2.1proper.nuclearANDorganellar.20140906.fasta>
##contig=<ID=scaffold_3325,length=3212,assembly=Zostera_marina.selectedgenome.v2.1proper.nuclearANDorganellar.20140906.fasta>
##contig=<ID=scaffold_3330,length=3107,assembly=Zostera_marina.selectedgenome.v2.1proper.nuclearANDorganellar.20140906.fasta>
##contig=<ID=scaffold_3332,length=3105,assembly=Zostera_marina.selectedgenome.v2.1proper.nuclearANDorganellar.20140906.fasta>
##contig=<ID=scaffold_3349,length=9114,assembly=Zostera_marina.selectedgenome.v2.1proper.nuclearANDorganellar.20140906.fasta>
##contig=<ID=scaffold_3348,length=3094,assembly=Zostera_marina.selectedgenome.v2.1proper.nuclearANDorganellar.20140906.fasta>
##contig=<ID=scaffold_3352,length=3474,assembly=Zostera_marina.selectedgenome.v2.1proper.nuclearANDorganellar.20140906.fasta>
##contig=<ID=scaffold_3383,length=3064,assembly=Zostera_marina.selectedgenome.v2.1proper.nuclearANDorganellar.20140906.fasta>
##contig=<ID=scaffold_3396,length=3153,assembly=Zostera_marina.selectedgenome.v2.1proper.nuclearANDorganellar.20140906.fasta>
##contig=<ID=scaffold_3401,length=3049,assembly=Zostera_marina.selectedgenome.v2.1proper.nuclearANDorganellar.20140906.fasta>
##contig=<ID=scaffold_3416,length=3031,assembly=Zostera_marina.selectedgenome.v2.1proper.nuclearANDorganellar.20140906.fasta>
##contig=<ID=scaffold_3434,length=3016,assembly=Zostera_marina.selectedgenome.v2.1proper.nuclearANDorganellar.20140906.fasta>
##contig=<ID=scaffold_3436,length=3015,assembly=Zostera_marina.selectedgenome.v2.1proper.nuclearANDorganellar.20140906.fasta>
##contig=<ID=scaffold_3450,length=3004,assembly=Zostera_marina.selectedgenome.v2.1proper.nuclearANDorganellar.20140906.fasta>
##contig=<ID=scaffold_3449,length=3004,assembly=Zostera_marina.selectedgenome.v2.1proper.nuclearANDorganellar.20140906.fasta>
##contig=<ID=scaffold_3457,length=2998,assembly=Zostera_marina.selectedgenome.v2.1proper.nuclearANDorganellar.20140906.fasta>
##contig=<ID=scaffold_3465,length=2992,assembly=Zostera_marina.selectedgenome.v2.1proper.nuclearANDorganellar.20140906.fasta>
##contig=<ID=scaffold_3472,length=2989,assembly=Zostera_marina.selectedgenome.v2.1proper.nuclearANDorganellar.20140906.fasta>
##contig=<ID=scaffold_3473,length=2986,assembly=Zostera_marina.selectedgenome.v2.1proper.nuclearANDorganellar.20140906.fasta>
##contig=<ID=scaffold_3489,length=3071,assembly=Zostera_marina.selectedgenome.v2.1proper.nuclearANDorganellar.20140906.fasta>
##contig=<ID=scaffold_3505,length=3066,assembly=Zostera_marina.selectedgenome.v2.1proper.nuclearANDorganellar.20140906.fasta>
##contig=<ID=scaffold_3514,length=2944,assembly=Zostera_marina.selectedgenome.v2.1proper.nuclearANDorganellar.20140906.fasta>
##contig=<ID=scaffold_3516,length=2942,assembly=Zostera_marina.selectedgenome.v2.1proper.nuclearANDorganellar.20140906.fasta>
##contig=<ID=scaffold_3523,length=2939,assembly=Zostera_marina.selectedgenome.v2.1proper.nuclearANDorganellar.20140906.fasta>
##contig=<ID=scaffold_3526,length=2936,assembly=Zostera_marina.selectedgenome.v2.1proper.nuclearANDorganellar.20140906.fasta>
##contig=<ID=scaffold_3525,length=3103,assembly=Zostera_marina.selectedgenome.v2.1proper.nuclearANDorganellar.20140906.fasta>
##contig=<ID=scaffold_3533,length=2934,assembly=Zostera_marina.selectedgenome.v2.1proper.nuclearANDorganellar.20140906.fasta>
##contig=<ID=scaffold_3556,length=3107,assembly=Zostera_marina.selectedgenome.v2.1proper.nuclearANDorganellar.20140906.fasta>
##contig=<ID=scaffold_3560,length=2906,assembly=Zostera_marina.selectedgenome.v2.1proper.nuclearANDorganellar.20140906.fasta>
##contig=<ID=scaffold_3576,length=2898,assembly=Zostera_marina.selectedgenome.v2.1proper.nuclearANDorganellar.20140906.fasta>
##contig=<ID=scaffold_3577,length=2897,assembly=Zostera_marina.selectedgenome.v2.1proper.nuclearANDorganellar.20140906.fasta>
##contig=<ID=scaffold_3586,length=3216,assembly=Zostera_marina.selectedgenome.v2.1proper.nuclearANDorganellar.20140906.fasta>
##contig=<ID=scaffold_3587,length=2888,assembly=Zostera_marina.selectedgenome.v2.1proper.nuclearANDorganellar.20140906.fasta>
##contig=<ID=scaffold_3596,length=2879,assembly=Zostera_marina.selectedgenome.v2.1proper.nuclearANDorganellar.20140906.fasta>
##contig=<ID=scaffold_3595,length=2879,assembly=Zostera_marina.selectedgenome.v2.1proper.nuclearANDorganellar.20140906.fasta>
##contig=<ID=scaffold_3603,length=2876,assembly=Zostera_marina.selectedgenome.v2.1proper.nuclearANDorganellar.20140906.fasta>
##contig=<ID=scaffold_3610,length=9592,assembly=Zostera_marina.selectedgenome.v2.1proper.nuclearANDorganellar.20140906.fasta>
##contig=<ID=scaffold_3611,length=2868,assembly=Zostera_marina.selectedgenome.v2.1proper.nuclearANDorganellar.20140906.fasta>
##contig=<ID=scaffold_3619,length=2860,assembly=Zostera_marina.selectedgenome.v2.1proper.nuclearANDorganellar.20140906.fasta>
##contig=<ID=scaffold_3626,length=2857,assembly=Zostera_marina.selectedgenome.v2.1proper.nuclearANDorganellar.20140906.fasta>
##contig=<ID=scaffold_3633,length=2953,assembly=Zostera_marina.selectedgenome.v2.1proper.nuclearANDorganellar.20140906.fasta>
##contig=<ID=scaffold_3645,length=2845,assembly=Zostera_marina.selectedgenome.v2.1proper.nuclearANDorganellar.20140906.fasta>
##contig=<ID=scaffold_3650,length=2942,assembly=Zostera_marina.selectedgenome.v2.1proper.nuclearANDorganellar.20140906.fasta>
##contig=<ID=scaffold_3651,length=2841,assembly=Zostera_marina.selectedgenome.v2.1proper.nuclearANDorganellar.20140906.fasta>
##contig=<ID=scaffold_3656,length=2835,assembly=Zostera_marina.selectedgenome.v2.1proper.nuclearANDorganellar.20140906.fasta>
##contig=<ID=scaffold_3659,length=2834,assembly=Zostera_marina.selectedgenome.v2.1proper.nuclearANDorganellar.20140906.fasta>
##contig=<ID=scaffold_3670,length=2926,assembly=Zostera_marina.selectedgenome.v2.1proper.nuclearANDorganellar.20140906.fasta>
##contig=<ID=scaffold_3675,length=4342,assembly=Zostera_marina.selectedgenome.v2.1proper.nuclearANDorganellar.20140906.fasta>
##contig=<ID=scaffold_3695,length=2905,assembly=Zostera_marina.selectedgenome.v2.1proper.nuclearANDorganellar.20140906.fasta>
##contig=<ID=scaffold_3698,length=2900,assembly=Zostera_marina.selectedgenome.v2.1proper.nuclearANDorganellar.20140906.fasta>
##contig=<ID=scaffold_3705,length=2955,assembly=Zostera_marina.selectedgenome.v2.1proper.nuclearANDorganellar.20140906.fasta>
##contig=<ID=scaffold_3713,length=2789,assembly=Zostera_marina.selectedgenome.v2.1proper.nuclearANDorganellar.20140906.fasta>
##contig=<ID=scaffold_3718,length=3902,assembly=Zostera_marina.selectedgenome.v2.1proper.nuclearANDorganellar.20140906.fasta>
##contig=<ID=scaffold_3728,length=2874,assembly=Zostera_marina.selectedgenome.v2.1proper.nuclearANDorganellar.20140906.fasta>
##contig=<ID=scaffold_3733,length=2772,assembly=Zostera_marina.selectedgenome.v2.1proper.nuclearANDorganellar.20140906.fasta>
##contig=<ID=scaffold_3731,length=2772,assembly=Zostera_marina.selectedgenome.v2.1proper.nuclearANDorganellar.20140906.fasta>
##contig=<ID=scaffold_3765,length=3337,assembly=Zostera_marina.selectedgenome.v2.1proper.nuclearANDorganellar.20140906.fasta>
##contig=<ID=scaffold_3767,length=2738,assembly=Zostera_marina.selectedgenome.v2.1proper.nuclearANDorganellar.20140906.fasta>
##contig=<ID=scaffold_3766,length=2738,assembly=Zostera_marina.selectedgenome.v2.1proper.nuclearANDorganellar.20140906.fasta>
##contig=<ID=scaffold_3785,length=2962,assembly=Zostera_marina.selectedgenome.v2.1proper.nuclearANDorganellar.20140906.fasta>
##contig=<ID=scaffold_3791,length=2820,assembly=Zostera_marina.selectedgenome.v2.1proper.nuclearANDorganellar.20140906.fasta>
##contig=<ID=scaffold_3802,length=2710,assembly=Zostera_marina.selectedgenome.v2.1proper.nuclearANDorganellar.20140906.fasta>
##contig=<ID=scaffold_3807,length=2708,assembly=Zostera_marina.selectedgenome.v2.1proper.nuclearANDorganellar.20140906.fasta>
##contig=<ID=scaffold_3806,length=2708,assembly=Zostera_marina.selectedgenome.v2.1proper.nuclearANDorganellar.20140906.fasta>
##contig=<ID=scaffold_3816,length=2702,assembly=Zostera_marina.selectedgenome.v2.1proper.nuclearANDorganellar.20140906.fasta>
##contig=<ID=scaffold_3818,length=2800,assembly=Zostera_marina.selectedgenome.v2.1proper.nuclearANDorganellar.20140906.fasta>
##contig=<ID=scaffold_3834,length=2693,assembly=Zostera_marina.selectedgenome.v2.1proper.nuclearANDorganellar.20140906.fasta>
##contig=<ID=scaffold_3840,length=2791,assembly=Zostera_marina.selectedgenome.v2.1proper.nuclearANDorganellar.20140906.fasta>
##contig=<ID=scaffold_3866,length=2668,assembly=Zostera_marina.selectedgenome.v2.1proper.nuclearANDorganellar.20140906.fasta>
##contig=<ID=scaffold_3875,length=2763,assembly=Zostera_marina.selectedgenome.v2.1proper.nuclearANDorganellar.20140906.fasta>
##contig=<ID=scaffold_3923,length=2629,assembly=Zostera_marina.selectedgenome.v2.1proper.nuclearANDorganellar.20140906.fasta>
##contig=<ID=scaffold_3931,length=2725,assembly=Zostera_marina.selectedgenome.v2.1proper.nuclearANDorganellar.20140906.fasta>
##contig=<ID=scaffold_3936,length=2621,assembly=Zostera_marina.selectedgenome.v2.1proper.nuclearANDorganellar.20140906.fasta>
##contig=<ID=scaffold_3959,length=2823,assembly=Zostera_marina.selectedgenome.v2.1proper.nuclearANDorganellar.20140906.fasta>
##contig=<ID=scaffold_3965,length=4831,assembly=Zostera_marina.selectedgenome.v2.1proper.nuclearANDorganellar.20140906.fasta>
##contig=<ID=scaffold_3972,length=2598,assembly=Zostera_marina.selectedgenome.v2.1proper.nuclearANDorganellar.20140906.fasta>
##contig=<ID=scaffold_3987,length=2687,assembly=Zostera_marina.selectedgenome.v2.1proper.nuclearANDorganellar.20140906.fasta>
##contig=<ID=scaffold_3998,length=2580,assembly=Zostera_marina.selectedgenome.v2.1proper.nuclearANDorganellar.20140906.fasta>
##contig=<ID=scaffold_4000,length=2579,assembly=Zostera_marina.selectedgenome.v2.1proper.nuclearANDorganellar.20140906.fasta>
##contig=<ID=scaffold_4001,length=2578,assembly=Zostera_marina.selectedgenome.v2.1proper.nuclearANDorganellar.20140906.fasta>
##contig=<ID=scaffold_4008,length=2900,assembly=Zostera_marina.selectedgenome.v2.1proper.nuclearANDorganellar.20140906.fasta>
##contig=<ID=scaffold_4016,length=2570,assembly=Zostera_marina.selectedgenome.v2.1proper.nuclearANDorganellar.20140906.fasta>
##contig=<ID=scaffold_4023,length=2566,assembly=Zostera_marina.selectedgenome.v2.1proper.nuclearANDorganellar.20140906.fasta>
##contig=<ID=scaffold_4034,length=2558,assembly=Zostera_marina.selectedgenome.v2.1proper.nuclearANDorganellar.20140906.fasta>
##contig=<ID=scaffold_4053,length=2549,assembly=Zostera_marina.selectedgenome.v2.1proper.nuclearANDorganellar.20140906.fasta>
##contig=<ID=scaffold_4055,length=2547,assembly=Zostera_marina.selectedgenome.v2.1proper.nuclearANDorganellar.20140906.fasta>
##contig=<ID=scaffold_4075,length=2531,assembly=Zostera_marina.selectedgenome.v2.1proper.nuclearANDorganellar.20140906.fasta>
##contig=<ID=scaffold_4080,length=2725,assembly=Zostera_marina.selectedgenome.v2.1proper.nuclearANDorganellar.20140906.fasta>
##contig=<ID=scaffold_4083,length=2522,assembly=Zostera_marina.selectedgenome.v2.1proper.nuclearANDorganellar.20140906.fasta>
##contig=<ID=scaffold_4092,length=2519,assembly=Zostera_marina.selectedgenome.v2.1proper.nuclearANDorganellar.20140906.fasta>
##contig=<ID=scaffold_4097,length=2512,assembly=Zostera_marina.selectedgenome.v2.1proper.nuclearANDorganellar.20140906.fasta>
##contig=<ID=scaffold_4103,length=2606,assembly=Zostera_marina.selectedgenome.v2.1proper.nuclearANDorganellar.20140906.fasta>
##contig=<ID=scaffold_4125,length=2488,assembly=Zostera_marina.selectedgenome.v2.1proper.nuclearANDorganellar.20140906.fasta>
##contig=<ID=scaffold_4128,length=2587,assembly=Zostera_marina.selectedgenome.v2.1proper.nuclearANDorganellar.20140906.fasta>
##contig=<ID=scaffold_4147,length=2575,assembly=Zostera_marina.selectedgenome.v2.1proper.nuclearANDorganellar.20140906.fasta>
##contig=<ID=scaffold_4157,length=2471,assembly=Zostera_marina.selectedgenome.v2.1proper.nuclearANDorganellar.20140906.fasta>
##contig=<ID=scaffold_4180,length=2563,assembly=Zostera_marina.selectedgenome.v2.1proper.nuclearANDorganellar.20140906.fasta>
##contig=<ID=scaffold_4193,length=2459,assembly=Zostera_marina.selectedgenome.v2.1proper.nuclearANDorganellar.20140906.fasta>
##contig=<ID=scaffold_4189,length=2559,assembly=Zostera_marina.selectedgenome.v2.1proper.nuclearANDorganellar.20140906.fasta>
##contig=<ID=scaffold_4196,length=2458,assembly=Zostera_marina.selectedgenome.v2.1proper.nuclearANDorganellar.20140906.fasta>
##contig=<ID=scaffold_4199,length=2456,assembly=Zostera_marina.selectedgenome.v2.1proper.nuclearANDorganellar.20140906.fasta>
##contig=<ID=scaffold_4226,length=2445,assembly=Zostera_marina.selectedgenome.v2.1proper.nuclearANDorganellar.20140906.fasta>
##contig=<ID=scaffold_4236,length=2439,assembly=Zostera_marina.selectedgenome.v2.1proper.nuclearANDorganellar.20140906.fasta>
##contig=<ID=scaffold_4235,length=2439,assembly=Zostera_marina.selectedgenome.v2.1proper.nuclearANDorganellar.20140906.fasta>
##contig=<ID=scaffold_4244,length=2436,assembly=Zostera_marina.selectedgenome.v2.1proper.nuclearANDorganellar.20140906.fasta>
##contig=<ID=scaffold_4256,length=4524,assembly=Zostera_marina.selectedgenome.v2.1proper.nuclearANDorganellar.20140906.fasta>
##contig=<ID=scaffold_4254,length=2430,assembly=Zostera_marina.selectedgenome.v2.1proper.nuclearANDorganellar.20140906.fasta>
##contig=<ID=scaffold_4271,length=2418,assembly=Zostera_marina.selectedgenome.v2.1proper.nuclearANDorganellar.20140906.fasta>
##contig=<ID=scaffold_4272,length=2517,assembly=Zostera_marina.selectedgenome.v2.1proper.nuclearANDorganellar.20140906.fasta>
##contig=<ID=scaffold_4293,length=2537,assembly=Zostera_marina.selectedgenome.v2.1proper.nuclearANDorganellar.20140906.fasta>
##contig=<ID=scaffold_4297,length=2605,assembly=Zostera_marina.selectedgenome.v2.1proper.nuclearANDorganellar.20140906.fasta>
##contig=<ID=scaffold_4305,length=2401,assembly=Zostera_marina.selectedgenome.v2.1proper.nuclearANDorganellar.20140906.fasta>
##contig=<ID=scaffold_4310,length=2398,assembly=Zostera_marina.selectedgenome.v2.1proper.nuclearANDorganellar.20140906.fasta>
##contig=<ID=scaffold_4311,length=2397,assembly=Zostera_marina.selectedgenome.v2.1proper.nuclearANDorganellar.20140906.fasta>
##contig=<ID=scaffold_4317,length=2394,assembly=Zostera_marina.selectedgenome.v2.1proper.nuclearANDorganellar.20140906.fasta>
##contig=<ID=scaffold_4328,length=2485,assembly=Zostera_marina.selectedgenome.v2.1proper.nuclearANDorganellar.20140906.fasta>
##contig=<ID=scaffold_4334,length=2382,assembly=Zostera_marina.selectedgenome.v2.1proper.nuclearANDorganellar.20140906.fasta>
##contig=<ID=scaffold_4336,length=2580,assembly=Zostera_marina.selectedgenome.v2.1proper.nuclearANDorganellar.20140906.fasta>
##contig=<ID=scaffold_4361,length=2369,assembly=Zostera_marina.selectedgenome.v2.1proper.nuclearANDorganellar.20140906.fasta>
##contig=<ID=scaffold_4367,length=2366,assembly=Zostera_marina.selectedgenome.v2.1proper.nuclearANDorganellar.20140906.fasta>
##contig=<ID=scaffold_4366,length=2366,assembly=Zostera_marina.selectedgenome.v2.1proper.nuclearANDorganellar.20140906.fasta>
##contig=<ID=scaffold_4377,length=2541,assembly=Zostera_marina.selectedgenome.v2.1proper.nuclearANDorganellar.20140906.fasta>
##contig=<ID=scaffold_4386,length=2353,assembly=Zostera_marina.selectedgenome.v2.1proper.nuclearANDorganellar.20140906.fasta>
##contig=<ID=scaffold_4390,length=2463,assembly=Zostera_marina.selectedgenome.v2.1proper.nuclearANDorganellar.20140906.fasta>
##contig=<ID=scaffold_4396,length=4866,assembly=Zostera_marina.selectedgenome.v2.1proper.nuclearANDorganellar.20140906.fasta>
##contig=<ID=scaffold_4397,length=2346,assembly=Zostera_marina.selectedgenome.v2.1proper.nuclearANDorganellar.20140906.fasta>
##contig=<ID=scaffold_4414,length=2535,assembly=Zostera_marina.selectedgenome.v2.1proper.nuclearANDorganellar.20140906.fasta>
##contig=<ID=scaffold_4413,length=2535,assembly=Zostera_marina.selectedgenome.v2.1proper.nuclearANDorganellar.20140906.fasta>
##contig=<ID=scaffold_4419,length=2331,assembly=Zostera_marina.selectedgenome.v2.1proper.nuclearANDorganellar.20140906.fasta>
##contig=<ID=scaffold_4432,length=2539,assembly=Zostera_marina.selectedgenome.v2.1proper.nuclearANDorganellar.20140906.fasta>
##contig=<ID=scaffold_4434,length=2323,assembly=Zostera_marina.selectedgenome.v2.1proper.nuclearANDorganellar.20140906.fasta>
##contig=<ID=scaffold_4435,length=2476,assembly=Zostera_marina.selectedgenome.v2.1proper.nuclearANDorganellar.20140906.fasta>
##contig=<ID=scaffold_4443,length=2319,assembly=Zostera_marina.selectedgenome.v2.1proper.nuclearANDorganellar.20140906.fasta>
##contig=<ID=scaffold_4449,length=2316,assembly=Zostera_marina.selectedgenome.v2.1proper.nuclearANDorganellar.20140906.fasta>
##contig=<ID=scaffold_4456,length=2315,assembly=Zostera_marina.selectedgenome.v2.1proper.nuclearANDorganellar.20140906.fasta>
##contig=<ID=scaffold_4462,length=2313,assembly=Zostera_marina.selectedgenome.v2.1proper.nuclearANDorganellar.20140906.fasta>
##contig=<ID=scaffold_4473,length=2304,assembly=Zostera_marina.selectedgenome.v2.1proper.nuclearANDorganellar.20140906.fasta>
##contig=<ID=scaffold_4494,length=2398,assembly=Zostera_marina.selectedgenome.v2.1proper.nuclearANDorganellar.20140906.fasta>
##contig=<ID=scaffold_4493,length=2298,assembly=Zostera_marina.selectedgenome.v2.1proper.nuclearANDorganellar.20140906.fasta>
##contig=<ID=scaffold_4497,length=3195,assembly=Zostera_marina.selectedgenome.v2.1proper.nuclearANDorganellar.20140906.fasta>
##contig=<ID=scaffold_4527,length=2280,assembly=Zostera_marina.selectedgenome.v2.1proper.nuclearANDorganellar.20140906.fasta>
##contig=<ID=scaffold_4526,length=2280,assembly=Zostera_marina.selectedgenome.v2.1proper.nuclearANDorganellar.20140906.fasta>
##contig=<ID=scaffold_4542,length=2272,assembly=Zostera_marina.selectedgenome.v2.1proper.nuclearANDorganellar.20140906.fasta>
##contig=<ID=scaffold_4555,length=2266,assembly=Zostera_marina.selectedgenome.v2.1proper.nuclearANDorganellar.20140906.fasta>
##contig=<ID=scaffold_4571,length=2256,assembly=Zostera_marina.selectedgenome.v2.1proper.nuclearANDorganellar.20140906.fasta>
##contig=<ID=scaffold_4576,length=2254,assembly=Zostera_marina.selectedgenome.v2.1proper.nuclearANDorganellar.20140906.fasta>
##contig=<ID=scaffold_4583,length=2251,assembly=Zostera_marina.selectedgenome.v2.1proper.nuclearANDorganellar.20140906.fasta>
##contig=<ID=scaffold_4585,length=2249,assembly=Zostera_marina.selectedgenome.v2.1proper.nuclearANDorganellar.20140906.fasta>
##contig=<ID=scaffold_4595,length=2348,assembly=Zostera_marina.selectedgenome.v2.1proper.nuclearANDorganellar.20140906.fasta>
##contig=<ID=scaffold_4599,length=2446,assembly=Zostera_marina.selectedgenome.v2.1proper.nuclearANDorganellar.20140906.fasta>
##contig=<ID=scaffold_4617,length=2239,assembly=Zostera_marina.selectedgenome.v2.1proper.nuclearANDorganellar.20140906.fasta>
##contig=<ID=scaffold_4623,length=2237,assembly=Zostera_marina.selectedgenome.v2.1proper.nuclearANDorganellar.20140906.fasta>
##contig=<ID=scaffold_4652,length=2220,assembly=Zostera_marina.selectedgenome.v2.1proper.nuclearANDorganellar.20140906.fasta>
##contig=<ID=scaffold_4664,length=2216,assembly=Zostera_marina.selectedgenome.v2.1proper.nuclearANDorganellar.20140906.fasta>
##contig=<ID=scaffold_4675,length=2210,assembly=Zostera_marina.selectedgenome.v2.1proper.nuclearANDorganellar.20140906.fasta>
##contig=<ID=scaffold_4678,length=3576,assembly=Zostera_marina.selectedgenome.v2.1proper.nuclearANDorganellar.20140906.fasta>
##contig=<ID=scaffold_4693,length=2202,assembly=Zostera_marina.selectedgenome.v2.1proper.nuclearANDorganellar.20140906.fasta>
##contig=<ID=scaffold_4707,length=2198,assembly=Zostera_marina.selectedgenome.v2.1proper.nuclearANDorganellar.20140906.fasta>
##contig=<ID=scaffold_4706,length=2198,assembly=Zostera_marina.selectedgenome.v2.1proper.nuclearANDorganellar.20140906.fasta>
##contig=<ID=scaffold_4715,length=2194,assembly=Zostera_marina.selectedgenome.v2.1proper.nuclearANDorganellar.20140906.fasta>
##contig=<ID=scaffold_4718,length=2193,assembly=Zostera_marina.selectedgenome.v2.1proper.nuclearANDorganellar.20140906.fasta>
##contig=<ID=scaffold_4735,length=2187,assembly=Zostera_marina.selectedgenome.v2.1proper.nuclearANDorganellar.20140906.fasta>
##contig=<ID=scaffold_4741,length=2284,assembly=Zostera_marina.selectedgenome.v2.1proper.nuclearANDorganellar.20140906.fasta>
##contig=<ID=scaffold_4761,length=2176,assembly=Zostera_marina.selectedgenome.v2.1proper.nuclearANDorganellar.20140906.fasta>
##contig=<ID=scaffold_4766,length=2172,assembly=Zostera_marina.selectedgenome.v2.1proper.nuclearANDorganellar.20140906.fasta>
##contig=<ID=scaffold_4778,length=3593,assembly=Zostera_marina.selectedgenome.v2.1proper.nuclearANDorganellar.20140906.fasta>
##contig=<ID=scaffold_4786,length=2165,assembly=Zostera_marina.selectedgenome.v2.1proper.nuclearANDorganellar.20140906.fasta>
##contig=<ID=scaffold_4788,length=2264,assembly=Zostera_marina.selectedgenome.v2.1proper.nuclearANDorganellar.20140906.fasta>
##contig=<ID=scaffold_4791,length=2163,assembly=Zostera_marina.selectedgenome.v2.1proper.nuclearANDorganellar.20140906.fasta>
##contig=<ID=scaffold_4817,length=2284,assembly=Zostera_marina.selectedgenome.v2.1proper.nuclearANDorganellar.20140906.fasta>
##contig=<ID=scaffold_4823,length=2151,assembly=Zostera_marina.selectedgenome.v2.1proper.nuclearANDorganellar.20140906.fasta>
##contig=<ID=scaffold_4836,length=2358,assembly=Zostera_marina.selectedgenome.v2.1proper.nuclearANDorganellar.20140906.fasta>
##contig=<ID=scaffold_4842,length=2141,assembly=Zostera_marina.selectedgenome.v2.1proper.nuclearANDorganellar.20140906.fasta>
##contig=<ID=scaffold_4848,length=2140,assembly=Zostera_marina.selectedgenome.v2.1proper.nuclearANDorganellar.20140906.fasta>
##contig=<ID=scaffold_4851,length=2139,assembly=Zostera_marina.selectedgenome.v2.1proper.nuclearANDorganellar.20140906.fasta>
##contig=<ID=scaffold_4874,length=2127,assembly=Zostera_marina.selectedgenome.v2.1proper.nuclearANDorganellar.20140906.fasta>
##contig=<ID=scaffold_4884,length=2122,assembly=Zostera_marina.selectedgenome.v2.1proper.nuclearANDorganellar.20140906.fasta>
##contig=<ID=scaffold_4891,length=2120,assembly=Zostera_marina.selectedgenome.v2.1proper.nuclearANDorganellar.20140906.fasta>
##contig=<ID=scaffold_4894,length=2119,assembly=Zostera_marina.selectedgenome.v2.1proper.nuclearANDorganellar.20140906.fasta>
##contig=<ID=scaffold_4921,length=2110,assembly=Zostera_marina.selectedgenome.v2.1proper.nuclearANDorganellar.20140906.fasta>
##contig=<ID=scaffold_4937,length=2098,assembly=Zostera_marina.selectedgenome.v2.1proper.nuclearANDorganellar.20140906.fasta>
##contig=<ID=scaffold_4945,length=2095,assembly=Zostera_marina.selectedgenome.v2.1proper.nuclearANDorganellar.20140906.fasta>
##contig=<ID=scaffold_4962,length=2191,assembly=Zostera_marina.selectedgenome.v2.1proper.nuclearANDorganellar.20140906.fasta>
##contig=<ID=scaffold_4966,length=2090,assembly=Zostera_marina.selectedgenome.v2.1proper.nuclearANDorganellar.20140906.fasta>
##contig=<ID=scaffold_4978,length=2084,assembly=Zostera_marina.selectedgenome.v2.1proper.nuclearANDorganellar.20140906.fasta>
##contig=<ID=scaffold_4979,length=2183,assembly=Zostera_marina.selectedgenome.v2.1proper.nuclearANDorganellar.20140906.fasta>
##contig=<ID=scaffold_4995,length=2075,assembly=Zostera_marina.selectedgenome.v2.1proper.nuclearANDorganellar.20140906.fasta>
##contig=<ID=scaffold_4994,length=2075,assembly=Zostera_marina.selectedgenome.v2.1proper.nuclearANDorganellar.20140906.fasta>
##contig=<ID=scaffold_5001,length=2073,assembly=Zostera_marina.selectedgenome.v2.1proper.nuclearANDorganellar.20140906.fasta>
##contig=<ID=scaffold_5000,length=2073,assembly=Zostera_marina.selectedgenome.v2.1proper.nuclearANDorganellar.20140906.fasta>
##contig=<ID=scaffold_5024,length=2264,assembly=Zostera_marina.selectedgenome.v2.1proper.nuclearANDorganellar.20140906.fasta>
##contig=<ID=scaffold_5028,length=2421,assembly=Zostera_marina.selectedgenome.v2.1proper.nuclearANDorganellar.20140906.fasta>
##contig=<ID=scaffold_5031,length=2061,assembly=Zostera_marina.selectedgenome.v2.1proper.nuclearANDorganellar.20140906.fasta>
##contig=<ID=scaffold_5030,length=2061,assembly=Zostera_marina.selectedgenome.v2.1proper.nuclearANDorganellar.20140906.fasta>
##contig=<ID=scaffold_5035,length=2160,assembly=Zostera_marina.selectedgenome.v2.1proper.nuclearANDorganellar.20140906.fasta>
##contig=<ID=scaffold_5061,length=2328,assembly=Zostera_marina.selectedgenome.v2.1proper.nuclearANDorganellar.20140906.fasta>
##contig=<ID=scaffold_5073,length=2045,assembly=Zostera_marina.selectedgenome.v2.1proper.nuclearANDorganellar.20140906.fasta>
##contig=<ID=scaffold_5080,length=2041,assembly=Zostera_marina.selectedgenome.v2.1proper.nuclearANDorganellar.20140906.fasta>
##contig=<ID=scaffold_5100,length=2033,assembly=Zostera_marina.selectedgenome.v2.1proper.nuclearANDorganellar.20140906.fasta>
##contig=<ID=scaffold_5098,length=2033,assembly=Zostera_marina.selectedgenome.v2.1proper.nuclearANDorganellar.20140906.fasta>
##contig=<ID=scaffold_5117,length=2028,assembly=Zostera_marina.selectedgenome.v2.1proper.nuclearANDorganellar.20140906.fasta>
##contig=<ID=scaffold_5127,length=2025,assembly=Zostera_marina.selectedgenome.v2.1proper.nuclearANDorganellar.20140906.fasta>
##contig=<ID=scaffold_5134,length=2022,assembly=Zostera_marina.selectedgenome.v2.1proper.nuclearANDorganellar.20140906.fasta>
##contig=<ID=scaffold_5153,length=2016,assembly=Zostera_marina.selectedgenome.v2.1proper.nuclearANDorganellar.20140906.fasta>
##contig=<ID=scaffold_5167,length=4772,assembly=Zostera_marina.selectedgenome.v2.1proper.nuclearANDorganellar.20140906.fasta>
##contig=<ID=scaffold_5168,length=2007,assembly=Zostera_marina.selectedgenome.v2.1proper.nuclearANDorganellar.20140906.fasta>
##contig=<ID=scaffold_5201,length=2274,assembly=Zostera_marina.selectedgenome.v2.1proper.nuclearANDorganellar.20140906.fasta>
##contig=<ID=scaffold_5224,length=1986,assembly=Zostera_marina.selectedgenome.v2.1proper.nuclearANDorganellar.20140906.fasta>
##contig=<ID=scaffold_5255,length=1973,assembly=Zostera_marina.selectedgenome.v2.1proper.nuclearANDorganellar.20140906.fasta>
##contig=<ID=scaffold_5267,length=1968,assembly=Zostera_marina.selectedgenome.v2.1proper.nuclearANDorganellar.20140906.fasta>
##contig=<ID=scaffold_5271,length=2166,assembly=Zostera_marina.selectedgenome.v2.1proper.nuclearANDorganellar.20140906.fasta>
##contig=<ID=scaffold_5277,length=2064,assembly=Zostera_marina.selectedgenome.v2.1proper.nuclearANDorganellar.20140906.fasta>
##contig=<ID=scaffold_5290,length=1961,assembly=Zostera_marina.selectedgenome.v2.1proper.nuclearANDorganellar.20140906.fasta>
##contig=<ID=scaffold_5309,length=1953,assembly=Zostera_marina.selectedgenome.v2.1proper.nuclearANDorganellar.20140906.fasta>
##contig=<ID=scaffold_5323,length=2048,assembly=Zostera_marina.selectedgenome.v2.1proper.nuclearANDorganellar.20140906.fasta>
##contig=<ID=scaffold_5325,length=1947,assembly=Zostera_marina.selectedgenome.v2.1proper.nuclearANDorganellar.20140906.fasta>
##contig=<ID=scaffold_5330,length=1946,assembly=Zostera_marina.selectedgenome.v2.1proper.nuclearANDorganellar.20140906.fasta>
##contig=<ID=scaffold_5329,length=1946,assembly=Zostera_marina.selectedgenome.v2.1proper.nuclearANDorganellar.20140906.fasta>
##contig=<ID=scaffold_5351,length=1939,assembly=Zostera_marina.selectedgenome.v2.1proper.nuclearANDorganellar.20140906.fasta>
##contig=<ID=scaffold_5350,length=1939,assembly=Zostera_marina.selectedgenome.v2.1proper.nuclearANDorganellar.20140906.fasta>
##contig=<ID=scaffold_5347,length=1939,assembly=Zostera_marina.selectedgenome.v2.1proper.nuclearANDorganellar.20140906.fasta>
##contig=<ID=scaffold_5369,length=1931,assembly=Zostera_marina.selectedgenome.v2.1proper.nuclearANDorganellar.20140906.fasta>
##contig=<ID=scaffold_5374,length=1930,assembly=Zostera_marina.selectedgenome.v2.1proper.nuclearANDorganellar.20140906.fasta>
##contig=<ID=scaffold_5392,length=1926,assembly=Zostera_marina.selectedgenome.v2.1proper.nuclearANDorganellar.20140906.fasta>
##contig=<ID=scaffold_5403,length=2019,assembly=Zostera_marina.selectedgenome.v2.1proper.nuclearANDorganellar.20140906.fasta>
##contig=<ID=scaffold_5424,length=2217,assembly=Zostera_marina.selectedgenome.v2.1proper.nuclearANDorganellar.20140906.fasta>
##contig=<ID=scaffold_5423,length=2262,assembly=Zostera_marina.selectedgenome.v2.1proper.nuclearANDorganellar.20140906.fasta>
##contig=<ID=scaffold_5435,length=1912,assembly=Zostera_marina.selectedgenome.v2.1proper.nuclearANDorganellar.20140906.fasta>
##contig=<ID=scaffold_5436,length=2011,assembly=Zostera_marina.selectedgenome.v2.1proper.nuclearANDorganellar.20140906.fasta>
##contig=<ID=scaffold_5447,length=1907,assembly=Zostera_marina.selectedgenome.v2.1proper.nuclearANDorganellar.20140906.fasta>
##contig=<ID=scaffold_5461,length=1903,assembly=Zostera_marina.selectedgenome.v2.1proper.nuclearANDorganellar.20140906.fasta>
##contig=<ID=scaffold_5467,length=1902,assembly=Zostera_marina.selectedgenome.v2.1proper.nuclearANDorganellar.20140906.fasta>
##contig=<ID=scaffold_5470,length=2000,assembly=Zostera_marina.selectedgenome.v2.1proper.nuclearANDorganellar.20140906.fasta>
##contig=<ID=scaffold_5474,length=2030,assembly=Zostera_marina.selectedgenome.v2.1proper.nuclearANDorganellar.20140906.fasta>
##contig=<ID=scaffold_5512,length=1988,assembly=Zostera_marina.selectedgenome.v2.1proper.nuclearANDorganellar.20140906.fasta>
##contig=<ID=scaffold_5541,length=1878,assembly=Zostera_marina.selectedgenome.v2.1proper.nuclearANDorganellar.20140906.fasta>
##contig=<ID=scaffold_5549,length=2378,assembly=Zostera_marina.selectedgenome.v2.1proper.nuclearANDorganellar.20140906.fasta>
##contig=<ID=scaffold_5550,length=1974,assembly=Zostera_marina.selectedgenome.v2.1proper.nuclearANDorganellar.20140906.fasta>
##contig=<ID=scaffold_5577,length=1866,assembly=Zostera_marina.selectedgenome.v2.1proper.nuclearANDorganellar.20140906.fasta>
##contig=<ID=scaffold_5604,length=1856,assembly=Zostera_marina.selectedgenome.v2.1proper.nuclearANDorganellar.20140906.fasta>
##contig=<ID=scaffold_5615,length=1854,assembly=Zostera_marina.selectedgenome.v2.1proper.nuclearANDorganellar.20140906.fasta>
##contig=<ID=scaffold_5637,length=1847,assembly=Zostera_marina.selectedgenome.v2.1proper.nuclearANDorganellar.20140906.fasta>
##contig=<ID=scaffold_5644,length=1846,assembly=Zostera_marina.selectedgenome.v2.1proper.nuclearANDorganellar.20140906.fasta>
##contig=<ID=scaffold_5653,length=1843,assembly=Zostera_marina.selectedgenome.v2.1proper.nuclearANDorganellar.20140906.fasta>
##contig=<ID=scaffold_5669,length=2076,assembly=Zostera_marina.selectedgenome.v2.1proper.nuclearANDorganellar.20140906.fasta>
##contig=<ID=scaffold_5670,length=1938,assembly=Zostera_marina.selectedgenome.v2.1proper.nuclearANDorganellar.20140906.fasta>
##contig=<ID=scaffold_5676,length=1837,assembly=Zostera_marina.selectedgenome.v2.1proper.nuclearANDorganellar.20140906.fasta>
##contig=<ID=scaffold_5682,length=1836,assembly=Zostera_marina.selectedgenome.v2.1proper.nuclearANDorganellar.20140906.fasta>
##contig=<ID=scaffold_5692,length=1834,assembly=Zostera_marina.selectedgenome.v2.1proper.nuclearANDorganellar.20140906.fasta>
##contig=<ID=scaffold_5711,length=1830,assembly=Zostera_marina.selectedgenome.v2.1proper.nuclearANDorganellar.20140906.fasta>
##contig=<ID=scaffold_5708,length=1830,assembly=Zostera_marina.selectedgenome.v2.1proper.nuclearANDorganellar.20140906.fasta>
##contig=<ID=scaffold_5717,length=1829,assembly=Zostera_marina.selectedgenome.v2.1proper.nuclearANDorganellar.20140906.fasta>
##contig=<ID=scaffold_5716,length=1929,assembly=Zostera_marina.selectedgenome.v2.1proper.nuclearANDorganellar.20140906.fasta>
##contig=<ID=scaffold_5714,length=1829,assembly=Zostera_marina.selectedgenome.v2.1proper.nuclearANDorganellar.20140906.fasta>
##contig=<ID=scaffold_5726,length=1825,assembly=Zostera_marina.selectedgenome.v2.1proper.nuclearANDorganellar.20140906.fasta>
##contig=<ID=scaffold_5733,length=1824,assembly=Zostera_marina.selectedgenome.v2.1proper.nuclearANDorganellar.20140906.fasta>
##contig=<ID=scaffold_5729,length=1824,assembly=Zostera_marina.selectedgenome.v2.1proper.nuclearANDorganellar.20140906.fasta>
##contig=<ID=scaffold_5748,length=2021,assembly=Zostera_marina.selectedgenome.v2.1proper.nuclearANDorganellar.20140906.fasta>
##contig=<ID=scaffold_5759,length=1817,assembly=Zostera_marina.selectedgenome.v2.1proper.nuclearANDorganellar.20140906.fasta>
##contig=<ID=scaffold_5769,length=1814,assembly=Zostera_marina.selectedgenome.v2.1proper.nuclearANDorganellar.20140906.fasta>
##contig=<ID=scaffold_5781,length=1912,assembly=Zostera_marina.selectedgenome.v2.1proper.nuclearANDorganellar.20140906.fasta>
##contig=<ID=scaffold_5797,length=1963,assembly=Zostera_marina.selectedgenome.v2.1proper.nuclearANDorganellar.20140906.fasta>
##contig=<ID=scaffold_5802,length=1807,assembly=Zostera_marina.selectedgenome.v2.1proper.nuclearANDorganellar.20140906.fasta>
##contig=<ID=scaffold_5816,length=35351,assembly=Zostera_marina.selectedgenome.v2.1proper.nuclearANDorganellar.20140906.fasta>
##contig=<ID=scaffold_5819,length=1800,assembly=Zostera_marina.selectedgenome.v2.1proper.nuclearANDorganellar.20140906.fasta>
##contig=<ID=scaffold_5831,length=1797,assembly=Zostera_marina.selectedgenome.v2.1proper.nuclearANDorganellar.20140906.fasta>
##contig=<ID=scaffold_5829,length=1797,assembly=Zostera_marina.selectedgenome.v2.1proper.nuclearANDorganellar.20140906.fasta>
##contig=<ID=scaffold_5828,length=1797,assembly=Zostera_marina.selectedgenome.v2.1proper.nuclearANDorganellar.20140906.fasta>
##contig=<ID=scaffold_5838,length=1796,assembly=Zostera_marina.selectedgenome.v2.1proper.nuclearANDorganellar.20140906.fasta>
##contig=<ID=scaffold_5841,length=2169,assembly=Zostera_marina.selectedgenome.v2.1proper.nuclearANDorganellar.20140906.fasta>
##contig=<ID=scaffold_5856,length=1891,assembly=Zostera_marina.selectedgenome.v2.1proper.nuclearANDorganellar.20140906.fasta>
##contig=<ID=scaffold_5860,length=1790,assembly=Zostera_marina.selectedgenome.v2.1proper.nuclearANDorganellar.20140906.fasta>
##contig=<ID=scaffold_5900,length=1880,assembly=Zostera_marina.selectedgenome.v2.1proper.nuclearANDorganellar.20140906.fasta>
##contig=<ID=scaffold_5909,length=1778,assembly=Zostera_marina.selectedgenome.v2.1proper.nuclearANDorganellar.20140906.fasta>
##contig=<ID=scaffold_5931,length=1771,assembly=Zostera_marina.selectedgenome.v2.1proper.nuclearANDorganellar.20140906.fasta>
##contig=<ID=scaffold_5942,length=1869,assembly=Zostera_marina.selectedgenome.v2.1proper.nuclearANDorganellar.20140906.fasta>
##contig=<ID=scaffold_5972,length=1761,assembly=Zostera_marina.selectedgenome.v2.1proper.nuclearANDorganellar.20140906.fasta>
##contig=<ID=scaffold_5971,length=1761,assembly=Zostera_marina.selectedgenome.v2.1proper.nuclearANDorganellar.20140906.fasta>
##contig=<ID=scaffold_6000,length=1855,assembly=Zostera_marina.selectedgenome.v2.1proper.nuclearANDorganellar.20140906.fasta>
##contig=<ID=scaffold_6011,length=1751,assembly=Zostera_marina.selectedgenome.v2.1proper.nuclearANDorganellar.20140906.fasta>
##contig=<ID=scaffold_6026,length=1746,assembly=Zostera_marina.selectedgenome.v2.1proper.nuclearANDorganellar.20140906.fasta>
##contig=<ID=scaffold_6044,length=1743,assembly=Zostera_marina.selectedgenome.v2.1proper.nuclearANDorganellar.20140906.fasta>
##contig=<ID=scaffold_6051,length=1741,assembly=Zostera_marina.selectedgenome.v2.1proper.nuclearANDorganellar.20140906.fasta>
##contig=<ID=scaffold_6050,length=1741,assembly=Zostera_marina.selectedgenome.v2.1proper.nuclearANDorganellar.20140906.fasta>
##contig=<ID=scaffold_6048,length=1741,assembly=Zostera_marina.selectedgenome.v2.1proper.nuclearANDorganellar.20140906.fasta>
##contig=<ID=scaffold_6108,length=1727,assembly=Zostera_marina.selectedgenome.v2.1proper.nuclearANDorganellar.20140906.fasta>
##contig=<ID=scaffold_6105,length=1727,assembly=Zostera_marina.selectedgenome.v2.1proper.nuclearANDorganellar.20140906.fasta>
##contig=<ID=scaffold_6115,length=1725,assembly=Zostera_marina.selectedgenome.v2.1proper.nuclearANDorganellar.20140906.fasta>
##contig=<ID=scaffold_6110,length=1725,assembly=Zostera_marina.selectedgenome.v2.1proper.nuclearANDorganellar.20140906.fasta>
##contig=<ID=scaffold_6127,length=2003,assembly=Zostera_marina.selectedgenome.v2.1proper.nuclearANDorganellar.20140906.fasta>
##contig=<ID=scaffold_6130,length=1822,assembly=Zostera_marina.selectedgenome.v2.1proper.nuclearANDorganellar.20140906.fasta>
##contig=<ID=scaffold_6137,length=1721,assembly=Zostera_marina.selectedgenome.v2.1proper.nuclearANDorganellar.20140906.fasta>
##contig=<ID=scaffold_6145,length=1719,assembly=Zostera_marina.selectedgenome.v2.1proper.nuclearANDorganellar.20140906.fasta>
##contig=<ID=scaffold_6166,length=1817,assembly=Zostera_marina.selectedgenome.v2.1proper.nuclearANDorganellar.20140906.fasta>
##contig=<ID=scaffold_6171,length=1916,assembly=Zostera_marina.selectedgenome.v2.1proper.nuclearANDorganellar.20140906.fasta>
##contig=<ID=scaffold_6178,length=1715,assembly=Zostera_marina.selectedgenome.v2.1proper.nuclearANDorganellar.20140906.fasta>
##contig=<ID=scaffold_6188,length=2185,assembly=Zostera_marina.selectedgenome.v2.1proper.nuclearANDorganellar.20140906.fasta>
##contig=<ID=scaffold_6186,length=1713,assembly=Zostera_marina.selectedgenome.v2.1proper.nuclearANDorganellar.20140906.fasta>
##contig=<ID=scaffold_6191,length=1711,assembly=Zostera_marina.selectedgenome.v2.1proper.nuclearANDorganellar.20140906.fasta>
##contig=<ID=scaffold_6211,length=1709,assembly=Zostera_marina.selectedgenome.v2.1proper.nuclearANDorganellar.20140906.fasta>
##contig=<ID=scaffold_6210,length=1848,assembly=Zostera_marina.selectedgenome.v2.1proper.nuclearANDorganellar.20140906.fasta>
##contig=<ID=scaffold_6206,length=1709,assembly=Zostera_marina.selectedgenome.v2.1proper.nuclearANDorganellar.20140906.fasta>
##contig=<ID=scaffold_6248,length=1703,assembly=Zostera_marina.selectedgenome.v2.1proper.nuclearANDorganellar.20140906.fasta>
##contig=<ID=scaffold_6268,length=1795,assembly=Zostera_marina.selectedgenome.v2.1proper.nuclearANDorganellar.20140906.fasta>
##contig=<ID=scaffold_6278,length=1694,assembly=Zostera_marina.selectedgenome.v2.1proper.nuclearANDorganellar.20140906.fasta>
##contig=<ID=scaffold_6279,length=1793,assembly=Zostera_marina.selectedgenome.v2.1proper.nuclearANDorganellar.20140906.fasta>
##contig=<ID=scaffold_6290,length=1691,assembly=Zostera_marina.selectedgenome.v2.1proper.nuclearANDorganellar.20140906.fasta>
##contig=<ID=scaffold_6319,length=1686,assembly=Zostera_marina.selectedgenome.v2.1proper.nuclearANDorganellar.20140906.fasta>
##contig=<ID=scaffold_6343,length=1678,assembly=Zostera_marina.selectedgenome.v2.1proper.nuclearANDorganellar.20140906.fasta>
##contig=<ID=scaffold_6342,length=1678,assembly=Zostera_marina.selectedgenome.v2.1proper.nuclearANDorganellar.20140906.fasta>
##contig=<ID=scaffold_6355,length=1775,assembly=Zostera_marina.selectedgenome.v2.1proper.nuclearANDorganellar.20140906.fasta>
##contig=<ID=scaffold_6353,length=1675,assembly=Zostera_marina.selectedgenome.v2.1proper.nuclearANDorganellar.20140906.fasta>
##contig=<ID=scaffold_6359,length=1674,assembly=Zostera_marina.selectedgenome.v2.1proper.nuclearANDorganellar.20140906.fasta>
##contig=<ID=scaffold_6365,length=1773,assembly=Zostera_marina.selectedgenome.v2.1proper.nuclearANDorganellar.20140906.fasta>
##contig=<ID=scaffold_6371,length=2392,assembly=Zostera_marina.selectedgenome.v2.1proper.nuclearANDorganellar.20140906.fasta>
##contig=<ID=scaffold_6370,length=1864,assembly=Zostera_marina.selectedgenome.v2.1proper.nuclearANDorganellar.20140906.fasta>
##contig=<ID=scaffold_6369,length=1672,assembly=Zostera_marina.selectedgenome.v2.1proper.nuclearANDorganellar.20140906.fasta>
##contig=<ID=scaffold_6396,length=1665,assembly=Zostera_marina.selectedgenome.v2.1proper.nuclearANDorganellar.20140906.fasta>
##contig=<ID=scaffold_6407,length=1662,assembly=Zostera_marina.selectedgenome.v2.1proper.nuclearANDorganellar.20140906.fasta>
##contig=<ID=scaffold_6435,length=1755,assembly=Zostera_marina.selectedgenome.v2.1proper.nuclearANDorganellar.20140906.fasta>
##contig=<ID=scaffold_6451,length=2686,assembly=Zostera_marina.selectedgenome.v2.1proper.nuclearANDorganellar.20140906.fasta>
##contig=<ID=scaffold_6474,length=1745,assembly=Zostera_marina.selectedgenome.v2.1proper.nuclearANDorganellar.20140906.fasta>
##contig=<ID=scaffold_6473,length=1645,assembly=Zostera_marina.selectedgenome.v2.1proper.nuclearANDorganellar.20140906.fasta>
##contig=<ID=scaffold_6477,length=1644,assembly=Zostera_marina.selectedgenome.v2.1proper.nuclearANDorganellar.20140906.fasta>
##contig=<ID=scaffold_6476,length=1644,assembly=Zostera_marina.selectedgenome.v2.1proper.nuclearANDorganellar.20140906.fasta>
##contig=<ID=scaffold_6501,length=1639,assembly=Zostera_marina.selectedgenome.v2.1proper.nuclearANDorganellar.20140906.fasta>
##contig=<ID=scaffold_6500,length=1739,assembly=Zostera_marina.selectedgenome.v2.1proper.nuclearANDorganellar.20140906.fasta>
##contig=<ID=scaffold_6518,length=1636,assembly=Zostera_marina.selectedgenome.v2.1proper.nuclearANDorganellar.20140906.fasta>
##contig=<ID=scaffold_6525,length=1735,assembly=Zostera_marina.selectedgenome.v2.1proper.nuclearANDorganellar.20140906.fasta>
##contig=<ID=scaffold_6524,length=1635,assembly=Zostera_marina.selectedgenome.v2.1proper.nuclearANDorganellar.20140906.fasta>
##contig=<ID=scaffold_6522,length=1635,assembly=Zostera_marina.selectedgenome.v2.1proper.nuclearANDorganellar.20140906.fasta>
##contig=<ID=scaffold_6554,length=1630,assembly=Zostera_marina.selectedgenome.v2.1proper.nuclearANDorganellar.20140906.fasta>
##contig=<ID=scaffold_6561,length=1829,assembly=Zostera_marina.selectedgenome.v2.1proper.nuclearANDorganellar.20140906.fasta>
##contig=<ID=scaffold_6560,length=1729,assembly=Zostera_marina.selectedgenome.v2.1proper.nuclearANDorganellar.20140906.fasta>
##contig=<ID=scaffold_6558,length=1629,assembly=Zostera_marina.selectedgenome.v2.1proper.nuclearANDorganellar.20140906.fasta>
##contig=<ID=scaffold_6586,length=1825,assembly=Zostera_marina.selectedgenome.v2.1proper.nuclearANDorganellar.20140906.fasta>
##contig=<ID=scaffold_6584,length=1625,assembly=Zostera_marina.selectedgenome.v2.1proper.nuclearANDorganellar.20140906.fasta>
##contig=<ID=scaffold_6591,length=1623,assembly=Zostera_marina.selectedgenome.v2.1proper.nuclearANDorganellar.20140906.fasta>
##contig=<ID=scaffold_6590,length=1623,assembly=Zostera_marina.selectedgenome.v2.1proper.nuclearANDorganellar.20140906.fasta>
##contig=<ID=scaffold_6597,length=1622,assembly=Zostera_marina.selectedgenome.v2.1proper.nuclearANDorganellar.20140906.fasta>
##contig=<ID=scaffold_6596,length=1722,assembly=Zostera_marina.selectedgenome.v2.1proper.nuclearANDorganellar.20140906.fasta>
##contig=<ID=scaffold_6610,length=1720,assembly=Zostera_marina.selectedgenome.v2.1proper.nuclearANDorganellar.20140906.fasta>
##contig=<ID=scaffold_6616,length=1619,assembly=Zostera_marina.selectedgenome.v2.1proper.nuclearANDorganellar.20140906.fasta>
##contig=<ID=scaffold_6641,length=1614,assembly=Zostera_marina.selectedgenome.v2.1proper.nuclearANDorganellar.20140906.fasta>
##contig=<ID=scaffold_6663,length=1610,assembly=Zostera_marina.selectedgenome.v2.1proper.nuclearANDorganellar.20140906.fasta>
##contig=<ID=scaffold_6683,length=1606,assembly=Zostera_marina.selectedgenome.v2.1proper.nuclearANDorganellar.20140906.fasta>
##contig=<ID=scaffold_6690,length=1605,assembly=Zostera_marina.selectedgenome.v2.1proper.nuclearANDorganellar.20140906.fasta>
##contig=<ID=scaffold_6699,length=1603,assembly=Zostera_marina.selectedgenome.v2.1proper.nuclearANDorganellar.20140906.fasta>
##contig=<ID=scaffold_6704,length=1602,assembly=Zostera_marina.selectedgenome.v2.1proper.nuclearANDorganellar.20140906.fasta>
##contig=<ID=scaffold_6741,length=1597,assembly=Zostera_marina.selectedgenome.v2.1proper.nuclearANDorganellar.20140906.fasta>
##contig=<ID=scaffold_6756,length=1595,assembly=Zostera_marina.selectedgenome.v2.1proper.nuclearANDorganellar.20140906.fasta>
##contig=<ID=scaffold_6784,length=1590,assembly=Zostera_marina.selectedgenome.v2.1proper.nuclearANDorganellar.20140906.fasta>
##contig=<ID=scaffold_6818,length=1584,assembly=Zostera_marina.selectedgenome.v2.1proper.nuclearANDorganellar.20140906.fasta>
##contig=<ID=scaffold_6829,length=1582,assembly=Zostera_marina.selectedgenome.v2.1proper.nuclearANDorganellar.20140906.fasta>
##contig=<ID=scaffold_6856,length=1577,assembly=Zostera_marina.selectedgenome.v2.1proper.nuclearANDorganellar.20140906.fasta>
##contig=<ID=scaffold_6855,length=1677,assembly=Zostera_marina.selectedgenome.v2.1proper.nuclearANDorganellar.20140906.fasta>
##contig=<ID=scaffold_6854,length=1577,assembly=Zostera_marina.selectedgenome.v2.1proper.nuclearANDorganellar.20140906.fasta>
##contig=<ID=scaffold_6867,length=1575,assembly=Zostera_marina.selectedgenome.v2.1proper.nuclearANDorganellar.20140906.fasta>
##contig=<ID=scaffold_6880,length=1574,assembly=Zostera_marina.selectedgenome.v2.1proper.nuclearANDorganellar.20140906.fasta>
##contig=<ID=scaffold_6879,length=1574,assembly=Zostera_marina.selectedgenome.v2.1proper.nuclearANDorganellar.20140906.fasta>
##contig=<ID=scaffold_6887,length=1732,assembly=Zostera_marina.selectedgenome.v2.1proper.nuclearANDorganellar.20140906.fasta>
##contig=<ID=scaffold_6903,length=1570,assembly=Zostera_marina.selectedgenome.v2.1proper.nuclearANDorganellar.20140906.fasta>
##contig=<ID=scaffold_6916,length=1668,assembly=Zostera_marina.selectedgenome.v2.1proper.nuclearANDorganellar.20140906.fasta>
##contig=<ID=scaffold_6927,length=1566,assembly=Zostera_marina.selectedgenome.v2.1proper.nuclearANDorganellar.20140906.fasta>
##contig=<ID=scaffold_6953,length=1561,assembly=Zostera_marina.selectedgenome.v2.1proper.nuclearANDorganellar.20140906.fasta>
##contig=<ID=scaffold_6959,length=1560,assembly=Zostera_marina.selectedgenome.v2.1proper.nuclearANDorganellar.20140906.fasta>
##contig=<ID=scaffold_6962,length=1559,assembly=Zostera_marina.selectedgenome.v2.1proper.nuclearANDorganellar.20140906.fasta>
##contig=<ID=scaffold_6997,length=1553,assembly=Zostera_marina.selectedgenome.v2.1proper.nuclearANDorganellar.20140906.fasta>
##contig=<ID=scaffold_7022,length=1677,assembly=Zostera_marina.selectedgenome.v2.1proper.nuclearANDorganellar.20140906.fasta>
##contig=<ID=scaffold_7021,length=1711,assembly=Zostera_marina.selectedgenome.v2.1proper.nuclearANDorganellar.20140906.fasta>
##contig=<ID=scaffold_7028,length=1548,assembly=Zostera_marina.selectedgenome.v2.1proper.nuclearANDorganellar.20140906.fasta>
##contig=<ID=scaffold_7040,length=1546,assembly=Zostera_marina.selectedgenome.v2.1proper.nuclearANDorganellar.20140906.fasta>
##contig=<ID=scaffold_7043,length=1545,assembly=Zostera_marina.selectedgenome.v2.1proper.nuclearANDorganellar.20140906.fasta>
##contig=<ID=scaffold_7066,length=1640,assembly=Zostera_marina.selectedgenome.v2.1proper.nuclearANDorganellar.20140906.fasta>
##contig=<ID=scaffold_7063,length=1640,assembly=Zostera_marina.selectedgenome.v2.1proper.nuclearANDorganellar.20140906.fasta>
##contig=<ID=scaffold_7078,length=1538,assembly=Zostera_marina.selectedgenome.v2.1proper.nuclearANDorganellar.20140906.fasta>
##contig=<ID=scaffold_7076,length=1713,assembly=Zostera_marina.selectedgenome.v2.1proper.nuclearANDorganellar.20140906.fasta>
##contig=<ID=scaffold_7074,length=1538,assembly=Zostera_marina.selectedgenome.v2.1proper.nuclearANDorganellar.20140906.fasta>
##contig=<ID=scaffold_7088,length=1636,assembly=Zostera_marina.selectedgenome.v2.1proper.nuclearANDorganellar.20140906.fasta>
##contig=<ID=scaffold_7099,length=1535,assembly=Zostera_marina.selectedgenome.v2.1proper.nuclearANDorganellar.20140906.fasta>
##contig=<ID=scaffold_7091,length=1635,assembly=Zostera_marina.selectedgenome.v2.1proper.nuclearANDorganellar.20140906.fasta>
##contig=<ID=scaffold_7108,length=1533,assembly=Zostera_marina.selectedgenome.v2.1proper.nuclearANDorganellar.20140906.fasta>
##contig=<ID=scaffold_7117,length=1532,assembly=Zostera_marina.selectedgenome.v2.1proper.nuclearANDorganellar.20140906.fasta>
##contig=<ID=scaffold_7121,length=1531,assembly=Zostera_marina.selectedgenome.v2.1proper.nuclearANDorganellar.20140906.fasta>
##contig=<ID=scaffold_7140,length=1529,assembly=Zostera_marina.selectedgenome.v2.1proper.nuclearANDorganellar.20140906.fasta>
##contig=<ID=scaffold_7151,length=1527,assembly=Zostera_marina.selectedgenome.v2.1proper.nuclearANDorganellar.20140906.fasta>
##contig=<ID=scaffold_7150,length=1527,assembly=Zostera_marina.selectedgenome.v2.1proper.nuclearANDorganellar.20140906.fasta>
##contig=<ID=scaffold_7180,length=1722,assembly=Zostera_marina.selectedgenome.v2.1proper.nuclearANDorganellar.20140906.fasta>
##contig=<ID=scaffold_7184,length=1521,assembly=Zostera_marina.selectedgenome.v2.1proper.nuclearANDorganellar.20140906.fasta>
##contig=<ID=scaffold_7197,length=1619,assembly=Zostera_marina.selectedgenome.v2.1proper.nuclearANDorganellar.20140906.fasta>
##contig=<ID=scaffold_7216,length=1516,assembly=Zostera_marina.selectedgenome.v2.1proper.nuclearANDorganellar.20140906.fasta>
##contig=<ID=scaffold_7215,length=1616,assembly=Zostera_marina.selectedgenome.v2.1proper.nuclearANDorganellar.20140906.fasta>
##contig=<ID=scaffold_7225,length=1514,assembly=Zostera_marina.selectedgenome.v2.1proper.nuclearANDorganellar.20140906.fasta>
##contig=<ID=scaffold_7230,length=1513,assembly=Zostera_marina.selectedgenome.v2.1proper.nuclearANDorganellar.20140906.fasta>
##contig=<ID=scaffold_7249,length=1610,assembly=Zostera_marina.selectedgenome.v2.1proper.nuclearANDorganellar.20140906.fasta>
##contig=<ID=scaffold_7255,length=1509,assembly=Zostera_marina.selectedgenome.v2.1proper.nuclearANDorganellar.20140906.fasta>
##contig=<ID=scaffold_7287,length=1503,assembly=Zostera_marina.selectedgenome.v2.1proper.nuclearANDorganellar.20140906.fasta>
##contig=<ID=scaffold_7292,length=1602,assembly=Zostera_marina.selectedgenome.v2.1proper.nuclearANDorganellar.20140906.fasta>
##contig=<ID=scaffold_7316,length=1498,assembly=Zostera_marina.selectedgenome.v2.1proper.nuclearANDorganellar.20140906.fasta>
##contig=<ID=scaffold_7336,length=1494,assembly=Zostera_marina.selectedgenome.v2.1proper.nuclearANDorganellar.20140906.fasta>
##contig=<ID=scaffold_7339,length=1493,assembly=Zostera_marina.selectedgenome.v2.1proper.nuclearANDorganellar.20140906.fasta>
##contig=<ID=scaffold_7345,length=1692,assembly=Zostera_marina.selectedgenome.v2.1proper.nuclearANDorganellar.20140906.fasta>
##contig=<ID=scaffold_7355,length=1985,assembly=Zostera_marina.selectedgenome.v2.1proper.nuclearANDorganellar.20140906.fasta>
##contig=<ID=scaffold_7372,length=1488,assembly=Zostera_marina.selectedgenome.v2.1proper.nuclearANDorganellar.20140906.fasta>
##contig=<ID=scaffold_7378,length=1687,assembly=Zostera_marina.selectedgenome.v2.1proper.nuclearANDorganellar.20140906.fasta>
##contig=<ID=scaffold_7377,length=1487,assembly=Zostera_marina.selectedgenome.v2.1proper.nuclearANDorganellar.20140906.fasta>
##contig=<ID=scaffold_7386,length=1486,assembly=Zostera_marina.selectedgenome.v2.1proper.nuclearANDorganellar.20140906.fasta>
##contig=<ID=scaffold_7383,length=1586,assembly=Zostera_marina.selectedgenome.v2.1proper.nuclearANDorganellar.20140906.fasta>
##contig=<ID=scaffold_7381,length=1486,assembly=Zostera_marina.selectedgenome.v2.1proper.nuclearANDorganellar.20140906.fasta>
##contig=<ID=scaffold_7395,length=1485,assembly=Zostera_marina.selectedgenome.v2.1proper.nuclearANDorganellar.20140906.fasta>
##contig=<ID=scaffold_7390,length=1485,assembly=Zostera_marina.selectedgenome.v2.1proper.nuclearANDorganellar.20140906.fasta>
##contig=<ID=scaffold_7402,length=1484,assembly=Zostera_marina.selectedgenome.v2.1proper.nuclearANDorganellar.20140906.fasta>
##contig=<ID=scaffold_7399,length=1484,assembly=Zostera_marina.selectedgenome.v2.1proper.nuclearANDorganellar.20140906.fasta>
##contig=<ID=scaffold_7415,length=1482,assembly=Zostera_marina.selectedgenome.v2.1proper.nuclearANDorganellar.20140906.fasta>
##contig=<ID=scaffold_7429,length=1481,assembly=Zostera_marina.selectedgenome.v2.1proper.nuclearANDorganellar.20140906.fasta>
##contig=<ID=scaffold_7425,length=1481,assembly=Zostera_marina.selectedgenome.v2.1proper.nuclearANDorganellar.20140906.fasta>
##contig=<ID=scaffold_7421,length=1481,assembly=Zostera_marina.selectedgenome.v2.1proper.nuclearANDorganellar.20140906.fasta>
##contig=<ID=scaffold_7433,length=1480,assembly=Zostera_marina.selectedgenome.v2.1proper.nuclearANDorganellar.20140906.fasta>
##contig=<ID=scaffold_7443,length=1479,assembly=Zostera_marina.selectedgenome.v2.1proper.nuclearANDorganellar.20140906.fasta>
##contig=<ID=scaffold_7441,length=1479,assembly=Zostera_marina.selectedgenome.v2.1proper.nuclearANDorganellar.20140906.fasta>
##contig=<ID=scaffold_7435,length=1821,assembly=Zostera_marina.selectedgenome.v2.1proper.nuclearANDorganellar.20140906.fasta>
##contig=<ID=scaffold_7444,length=1478,assembly=Zostera_marina.selectedgenome.v2.1proper.nuclearANDorganellar.20140906.fasta>
##contig=<ID=scaffold_7506,length=1470,assembly=Zostera_marina.selectedgenome.v2.1proper.nuclearANDorganellar.20140906.fasta>
##contig=<ID=scaffold_7504,length=1470,assembly=Zostera_marina.selectedgenome.v2.1proper.nuclearANDorganellar.20140906.fasta>
##contig=<ID=scaffold_7500,length=1470,assembly=Zostera_marina.selectedgenome.v2.1proper.nuclearANDorganellar.20140906.fasta>
##contig=<ID=scaffold_7522,length=1468,assembly=Zostera_marina.selectedgenome.v2.1proper.nuclearANDorganellar.20140906.fasta>
##contig=<ID=scaffold_7539,length=1571,assembly=Zostera_marina.selectedgenome.v2.1proper.nuclearANDorganellar.20140906.fasta>
##contig=<ID=scaffold_7538,length=1566,assembly=Zostera_marina.selectedgenome.v2.1proper.nuclearANDorganellar.20140906.fasta>
##contig=<ID=scaffold_7531,length=1466,assembly=Zostera_marina.selectedgenome.v2.1proper.nuclearANDorganellar.20140906.fasta>
##contig=<ID=scaffold_7549,length=1665,assembly=Zostera_marina.selectedgenome.v2.1proper.nuclearANDorganellar.20140906.fasta>
##contig=<ID=scaffold_7561,length=1463,assembly=Zostera_marina.selectedgenome.v2.1proper.nuclearANDorganellar.20140906.fasta>
##contig=<ID=scaffold_7605,length=1458,assembly=Zostera_marina.selectedgenome.v2.1proper.nuclearANDorganellar.20140906.fasta>
##contig=<ID=scaffold_7611,length=1457,assembly=Zostera_marina.selectedgenome.v2.1proper.nuclearANDorganellar.20140906.fasta>
##contig=<ID=scaffold_7660,length=1723,assembly=Zostera_marina.selectedgenome.v2.1proper.nuclearANDorganellar.20140906.fasta>
##contig=<ID=scaffold_7657,length=1550,assembly=Zostera_marina.selectedgenome.v2.1proper.nuclearANDorganellar.20140906.fasta>
##contig=<ID=scaffold_7655,length=1450,assembly=Zostera_marina.selectedgenome.v2.1proper.nuclearANDorganellar.20140906.fasta>
##contig=<ID=scaffold_7666,length=1549,assembly=Zostera_marina.selectedgenome.v2.1proper.nuclearANDorganellar.20140906.fasta>
##contig=<ID=scaffold_7677,length=1548,assembly=Zostera_marina.selectedgenome.v2.1proper.nuclearANDorganellar.20140906.fasta>
##contig=<ID=scaffold_7708,length=1643,assembly=Zostera_marina.selectedgenome.v2.1proper.nuclearANDorganellar.20140906.fasta>
##contig=<ID=scaffold_7706,length=1543,assembly=Zostera_marina.selectedgenome.v2.1proper.nuclearANDorganellar.20140906.fasta>
##contig=<ID=scaffold_7715,length=1442,assembly=Zostera_marina.selectedgenome.v2.1proper.nuclearANDorganellar.20140906.fasta>
##contig=<ID=scaffold_7712,length=1442,assembly=Zostera_marina.selectedgenome.v2.1proper.nuclearANDorganellar.20140906.fasta>
##contig=<ID=scaffold_7728,length=1440,assembly=Zostera_marina.selectedgenome.v2.1proper.nuclearANDorganellar.20140906.fasta>
##contig=<ID=scaffold_7745,length=1439,assembly=Zostera_marina.selectedgenome.v2.1proper.nuclearANDorganellar.20140906.fasta>
##contig=<ID=scaffold_7751,length=1438,assembly=Zostera_marina.selectedgenome.v2.1proper.nuclearANDorganellar.20140906.fasta>
##contig=<ID=scaffold_7779,length=1435,assembly=Zostera_marina.selectedgenome.v2.1proper.nuclearANDorganellar.20140906.fasta>
##contig=<ID=scaffold_7794,length=1433,assembly=Zostera_marina.selectedgenome.v2.1proper.nuclearANDorganellar.20140906.fasta>
##contig=<ID=scaffold_7801,length=1431,assembly=Zostera_marina.selectedgenome.v2.1proper.nuclearANDorganellar.20140906.fasta>
##contig=<ID=scaffold_7815,length=1430,assembly=Zostera_marina.selectedgenome.v2.1proper.nuclearANDorganellar.20140906.fasta>
##contig=<ID=scaffold_7830,length=1428,assembly=Zostera_marina.selectedgenome.v2.1proper.nuclearANDorganellar.20140906.fasta>
##contig=<ID=scaffold_7827,length=1428,assembly=Zostera_marina.selectedgenome.v2.1proper.nuclearANDorganellar.20140906.fasta>
##contig=<ID=scaffold_7847,length=1426,assembly=Zostera_marina.selectedgenome.v2.1proper.nuclearANDorganellar.20140906.fasta>
##contig=<ID=scaffold_7867,length=1423,assembly=Zostera_marina.selectedgenome.v2.1proper.nuclearANDorganellar.20140906.fasta>
##contig=<ID=scaffold_7889,length=1420,assembly=Zostera_marina.selectedgenome.v2.1proper.nuclearANDorganellar.20140906.fasta>
##contig=<ID=scaffold_7882,length=1420,assembly=Zostera_marina.selectedgenome.v2.1proper.nuclearANDorganellar.20140906.fasta>
##contig=<ID=scaffold_7905,length=1418,assembly=Zostera_marina.selectedgenome.v2.1proper.nuclearANDorganellar.20140906.fasta>
##contig=<ID=scaffold_7926,length=1415,assembly=Zostera_marina.selectedgenome.v2.1proper.nuclearANDorganellar.20140906.fasta>
##contig=<ID=scaffold_7935,length=1413,assembly=Zostera_marina.selectedgenome.v2.1proper.nuclearANDorganellar.20140906.fasta>
##contig=<ID=scaffold_7954,length=1412,assembly=Zostera_marina.selectedgenome.v2.1proper.nuclearANDorganellar.20140906.fasta>
##contig=<ID=scaffold_7974,length=1610,assembly=Zostera_marina.selectedgenome.v2.1proper.nuclearANDorganellar.20140906.fasta>
##contig=<ID=scaffold_7972,length=1510,assembly=Zostera_marina.selectedgenome.v2.1proper.nuclearANDorganellar.20140906.fasta>
##contig=<ID=scaffold_7988,length=1407,assembly=Zostera_marina.selectedgenome.v2.1proper.nuclearANDorganellar.20140906.fasta>
##contig=<ID=scaffold_8001,length=1406,assembly=Zostera_marina.selectedgenome.v2.1proper.nuclearANDorganellar.20140906.fasta>
##contig=<ID=scaffold_8016,length=1404,assembly=Zostera_marina.selectedgenome.v2.1proper.nuclearANDorganellar.20140906.fasta>
##contig=<ID=scaffold_8013,length=1404,assembly=Zostera_marina.selectedgenome.v2.1proper.nuclearANDorganellar.20140906.fasta>
##contig=<ID=scaffold_8022,length=1503,assembly=Zostera_marina.selectedgenome.v2.1proper.nuclearANDorganellar.20140906.fasta>
##contig=<ID=scaffold_8021,length=1403,assembly=Zostera_marina.selectedgenome.v2.1proper.nuclearANDorganellar.20140906.fasta>
##contig=<ID=scaffold_8030,length=1402,assembly=Zostera_marina.selectedgenome.v2.1proper.nuclearANDorganellar.20140906.fasta>
##contig=<ID=scaffold_8045,length=1401,assembly=Zostera_marina.selectedgenome.v2.1proper.nuclearANDorganellar.20140906.fasta>
##contig=<ID=scaffold_8037,length=1401,assembly=Zostera_marina.selectedgenome.v2.1proper.nuclearANDorganellar.20140906.fasta>
##contig=<ID=scaffold_8066,length=1499,assembly=Zostera_marina.selectedgenome.v2.1proper.nuclearANDorganellar.20140906.fasta>
##contig=<ID=scaffold_8064,length=1499,assembly=Zostera_marina.selectedgenome.v2.1proper.nuclearANDorganellar.20140906.fasta>
##contig=<ID=scaffold_8062,length=1399,assembly=Zostera_marina.selectedgenome.v2.1proper.nuclearANDorganellar.20140906.fasta>
##contig=<ID=scaffold_8078,length=2555,assembly=Zostera_marina.selectedgenome.v2.1proper.nuclearANDorganellar.20140906.fasta>
##contig=<ID=scaffold_8080,length=1597,assembly=Zostera_marina.selectedgenome.v2.1proper.nuclearANDorganellar.20140906.fasta>
##contig=<ID=scaffold_8103,length=1395,assembly=Zostera_marina.selectedgenome.v2.1proper.nuclearANDorganellar.20140906.fasta>
##contig=<ID=scaffold_8111,length=1394,assembly=Zostera_marina.selectedgenome.v2.1proper.nuclearANDorganellar.20140906.fasta>
##contig=<ID=scaffold_8130,length=1392,assembly=Zostera_marina.selectedgenome.v2.1proper.nuclearANDorganellar.20140906.fasta>
##contig=<ID=scaffold_8124,length=1392,assembly=Zostera_marina.selectedgenome.v2.1proper.nuclearANDorganellar.20140906.fasta>
##contig=<ID=scaffold_8149,length=1390,assembly=Zostera_marina.selectedgenome.v2.1proper.nuclearANDorganellar.20140906.fasta>
##contig=<ID=scaffold_8154,length=1389,assembly=Zostera_marina.selectedgenome.v2.1proper.nuclearANDorganellar.20140906.fasta>
##contig=<ID=scaffold_8173,length=1588,assembly=Zostera_marina.selectedgenome.v2.1proper.nuclearANDorganellar.20140906.fasta>
##contig=<ID=scaffold_8179,length=1487,assembly=Zostera_marina.selectedgenome.v2.1proper.nuclearANDorganellar.20140906.fasta>
##contig=<ID=scaffold_8185,length=1386,assembly=Zostera_marina.selectedgenome.v2.1proper.nuclearANDorganellar.20140906.fasta>
##contig=<ID=scaffold_8184,length=1386,assembly=Zostera_marina.selectedgenome.v2.1proper.nuclearANDorganellar.20140906.fasta>
##contig=<ID=scaffold_8201,length=1485,assembly=Zostera_marina.selectedgenome.v2.1proper.nuclearANDorganellar.20140906.fasta>
##contig=<ID=scaffold_8225,length=1383,assembly=Zostera_marina.selectedgenome.v2.1proper.nuclearANDorganellar.20140906.fasta>
##contig=<ID=scaffold_8216,length=1383,assembly=Zostera_marina.selectedgenome.v2.1proper.nuclearANDorganellar.20140906.fasta>
##contig=<ID=scaffold_8215,length=1383,assembly=Zostera_marina.selectedgenome.v2.1proper.nuclearANDorganellar.20140906.fasta>
##contig=<ID=scaffold_8248,length=1380,assembly=Zostera_marina.selectedgenome.v2.1proper.nuclearANDorganellar.20140906.fasta>
##contig=<ID=scaffold_8292,length=1475,assembly=Zostera_marina.selectedgenome.v2.1proper.nuclearANDorganellar.20140906.fasta>
##contig=<ID=scaffold_8291,length=1375,assembly=Zostera_marina.selectedgenome.v2.1proper.nuclearANDorganellar.20140906.fasta>
##contig=<ID=scaffold_8298,length=1374,assembly=Zostera_marina.selectedgenome.v2.1proper.nuclearANDorganellar.20140906.fasta>
##contig=<ID=scaffold_8329,length=1371,assembly=Zostera_marina.selectedgenome.v2.1proper.nuclearANDorganellar.20140906.fasta>
##contig=<ID=scaffold_8323,length=1471,assembly=Zostera_marina.selectedgenome.v2.1proper.nuclearANDorganellar.20140906.fasta>
##contig=<ID=scaffold_8339,length=1370,assembly=Zostera_marina.selectedgenome.v2.1proper.nuclearANDorganellar.20140906.fasta>
##contig=<ID=scaffold_8332,length=1370,assembly=Zostera_marina.selectedgenome.v2.1proper.nuclearANDorganellar.20140906.fasta>
##contig=<ID=scaffold_8358,length=1468,assembly=Zostera_marina.selectedgenome.v2.1proper.nuclearANDorganellar.20140906.fasta>
##contig=<ID=scaffold_8367,length=1626,assembly=Zostera_marina.selectedgenome.v2.1proper.nuclearANDorganellar.20140906.fasta>
##contig=<ID=scaffold_8381,length=1366,assembly=Zostera_marina.selectedgenome.v2.1proper.nuclearANDorganellar.20140906.fasta>
##contig=<ID=scaffold_8380,length=1466,assembly=Zostera_marina.selectedgenome.v2.1proper.nuclearANDorganellar.20140906.fasta>
##contig=<ID=scaffold_8410,length=1463,assembly=Zostera_marina.selectedgenome.v2.1proper.nuclearANDorganellar.20140906.fasta>
##contig=<ID=scaffold_8418,length=1462,assembly=Zostera_marina.selectedgenome.v2.1proper.nuclearANDorganellar.20140906.fasta>
##contig=<ID=scaffold_8438,length=1360,assembly=Zostera_marina.selectedgenome.v2.1proper.nuclearANDorganellar.20140906.fasta>
##contig=<ID=scaffold_8458,length=1357,assembly=Zostera_marina.selectedgenome.v2.1proper.nuclearANDorganellar.20140906.fasta>
##contig=<ID=scaffold_8481,length=1356,assembly=Zostera_marina.selectedgenome.v2.1proper.nuclearANDorganellar.20140906.fasta>
##contig=<ID=scaffold_8491,length=1355,assembly=Zostera_marina.selectedgenome.v2.1proper.nuclearANDorganellar.20140906.fasta>
##contig=<ID=scaffold_8548,length=1348,assembly=Zostera_marina.selectedgenome.v2.1proper.nuclearANDorganellar.20140906.fasta>
##contig=<ID=scaffold_8543,length=1348,assembly=Zostera_marina.selectedgenome.v2.1proper.nuclearANDorganellar.20140906.fasta>
##contig=<ID=scaffold_8562,length=1447,assembly=Zostera_marina.selectedgenome.v2.1proper.nuclearANDorganellar.20140906.fasta>
##contig=<ID=scaffold_8553,length=1347,assembly=Zostera_marina.selectedgenome.v2.1proper.nuclearANDorganellar.20140906.fasta>
##contig=<ID=scaffold_8585,length=1345,assembly=Zostera_marina.selectedgenome.v2.1proper.nuclearANDorganellar.20140906.fasta>
##contig=<ID=scaffold_8605,length=1342,assembly=Zostera_marina.selectedgenome.v2.1proper.nuclearANDorganellar.20140906.fasta>
##contig=<ID=scaffold_8623,length=1341,assembly=Zostera_marina.selectedgenome.v2.1proper.nuclearANDorganellar.20140906.fasta>
##contig=<ID=scaffold_8629,length=1340,assembly=Zostera_marina.selectedgenome.v2.1proper.nuclearANDorganellar.20140906.fasta>
##contig=<ID=scaffold_8651,length=1338,assembly=Zostera_marina.selectedgenome.v2.1proper.nuclearANDorganellar.20140906.fasta>
##contig=<ID=scaffold_8645,length=1338,assembly=Zostera_marina.selectedgenome.v2.1proper.nuclearANDorganellar.20140906.fasta>
##contig=<ID=scaffold_8643,length=1338,assembly=Zostera_marina.selectedgenome.v2.1proper.nuclearANDorganellar.20140906.fasta>
##contig=<ID=scaffold_8695,length=1334,assembly=Zostera_marina.selectedgenome.v2.1proper.nuclearANDorganellar.20140906.fasta>
##contig=<ID=scaffold_8708,length=1685,assembly=Zostera_marina.selectedgenome.v2.1proper.nuclearANDorganellar.20140906.fasta>
##contig=<ID=scaffold_8719,length=1332,assembly=Zostera_marina.selectedgenome.v2.1proper.nuclearANDorganellar.20140906.fasta>
##contig=<ID=scaffold_8726,length=1331,assembly=Zostera_marina.selectedgenome.v2.1proper.nuclearANDorganellar.20140906.fasta>
##contig=<ID=scaffold_8725,length=1331,assembly=Zostera_marina.selectedgenome.v2.1proper.nuclearANDorganellar.20140906.fasta>
##contig=<ID=scaffold_8724,length=1331,assembly=Zostera_marina.selectedgenome.v2.1proper.nuclearANDorganellar.20140906.fasta>
##contig=<ID=scaffold_8734,length=1430,assembly=Zostera_marina.selectedgenome.v2.1proper.nuclearANDorganellar.20140906.fasta>
##contig=<ID=scaffold_8731,length=1330,assembly=Zostera_marina.selectedgenome.v2.1proper.nuclearANDorganellar.20140906.fasta>
##contig=<ID=scaffold_8740,length=1329,assembly=Zostera_marina.selectedgenome.v2.1proper.nuclearANDorganellar.20140906.fasta>
##contig=<ID=scaffold_8738,length=1329,assembly=Zostera_marina.selectedgenome.v2.1proper.nuclearANDorganellar.20140906.fasta>
##contig=<ID=scaffold_8771,length=1326,assembly=Zostera_marina.selectedgenome.v2.1proper.nuclearANDorganellar.20140906.fasta>
##contig=<ID=scaffold_8767,length=1326,assembly=Zostera_marina.selectedgenome.v2.1proper.nuclearANDorganellar.20140906.fasta>
##contig=<ID=scaffold_8788,length=1324,assembly=Zostera_marina.selectedgenome.v2.1proper.nuclearANDorganellar.20140906.fasta>
##contig=<ID=scaffold_8781,length=1324,assembly=Zostera_marina.selectedgenome.v2.1proper.nuclearANDorganellar.20140906.fasta>
##contig=<ID=scaffold_8826,length=1319,assembly=Zostera_marina.selectedgenome.v2.1proper.nuclearANDorganellar.20140906.fasta>
##contig=<ID=scaffold_8842,length=1417,assembly=Zostera_marina.selectedgenome.v2.1proper.nuclearANDorganellar.20140906.fasta>
##contig=<ID=scaffold_8841,length=1317,assembly=Zostera_marina.selectedgenome.v2.1proper.nuclearANDorganellar.20140906.fasta>
##contig=<ID=scaffold_8868,length=1415,assembly=Zostera_marina.selectedgenome.v2.1proper.nuclearANDorganellar.20140906.fasta>
##contig=<ID=scaffold_8879,length=1414,assembly=Zostera_marina.selectedgenome.v2.1proper.nuclearANDorganellar.20140906.fasta>
##contig=<ID=scaffold_8925,length=1410,assembly=Zostera_marina.selectedgenome.v2.1proper.nuclearANDorganellar.20140906.fasta>
##contig=<ID=scaffold_8912,length=1465,assembly=Zostera_marina.selectedgenome.v2.1proper.nuclearANDorganellar.20140906.fasta>
##contig=<ID=scaffold_8967,length=1307,assembly=Zostera_marina.selectedgenome.v2.1proper.nuclearANDorganellar.20140906.fasta>
##contig=<ID=scaffold_8963,length=1307,assembly=Zostera_marina.selectedgenome.v2.1proper.nuclearANDorganellar.20140906.fasta>
##contig=<ID=scaffold_8977,length=1305,assembly=Zostera_marina.selectedgenome.v2.1proper.nuclearANDorganellar.20140906.fasta>
##contig=<ID=scaffold_9006,length=1303,assembly=Zostera_marina.selectedgenome.v2.1proper.nuclearANDorganellar.20140906.fasta>
##contig=<ID=scaffold_9042,length=1300,assembly=Zostera_marina.selectedgenome.v2.1proper.nuclearANDorganellar.20140906.fasta>
##contig=<ID=scaffold_9038,length=1400,assembly=Zostera_marina.selectedgenome.v2.1proper.nuclearANDorganellar.20140906.fasta>
##contig=<ID=scaffold_9037,length=1300,assembly=Zostera_marina.selectedgenome.v2.1proper.nuclearANDorganellar.20140906.fasta>
##contig=<ID=scaffold_9059,length=1299,assembly=Zostera_marina.selectedgenome.v2.1proper.nuclearANDorganellar.20140906.fasta>
##contig=<ID=scaffold_9053,length=1299,assembly=Zostera_marina.selectedgenome.v2.1proper.nuclearANDorganellar.20140906.fasta>
##contig=<ID=scaffold_9047,length=1514,assembly=Zostera_marina.selectedgenome.v2.1proper.nuclearANDorganellar.20140906.fasta>
##contig=<ID=scaffold_9088,length=1296,assembly=Zostera_marina.selectedgenome.v2.1proper.nuclearANDorganellar.20140906.fasta>
##contig=<ID=scaffold_9082,length=1296,assembly=Zostera_marina.selectedgenome.v2.1proper.nuclearANDorganellar.20140906.fasta>
##contig=<ID=scaffold_9123,length=1293,assembly=Zostera_marina.selectedgenome.v2.1proper.nuclearANDorganellar.20140906.fasta>
##contig=<ID=scaffold_9127,length=1292,assembly=Zostera_marina.selectedgenome.v2.1proper.nuclearANDorganellar.20140906.fasta>
##contig=<ID=scaffold_9143,length=1290,assembly=Zostera_marina.selectedgenome.v2.1proper.nuclearANDorganellar.20140906.fasta>
##contig=<ID=scaffold_9157,length=1289,assembly=Zostera_marina.selectedgenome.v2.1proper.nuclearANDorganellar.20140906.fasta>
##contig=<ID=scaffold_9191,length=1285,assembly=Zostera_marina.selectedgenome.v2.1proper.nuclearANDorganellar.20140906.fasta>
##contig=<ID=scaffold_9211,length=1283,assembly=Zostera_marina.selectedgenome.v2.1proper.nuclearANDorganellar.20140906.fasta>
##contig=<ID=scaffold_9276,length=1378,assembly=Zostera_marina.selectedgenome.v2.1proper.nuclearANDorganellar.20140906.fasta>
##contig=<ID=scaffold_9293,length=1277,assembly=Zostera_marina.selectedgenome.v2.1proper.nuclearANDorganellar.20140906.fasta>
##contig=<ID=scaffold_9286,length=1377,assembly=Zostera_marina.selectedgenome.v2.1proper.nuclearANDorganellar.20140906.fasta>
##contig=<ID=scaffold_9300,length=1276,assembly=Zostera_marina.selectedgenome.v2.1proper.nuclearANDorganellar.20140906.fasta>
##contig=<ID=scaffold_9312,length=1475,assembly=Zostera_marina.selectedgenome.v2.1proper.nuclearANDorganellar.20140906.fasta>
##contig=<ID=scaffold_9321,length=1576,assembly=Zostera_marina.selectedgenome.v2.1proper.nuclearANDorganellar.20140906.fasta>
##contig=<ID=scaffold_9331,length=1273,assembly=Zostera_marina.selectedgenome.v2.1proper.nuclearANDorganellar.20140906.fasta>
##contig=<ID=scaffold_9369,length=1270,assembly=Zostera_marina.selectedgenome.v2.1proper.nuclearANDorganellar.20140906.fasta>
##contig=<ID=scaffold_9380,length=1268,assembly=Zostera_marina.selectedgenome.v2.1proper.nuclearANDorganellar.20140906.fasta>
##contig=<ID=scaffold_9403,length=1466,assembly=Zostera_marina.selectedgenome.v2.1proper.nuclearANDorganellar.20140906.fasta>
##contig=<ID=scaffold_9427,length=1364,assembly=Zostera_marina.selectedgenome.v2.1proper.nuclearANDorganellar.20140906.fasta>
##contig=<ID=scaffold_9446,length=1263,assembly=Zostera_marina.selectedgenome.v2.1proper.nuclearANDorganellar.20140906.fasta>
##contig=<ID=scaffold_9455,length=1392,assembly=Zostera_marina.selectedgenome.v2.1proper.nuclearANDorganellar.20140906.fasta>
##contig=<ID=scaffold_9489,length=1260,assembly=Zostera_marina.selectedgenome.v2.1proper.nuclearANDorganellar.20140906.fasta>
##contig=<ID=scaffold_9487,length=1260,assembly=Zostera_marina.selectedgenome.v2.1proper.nuclearANDorganellar.20140906.fasta>
##contig=<ID=scaffold_9499,length=1259,assembly=Zostera_marina.selectedgenome.v2.1proper.nuclearANDorganellar.20140906.fasta>
##contig=<ID=scaffold_9516,length=1358,assembly=Zostera_marina.selectedgenome.v2.1proper.nuclearANDorganellar.20140906.fasta>
##contig=<ID=scaffold_9515,length=1258,assembly=Zostera_marina.selectedgenome.v2.1proper.nuclearANDorganellar.20140906.fasta>
##contig=<ID=scaffold_9533,length=1256,assembly=Zostera_marina.selectedgenome.v2.1proper.nuclearANDorganellar.20140906.fasta>
##contig=<ID=scaffold_9532,length=1256,assembly=Zostera_marina.selectedgenome.v2.1proper.nuclearANDorganellar.20140906.fasta>
##contig=<ID=scaffold_9553,length=1810,assembly=Zostera_marina.selectedgenome.v2.1proper.nuclearANDorganellar.20140906.fasta>
##contig=<ID=scaffold_9549,length=1254,assembly=Zostera_marina.selectedgenome.v2.1proper.nuclearANDorganellar.20140906.fasta>
##contig=<ID=scaffold_9559,length=1253,assembly=Zostera_marina.selectedgenome.v2.1proper.nuclearANDorganellar.20140906.fasta>
##contig=<ID=scaffold_9607,length=1349,assembly=Zostera_marina.selectedgenome.v2.1proper.nuclearANDorganellar.20140906.fasta>
##contig=<ID=scaffold_9622,length=1348,assembly=Zostera_marina.selectedgenome.v2.1proper.nuclearANDorganellar.20140906.fasta>
##contig=<ID=scaffold_9637,length=1247,assembly=Zostera_marina.selectedgenome.v2.1proper.nuclearANDorganellar.20140906.fasta>
##contig=<ID=scaffold_9650,length=1346,assembly=Zostera_marina.selectedgenome.v2.1proper.nuclearANDorganellar.20140906.fasta>
##contig=<ID=scaffold_9639,length=1246,assembly=Zostera_marina.selectedgenome.v2.1proper.nuclearANDorganellar.20140906.fasta>
##contig=<ID=scaffold_9656,length=1245,assembly=Zostera_marina.selectedgenome.v2.1proper.nuclearANDorganellar.20140906.fasta>
##contig=<ID=scaffold_9654,length=1345,assembly=Zostera_marina.selectedgenome.v2.1proper.nuclearANDorganellar.20140906.fasta>
##contig=<ID=scaffold_9683,length=1243,assembly=Zostera_marina.selectedgenome.v2.1proper.nuclearANDorganellar.20140906.fasta>
##contig=<ID=scaffold_9699,length=1241,assembly=Zostera_marina.selectedgenome.v2.1proper.nuclearANDorganellar.20140906.fasta>
##contig=<ID=scaffold_9715,length=1240,assembly=Zostera_marina.selectedgenome.v2.1proper.nuclearANDorganellar.20140906.fasta>
##contig=<ID=scaffold_9714,length=1240,assembly=Zostera_marina.selectedgenome.v2.1proper.nuclearANDorganellar.20140906.fasta>
##contig=<ID=scaffold_9758,length=1381,assembly=Zostera_marina.selectedgenome.v2.1proper.nuclearANDorganellar.20140906.fasta>
##contig=<ID=scaffold_9844,length=1432,assembly=Zostera_marina.selectedgenome.v2.1proper.nuclearANDorganellar.20140906.fasta>
##contig=<ID=scaffold_9891,length=1228,assembly=Zostera_marina.selectedgenome.v2.1proper.nuclearANDorganellar.20140906.fasta>
##contig=<ID=scaffold_9906,length=1227,assembly=Zostera_marina.selectedgenome.v2.1proper.nuclearANDorganellar.20140906.fasta>
##contig=<ID=scaffold_9903,length=1227,assembly=Zostera_marina.selectedgenome.v2.1proper.nuclearANDorganellar.20140906.fasta>
##contig=<ID=scaffold_9919,length=1226,assembly=Zostera_marina.selectedgenome.v2.1proper.nuclearANDorganellar.20140906.fasta>
##contig=<ID=scaffold_9929,length=1225,assembly=Zostera_marina.selectedgenome.v2.1proper.nuclearANDorganellar.20140906.fasta>
##contig=<ID=scaffold_9939,length=1224,assembly=Zostera_marina.selectedgenome.v2.1proper.nuclearANDorganellar.20140906.fasta>
##contig=<ID=scaffold_9953,length=1223,assembly=Zostera_marina.selectedgenome.v2.1proper.nuclearANDorganellar.20140906.fasta>
##contig=<ID=scaffold_9971,length=1221,assembly=Zostera_marina.selectedgenome.v2.1proper.nuclearANDorganellar.20140906.fasta>
##contig=<ID=scaffold_10003,length=1219,assembly=Zostera_marina.selectedgenome.v2.1proper.nuclearANDorganellar.20140906.fasta>
##contig=<ID=scaffold_10027,length=1218,assembly=Zostera_marina.selectedgenome.v2.1proper.nuclearANDorganellar.20140906.fasta>
##contig=<ID=scaffold_10014,length=1318,assembly=Zostera_marina.selectedgenome.v2.1proper.nuclearANDorganellar.20140906.fasta>
##contig=<ID=scaffold_10045,length=1317,assembly=Zostera_marina.selectedgenome.v2.1proper.nuclearANDorganellar.20140906.fasta>
##contig=<ID=scaffold_10044,length=1217,assembly=Zostera_marina.selectedgenome.v2.1proper.nuclearANDorganellar.20140906.fasta>
##contig=<ID=scaffold_10061,length=1216,assembly=Zostera_marina.selectedgenome.v2.1proper.nuclearANDorganellar.20140906.fasta>
##contig=<ID=scaffold_10068,length=1215,assembly=Zostera_marina.selectedgenome.v2.1proper.nuclearANDorganellar.20140906.fasta>
##contig=<ID=scaffold_10096,length=1313,assembly=Zostera_marina.selectedgenome.v2.1proper.nuclearANDorganellar.20140906.fasta>
##contig=<ID=scaffold_10116,length=1212,assembly=Zostera_marina.selectedgenome.v2.1proper.nuclearANDorganellar.20140906.fasta>
##contig=<ID=scaffold_10107,length=1313,assembly=Zostera_marina.selectedgenome.v2.1proper.nuclearANDorganellar.20140906.fasta>
##contig=<ID=scaffold_10142,length=1210,assembly=Zostera_marina.selectedgenome.v2.1proper.nuclearANDorganellar.20140906.fasta>
##contig=<ID=scaffold_10167,length=1208,assembly=Zostera_marina.selectedgenome.v2.1proper.nuclearANDorganellar.20140906.fasta>
##contig=<ID=scaffold_10176,length=1207,assembly=Zostera_marina.selectedgenome.v2.1proper.nuclearANDorganellar.20140906.fasta>
##contig=<ID=scaffold_10189,length=1306,assembly=Zostera_marina.selectedgenome.v2.1proper.nuclearANDorganellar.20140906.fasta>
##contig=<ID=scaffold_10213,length=1204,assembly=Zostera_marina.selectedgenome.v2.1proper.nuclearANDorganellar.20140906.fasta>
##contig=<ID=scaffold_10253,length=1201,assembly=Zostera_marina.selectedgenome.v2.1proper.nuclearANDorganellar.20140906.fasta>
##contig=<ID=scaffold_10285,length=1299,assembly=Zostera_marina.selectedgenome.v2.1proper.nuclearANDorganellar.20140906.fasta>
##contig=<ID=scaffold_10284,length=1199,assembly=Zostera_marina.selectedgenome.v2.1proper.nuclearANDorganellar.20140906.fasta>
##contig=<ID=scaffold_10281,length=1199,assembly=Zostera_marina.selectedgenome.v2.1proper.nuclearANDorganellar.20140906.fasta>
##contig=<ID=scaffold_10297,length=1298,assembly=Zostera_marina.selectedgenome.v2.1proper.nuclearANDorganellar.20140906.fasta>
##contig=<ID=scaffold_10315,length=1901,assembly=Zostera_marina.selectedgenome.v2.1proper.nuclearANDorganellar.20140906.fasta>
##contig=<ID=scaffold_10306,length=1197,assembly=Zostera_marina.selectedgenome.v2.1proper.nuclearANDorganellar.20140906.fasta>
##contig=<ID=scaffold_10338,length=1195,assembly=Zostera_marina.selectedgenome.v2.1proper.nuclearANDorganellar.20140906.fasta>
##contig=<ID=scaffold_10357,length=1294,assembly=Zostera_marina.selectedgenome.v2.1proper.nuclearANDorganellar.20140906.fasta>
##contig=<ID=scaffold_10368,length=1552,assembly=Zostera_marina.selectedgenome.v2.1proper.nuclearANDorganellar.20140906.fasta>
##contig=<ID=scaffold_10392,length=1192,assembly=Zostera_marina.selectedgenome.v2.1proper.nuclearANDorganellar.20140906.fasta>
##contig=<ID=scaffold_10376,length=1292,assembly=Zostera_marina.selectedgenome.v2.1proper.nuclearANDorganellar.20140906.fasta>
##contig=<ID=scaffold_10412,length=1191,assembly=Zostera_marina.selectedgenome.v2.1proper.nuclearANDorganellar.20140906.fasta>
##contig=<ID=scaffold_10410,length=1191,assembly=Zostera_marina.selectedgenome.v2.1proper.nuclearANDorganellar.20140906.fasta>
##contig=<ID=scaffold_10407,length=1191,assembly=Zostera_marina.selectedgenome.v2.1proper.nuclearANDorganellar.20140906.fasta>
##contig=<ID=scaffold_10405,length=1191,assembly=Zostera_marina.selectedgenome.v2.1proper.nuclearANDorganellar.20140906.fasta>
##contig=<ID=scaffold_10443,length=1288,assembly=Zostera_marina.selectedgenome.v2.1proper.nuclearANDorganellar.20140906.fasta>
##contig=<ID=scaffold_10481,length=1286,assembly=Zostera_marina.selectedgenome.v2.1proper.nuclearANDorganellar.20140906.fasta>
##contig=<ID=scaffold_10514,length=1184,assembly=Zostera_marina.selectedgenome.v2.1proper.nuclearANDorganellar.20140906.fasta>
##contig=<ID=scaffold_10543,length=1182,assembly=Zostera_marina.selectedgenome.v2.1proper.nuclearANDorganellar.20140906.fasta>
##contig=<ID=scaffold_10539,length=1182,assembly=Zostera_marina.selectedgenome.v2.1proper.nuclearANDorganellar.20140906.fasta>
##contig=<ID=scaffold_10538,length=1182,assembly=Zostera_marina.selectedgenome.v2.1proper.nuclearANDorganellar.20140906.fasta>
##contig=<ID=scaffold_10536,length=1182,assembly=Zostera_marina.selectedgenome.v2.1proper.nuclearANDorganellar.20140906.fasta>
##contig=<ID=scaffold_10549,length=1181,assembly=Zostera_marina.selectedgenome.v2.1proper.nuclearANDorganellar.20140906.fasta>
##contig=<ID=scaffold_10568,length=1180,assembly=Zostera_marina.selectedgenome.v2.1proper.nuclearANDorganellar.20140906.fasta>
##contig=<ID=scaffold_10593,length=1179,assembly=Zostera_marina.selectedgenome.v2.1proper.nuclearANDorganellar.20140906.fasta>
##contig=<ID=scaffold_10622,length=1178,assembly=Zostera_marina.selectedgenome.v2.1proper.nuclearANDorganellar.20140906.fasta>
##contig=<ID=scaffold_10635,length=1277,assembly=Zostera_marina.selectedgenome.v2.1proper.nuclearANDorganellar.20140906.fasta>
##contig=<ID=scaffold_10634,length=1277,assembly=Zostera_marina.selectedgenome.v2.1proper.nuclearANDorganellar.20140906.fasta>
##contig=<ID=scaffold_10648,length=1176,assembly=Zostera_marina.selectedgenome.v2.1proper.nuclearANDorganellar.20140906.fasta>
##contig=<ID=scaffold_10668,length=1280,assembly=Zostera_marina.selectedgenome.v2.1proper.nuclearANDorganellar.20140906.fasta>
##contig=<ID=scaffold_10697,length=1173,assembly=Zostera_marina.selectedgenome.v2.1proper.nuclearANDorganellar.20140906.fasta>
##contig=<ID=scaffold_10708,length=1387,assembly=Zostera_marina.selectedgenome.v2.1proper.nuclearANDorganellar.20140906.fasta>
##contig=<ID=scaffold_10722,length=1171,assembly=Zostera_marina.selectedgenome.v2.1proper.nuclearANDorganellar.20140906.fasta>
##contig=<ID=scaffold_10729,length=1170,assembly=Zostera_marina.selectedgenome.v2.1proper.nuclearANDorganellar.20140906.fasta>
##contig=<ID=scaffold_10741,length=1169,assembly=Zostera_marina.selectedgenome.v2.1proper.nuclearANDorganellar.20140906.fasta>
##contig=<ID=scaffold_10786,length=1266,assembly=Zostera_marina.selectedgenome.v2.1proper.nuclearANDorganellar.20140906.fasta>
##contig=<ID=scaffold_10803,length=1165,assembly=Zostera_marina.selectedgenome.v2.1proper.nuclearANDorganellar.20140906.fasta>
##contig=<ID=scaffold_10802,length=1165,assembly=Zostera_marina.selectedgenome.v2.1proper.nuclearANDorganellar.20140906.fasta>
##contig=<ID=scaffold_10796,length=1165,assembly=Zostera_marina.selectedgenome.v2.1proper.nuclearANDorganellar.20140906.fasta>
##contig=<ID=scaffold_10832,length=1163,assembly=Zostera_marina.selectedgenome.v2.1proper.nuclearANDorganellar.20140906.fasta>
##contig=<ID=scaffold_10867,length=1261,assembly=Zostera_marina.selectedgenome.v2.1proper.nuclearANDorganellar.20140906.fasta>
##contig=<ID=scaffold_10865,length=1161,assembly=Zostera_marina.selectedgenome.v2.1proper.nuclearANDorganellar.20140906.fasta>
##contig=<ID=scaffold_10862,length=1161,assembly=Zostera_marina.selectedgenome.v2.1proper.nuclearANDorganellar.20140906.fasta>
##contig=<ID=scaffold_10877,length=1260,assembly=Zostera_marina.selectedgenome.v2.1proper.nuclearANDorganellar.20140906.fasta>
##contig=<ID=scaffold_10909,length=1159,assembly=Zostera_marina.selectedgenome.v2.1proper.nuclearANDorganellar.20140906.fasta>
##contig=<ID=scaffold_10919,length=1158,assembly=Zostera_marina.selectedgenome.v2.1proper.nuclearANDorganellar.20140906.fasta>
##contig=<ID=scaffold_10942,length=1156,assembly=Zostera_marina.selectedgenome.v2.1proper.nuclearANDorganellar.20140906.fasta>
##contig=<ID=scaffold_10952,length=1255,assembly=Zostera_marina.selectedgenome.v2.1proper.nuclearANDorganellar.20140906.fasta>
##contig=<ID=scaffold_11028,length=1251,assembly=Zostera_marina.selectedgenome.v2.1proper.nuclearANDorganellar.20140906.fasta>
##contig=<ID=scaffold_11089,length=1147,assembly=Zostera_marina.selectedgenome.v2.1proper.nuclearANDorganellar.20140906.fasta>
##contig=<ID=scaffold_11106,length=1408,assembly=Zostera_marina.selectedgenome.v2.1proper.nuclearANDorganellar.20140906.fasta>
##contig=<ID=scaffold_11117,length=1145,assembly=Zostera_marina.selectedgenome.v2.1proper.nuclearANDorganellar.20140906.fasta>
##contig=<ID=scaffold_11151,length=1143,assembly=Zostera_marina.selectedgenome.v2.1proper.nuclearANDorganellar.20140906.fasta>
##contig=<ID=scaffold_11165,length=1142,assembly=Zostera_marina.selectedgenome.v2.1proper.nuclearANDorganellar.20140906.fasta>
##contig=<ID=scaffold_11189,length=1140,assembly=Zostera_marina.selectedgenome.v2.1proper.nuclearANDorganellar.20140906.fasta>
##contig=<ID=scaffold_11220,length=1139,assembly=Zostera_marina.selectedgenome.v2.1proper.nuclearANDorganellar.20140906.fasta>
##contig=<ID=scaffold_11214,length=1139,assembly=Zostera_marina.selectedgenome.v2.1proper.nuclearANDorganellar.20140906.fasta>
##contig=<ID=scaffold_11211,length=1139,assembly=Zostera_marina.selectedgenome.v2.1proper.nuclearANDorganellar.20140906.fasta>
##contig=<ID=scaffold_11238,length=1137,assembly=Zostera_marina.selectedgenome.v2.1proper.nuclearANDorganellar.20140906.fasta>
##contig=<ID=scaffold_11268,length=1414,assembly=Zostera_marina.selectedgenome.v2.1proper.nuclearANDorganellar.20140906.fasta>
##contig=<ID=scaffold_11266,length=1135,assembly=Zostera_marina.selectedgenome.v2.1proper.nuclearANDorganellar.20140906.fasta>
##contig=<ID=scaffold_11259,length=1135,assembly=Zostera_marina.selectedgenome.v2.1proper.nuclearANDorganellar.20140906.fasta>
##contig=<ID=scaffold_11291,length=1134,assembly=Zostera_marina.selectedgenome.v2.1proper.nuclearANDorganellar.20140906.fasta>
##contig=<ID=scaffold_11287,length=1134,assembly=Zostera_marina.selectedgenome.v2.1proper.nuclearANDorganellar.20140906.fasta>
##contig=<ID=scaffold_11280,length=1134,assembly=Zostera_marina.selectedgenome.v2.1proper.nuclearANDorganellar.20140906.fasta>
##contig=<ID=scaffold_11305,length=1133,assembly=Zostera_marina.selectedgenome.v2.1proper.nuclearANDorganellar.20140906.fasta>
##contig=<ID=scaffold_11302,length=1133,assembly=Zostera_marina.selectedgenome.v2.1proper.nuclearANDorganellar.20140906.fasta>
##contig=<ID=scaffold_11295,length=1133,assembly=Zostera_marina.selectedgenome.v2.1proper.nuclearANDorganellar.20140906.fasta>
##contig=<ID=scaffold_11316,length=1132,assembly=Zostera_marina.selectedgenome.v2.1proper.nuclearANDorganellar.20140906.fasta>
##contig=<ID=scaffold_11337,length=1231,assembly=Zostera_marina.selectedgenome.v2.1proper.nuclearANDorganellar.20140906.fasta>
##contig=<ID=scaffold_11336,length=1131,assembly=Zostera_marina.selectedgenome.v2.1proper.nuclearANDorganellar.20140906.fasta>
##contig=<ID=scaffold_11347,length=1130,assembly=Zostera_marina.selectedgenome.v2.1proper.nuclearANDorganellar.20140906.fasta>
##contig=<ID=scaffold_11343,length=1411,assembly=Zostera_marina.selectedgenome.v2.1proper.nuclearANDorganellar.20140906.fasta>
##contig=<ID=scaffold_11420,length=1126,assembly=Zostera_marina.selectedgenome.v2.1proper.nuclearANDorganellar.20140906.fasta>
##contig=<ID=scaffold_11419,length=1126,assembly=Zostera_marina.selectedgenome.v2.1proper.nuclearANDorganellar.20140906.fasta>
##contig=<ID=scaffold_11435,length=1225,assembly=Zostera_marina.selectedgenome.v2.1proper.nuclearANDorganellar.20140906.fasta>
##contig=<ID=scaffold_11422,length=1225,assembly=Zostera_marina.selectedgenome.v2.1proper.nuclearANDorganellar.20140906.fasta>
##contig=<ID=scaffold_11475,length=1323,assembly=Zostera_marina.selectedgenome.v2.1proper.nuclearANDorganellar.20140906.fasta>
##contig=<ID=scaffold_11473,length=1223,assembly=Zostera_marina.selectedgenome.v2.1proper.nuclearANDorganellar.20140906.fasta>
##contig=<ID=scaffold_11461,length=1123,assembly=Zostera_marina.selectedgenome.v2.1proper.nuclearANDorganellar.20140906.fasta>
##contig=<ID=scaffold_11518,length=1220,assembly=Zostera_marina.selectedgenome.v2.1proper.nuclearANDorganellar.20140906.fasta>
##contig=<ID=scaffold_11566,length=1218,assembly=Zostera_marina.selectedgenome.v2.1proper.nuclearANDorganellar.20140906.fasta>
##contig=<ID=scaffold_11599,length=1116,assembly=Zostera_marina.selectedgenome.v2.1proper.nuclearANDorganellar.20140906.fasta>
##contig=<ID=scaffold_11598,length=1116,assembly=Zostera_marina.selectedgenome.v2.1proper.nuclearANDorganellar.20140906.fasta>
##contig=<ID=scaffold_11632,length=1213,assembly=Zostera_marina.selectedgenome.v2.1proper.nuclearANDorganellar.20140906.fasta>
##contig=<ID=scaffold_11647,length=1212,assembly=Zostera_marina.selectedgenome.v2.1proper.nuclearANDorganellar.20140906.fasta>
##contig=<ID=scaffold_11646,length=1112,assembly=Zostera_marina.selectedgenome.v2.1proper.nuclearANDorganellar.20140906.fasta>
##contig=<ID=scaffold_11702,length=1210,assembly=Zostera_marina.selectedgenome.v2.1proper.nuclearANDorganellar.20140906.fasta>
##contig=<ID=scaffold_11716,length=1108,assembly=Zostera_marina.selectedgenome.v2.1proper.nuclearANDorganellar.20140906.fasta>
##contig=<ID=scaffold_11743,length=1207,assembly=Zostera_marina.selectedgenome.v2.1proper.nuclearANDorganellar.20140906.fasta>
##contig=<ID=scaffold_11774,length=1105,assembly=Zostera_marina.selectedgenome.v2.1proper.nuclearANDorganellar.20140906.fasta>
##contig=<ID=scaffold_11766,length=1205,assembly=Zostera_marina.selectedgenome.v2.1proper.nuclearANDorganellar.20140906.fasta>
##contig=<ID=scaffold_11786,length=1282,assembly=Zostera_marina.selectedgenome.v2.1proper.nuclearANDorganellar.20140906.fasta>
##contig=<ID=scaffold_11807,length=1203,assembly=Zostera_marina.selectedgenome.v2.1proper.nuclearANDorganellar.20140906.fasta>
##contig=<ID=scaffold_11824,length=1202,assembly=Zostera_marina.selectedgenome.v2.1proper.nuclearANDorganellar.20140906.fasta>
##contig=<ID=scaffold_11811,length=1102,assembly=Zostera_marina.selectedgenome.v2.1proper.nuclearANDorganellar.20140906.fasta>
##contig=<ID=scaffold_11849,length=1101,assembly=Zostera_marina.selectedgenome.v2.1proper.nuclearANDorganellar.20140906.fasta>
##contig=<ID=scaffold_11846,length=1101,assembly=Zostera_marina.selectedgenome.v2.1proper.nuclearANDorganellar.20140906.fasta>
##contig=<ID=scaffold_11842,length=1101,assembly=Zostera_marina.selectedgenome.v2.1proper.nuclearANDorganellar.20140906.fasta>
##contig=<ID=scaffold_11859,length=1100,assembly=Zostera_marina.selectedgenome.v2.1proper.nuclearANDorganellar.20140906.fasta>
##contig=<ID=scaffold_11938,length=1095,assembly=Zostera_marina.selectedgenome.v2.1proper.nuclearANDorganellar.20140906.fasta>
##contig=<ID=scaffold_11948,length=1094,assembly=Zostera_marina.selectedgenome.v2.1proper.nuclearANDorganellar.20140906.fasta>
##contig=<ID=scaffold_11976,length=1202,assembly=Zostera_marina.selectedgenome.v2.1proper.nuclearANDorganellar.20140906.fasta>
##contig=<ID=scaffold_11964,length=1093,assembly=Zostera_marina.selectedgenome.v2.1proper.nuclearANDorganellar.20140906.fasta>
##contig=<ID=scaffold_11989,length=1192,assembly=Zostera_marina.selectedgenome.v2.1proper.nuclearANDorganellar.20140906.fasta>
##contig=<ID=scaffold_11992,length=1191,assembly=Zostera_marina.selectedgenome.v2.1proper.nuclearANDorganellar.20140906.fasta>
##contig=<ID=scaffold_12016,length=1190,assembly=Zostera_marina.selectedgenome.v2.1proper.nuclearANDorganellar.20140906.fasta>
##contig=<ID=scaffold_12023,length=1189,assembly=Zostera_marina.selectedgenome.v2.1proper.nuclearANDorganellar.20140906.fasta>
##contig=<ID=scaffold_12053,length=1088,assembly=Zostera_marina.selectedgenome.v2.1proper.nuclearANDorganellar.20140906.fasta>
##contig=<ID=scaffold_12068,length=1187,assembly=Zostera_marina.selectedgenome.v2.1proper.nuclearANDorganellar.20140906.fasta>
##contig=<ID=scaffold_12088,length=1322,assembly=Zostera_marina.selectedgenome.v2.1proper.nuclearANDorganellar.20140906.fasta>
##contig=<ID=scaffold_12099,length=1085,assembly=Zostera_marina.selectedgenome.v2.1proper.nuclearANDorganellar.20140906.fasta>
##contig=<ID=scaffold_12115,length=1084,assembly=Zostera_marina.selectedgenome.v2.1proper.nuclearANDorganellar.20140906.fasta>
##contig=<ID=scaffold_12131,length=1183,assembly=Zostera_marina.selectedgenome.v2.1proper.nuclearANDorganellar.20140906.fasta>
##contig=<ID=scaffold_12143,length=1082,assembly=Zostera_marina.selectedgenome.v2.1proper.nuclearANDorganellar.20140906.fasta>
##contig=<ID=scaffold_12134,length=1182,assembly=Zostera_marina.selectedgenome.v2.1proper.nuclearANDorganellar.20140906.fasta>
##contig=<ID=scaffold_12192,length=1078,assembly=Zostera_marina.selectedgenome.v2.1proper.nuclearANDorganellar.20140906.fasta>
##contig=<ID=scaffold_12185,length=1078,assembly=Zostera_marina.selectedgenome.v2.1proper.nuclearANDorganellar.20140906.fasta>
##contig=<ID=scaffold_12203,length=1077,assembly=Zostera_marina.selectedgenome.v2.1proper.nuclearANDorganellar.20140906.fasta>
##contig=<ID=scaffold_12227,length=1176,assembly=Zostera_marina.selectedgenome.v2.1proper.nuclearANDorganellar.20140906.fasta>
##contig=<ID=scaffold_12254,length=1174,assembly=Zostera_marina.selectedgenome.v2.1proper.nuclearANDorganellar.20140906.fasta>
##contig=<ID=scaffold_12250,length=1174,assembly=Zostera_marina.selectedgenome.v2.1proper.nuclearANDorganellar.20140906.fasta>
##contig=<ID=scaffold_12308,length=1171,assembly=Zostera_marina.selectedgenome.v2.1proper.nuclearANDorganellar.20140906.fasta>
##contig=<ID=scaffold_12300,length=1071,assembly=Zostera_marina.selectedgenome.v2.1proper.nuclearANDorganellar.20140906.fasta>
##contig=<ID=scaffold_12360,length=1068,assembly=Zostera_marina.selectedgenome.v2.1proper.nuclearANDorganellar.20140906.fasta>
##contig=<ID=scaffold_12358,length=1168,assembly=Zostera_marina.selectedgenome.v2.1proper.nuclearANDorganellar.20140906.fasta>
##contig=<ID=scaffold_12376,length=1067,assembly=Zostera_marina.selectedgenome.v2.1proper.nuclearANDorganellar.20140906.fasta>
##contig=<ID=scaffold_12389,length=1166,assembly=Zostera_marina.selectedgenome.v2.1proper.nuclearANDorganellar.20140906.fasta>
##contig=<ID=scaffold_12430,length=1063,assembly=Zostera_marina.selectedgenome.v2.1proper.nuclearANDorganellar.20140906.fasta>
##contig=<ID=scaffold_12455,length=1162,assembly=Zostera_marina.selectedgenome.v2.1proper.nuclearANDorganellar.20140906.fasta>
##contig=<ID=scaffold_12454,length=1162,assembly=Zostera_marina.selectedgenome.v2.1proper.nuclearANDorganellar.20140906.fasta>
##contig=<ID=scaffold_12477,length=1161,assembly=Zostera_marina.selectedgenome.v2.1proper.nuclearANDorganellar.20140906.fasta>
##contig=<ID=scaffold_12494,length=1060,assembly=Zostera_marina.selectedgenome.v2.1proper.nuclearANDorganellar.20140906.fasta>
##contig=<ID=scaffold_12491,length=1060,assembly=Zostera_marina.selectedgenome.v2.1proper.nuclearANDorganellar.20140906.fasta>
##contig=<ID=scaffold_12520,length=1158,assembly=Zostera_marina.selectedgenome.v2.1proper.nuclearANDorganellar.20140906.fasta>
##contig=<ID=scaffold_12532,length=1157,assembly=Zostera_marina.selectedgenome.v2.1proper.nuclearANDorganellar.20140906.fasta>
##contig=<ID=scaffold_12548,length=1156,assembly=Zostera_marina.selectedgenome.v2.1proper.nuclearANDorganellar.20140906.fasta>
##contig=<ID=scaffold_12536,length=1158,assembly=Zostera_marina.selectedgenome.v2.1proper.nuclearANDorganellar.20140906.fasta>
##contig=<ID=scaffold_12570,length=3702,assembly=Zostera_marina.selectedgenome.v2.1proper.nuclearANDorganellar.20140906.fasta>
##contig=<ID=scaffold_12566,length=1155,assembly=Zostera_marina.selectedgenome.v2.1proper.nuclearANDorganellar.20140906.fasta>
##contig=<ID=scaffold_12597,length=1153,assembly=Zostera_marina.selectedgenome.v2.1proper.nuclearANDorganellar.20140906.fasta>
##contig=<ID=scaffold_12610,length=1152,assembly=Zostera_marina.selectedgenome.v2.1proper.nuclearANDorganellar.20140906.fasta>
##contig=<ID=scaffold_12625,length=1151,assembly=Zostera_marina.selectedgenome.v2.1proper.nuclearANDorganellar.20140906.fasta>
##contig=<ID=scaffold_12618,length=1151,assembly=Zostera_marina.selectedgenome.v2.1proper.nuclearANDorganellar.20140906.fasta>
##contig=<ID=scaffold_12637,length=1150,assembly=Zostera_marina.selectedgenome.v2.1proper.nuclearANDorganellar.20140906.fasta>
##contig=<ID=scaffold_12651,length=1149,assembly=Zostera_marina.selectedgenome.v2.1proper.nuclearANDorganellar.20140906.fasta>
##contig=<ID=scaffold_12662,length=1048,assembly=Zostera_marina.selectedgenome.v2.1proper.nuclearANDorganellar.20140906.fasta>
##contig=<ID=scaffold_12660,length=1148,assembly=Zostera_marina.selectedgenome.v2.1proper.nuclearANDorganellar.20140906.fasta>
##contig=<ID=scaffold_12675,length=1147,assembly=Zostera_marina.selectedgenome.v2.1proper.nuclearANDorganellar.20140906.fasta>
##contig=<ID=scaffold_12672,length=1047,assembly=Zostera_marina.selectedgenome.v2.1proper.nuclearANDorganellar.20140906.fasta>
##contig=<ID=scaffold_12669,length=1147,assembly=Zostera_marina.selectedgenome.v2.1proper.nuclearANDorganellar.20140906.fasta>
##contig=<ID=scaffold_12667,length=1147,assembly=Zostera_marina.selectedgenome.v2.1proper.nuclearANDorganellar.20140906.fasta>
##contig=<ID=scaffold_12698,length=1145,assembly=Zostera_marina.selectedgenome.v2.1proper.nuclearANDorganellar.20140906.fasta>
##contig=<ID=scaffold_12708,length=1144,assembly=Zostera_marina.selectedgenome.v2.1proper.nuclearANDorganellar.20140906.fasta>
##contig=<ID=scaffold_12704,length=1044,assembly=Zostera_marina.selectedgenome.v2.1proper.nuclearANDorganellar.20140906.fasta>
##contig=<ID=scaffold_12710,length=1043,assembly=Zostera_marina.selectedgenome.v2.1proper.nuclearANDorganellar.20140906.fasta>
##contig=<ID=scaffold_12749,length=1141,assembly=Zostera_marina.selectedgenome.v2.1proper.nuclearANDorganellar.20140906.fasta>
##contig=<ID=scaffold_12765,length=1140,assembly=Zostera_marina.selectedgenome.v2.1proper.nuclearANDorganellar.20140906.fasta>
##contig=<ID=scaffold_12763,length=1140,assembly=Zostera_marina.selectedgenome.v2.1proper.nuclearANDorganellar.20140906.fasta>
##contig=<ID=scaffold_12762,length=1140,assembly=Zostera_marina.selectedgenome.v2.1proper.nuclearANDorganellar.20140906.fasta>
##contig=<ID=scaffold_12774,length=1139,assembly=Zostera_marina.selectedgenome.v2.1proper.nuclearANDorganellar.20140906.fasta>
##contig=<ID=scaffold_12796,length=1138,assembly=Zostera_marina.selectedgenome.v2.1proper.nuclearANDorganellar.20140906.fasta>
##contig=<ID=scaffold_12784,length=1038,assembly=Zostera_marina.selectedgenome.v2.1proper.nuclearANDorganellar.20140906.fasta>
##contig=<ID=scaffold_12820,length=1036,assembly=Zostera_marina.selectedgenome.v2.1proper.nuclearANDorganellar.20140906.fasta>
##contig=<ID=scaffold_12835,length=1135,assembly=Zostera_marina.selectedgenome.v2.1proper.nuclearANDorganellar.20140906.fasta>
##contig=<ID=scaffold_12853,length=1134,assembly=Zostera_marina.selectedgenome.v2.1proper.nuclearANDorganellar.20140906.fasta>
##contig=<ID=scaffold_12846,length=1134,assembly=Zostera_marina.selectedgenome.v2.1proper.nuclearANDorganellar.20140906.fasta>
##contig=<ID=scaffold_12838,length=1134,assembly=Zostera_marina.selectedgenome.v2.1proper.nuclearANDorganellar.20140906.fasta>
##contig=<ID=scaffold_12864,length=1133,assembly=Zostera_marina.selectedgenome.v2.1proper.nuclearANDorganellar.20140906.fasta>
##contig=<ID=scaffold_12878,length=1132,assembly=Zostera_marina.selectedgenome.v2.1proper.nuclearANDorganellar.20140906.fasta>
##contig=<ID=scaffold_12873,length=1132,assembly=Zostera_marina.selectedgenome.v2.1proper.nuclearANDorganellar.20140906.fasta>
##contig=<ID=scaffold_12872,length=1132,assembly=Zostera_marina.selectedgenome.v2.1proper.nuclearANDorganellar.20140906.fasta>
##contig=<ID=scaffold_12893,length=1131,assembly=Zostera_marina.selectedgenome.v2.1proper.nuclearANDorganellar.20140906.fasta>
##contig=<ID=scaffold_12892,length=1131,assembly=Zostera_marina.selectedgenome.v2.1proper.nuclearANDorganellar.20140906.fasta>
##contig=<ID=scaffold_12883,length=1131,assembly=Zostera_marina.selectedgenome.v2.1proper.nuclearANDorganellar.20140906.fasta>
##contig=<ID=scaffold_12918,length=1029,assembly=Zostera_marina.selectedgenome.v2.1proper.nuclearANDorganellar.20140906.fasta>
##contig=<ID=scaffold_12938,length=1128,assembly=Zostera_marina.selectedgenome.v2.1proper.nuclearANDorganellar.20140906.fasta>
##contig=<ID=scaffold_12932,length=1028,assembly=Zostera_marina.selectedgenome.v2.1proper.nuclearANDorganellar.20140906.fasta>
##contig=<ID=scaffold_12952,length=1127,assembly=Zostera_marina.selectedgenome.v2.1proper.nuclearANDorganellar.20140906.fasta>
##contig=<ID=scaffold_12949,length=1127,assembly=Zostera_marina.selectedgenome.v2.1proper.nuclearANDorganellar.20140906.fasta>
##contig=<ID=scaffold_12982,length=1026,assembly=Zostera_marina.selectedgenome.v2.1proper.nuclearANDorganellar.20140906.fasta>
##contig=<ID=scaffold_12976,length=1126,assembly=Zostera_marina.selectedgenome.v2.1proper.nuclearANDorganellar.20140906.fasta>
##contig=<ID=scaffold_12971,length=1126,assembly=Zostera_marina.selectedgenome.v2.1proper.nuclearANDorganellar.20140906.fasta>
##contig=<ID=scaffold_12958,length=1026,assembly=Zostera_marina.selectedgenome.v2.1proper.nuclearANDorganellar.20140906.fasta>
##contig=<ID=scaffold_12996,length=1125,assembly=Zostera_marina.selectedgenome.v2.1proper.nuclearANDorganellar.20140906.fasta>
##contig=<ID=scaffold_12984,length=1025,assembly=Zostera_marina.selectedgenome.v2.1proper.nuclearANDorganellar.20140906.fasta>
##contig=<ID=scaffold_13014,length=1124,assembly=Zostera_marina.selectedgenome.v2.1proper.nuclearANDorganellar.20140906.fasta>
##contig=<ID=scaffold_13028,length=1123,assembly=Zostera_marina.selectedgenome.v2.1proper.nuclearANDorganellar.20140906.fasta>
##contig=<ID=scaffold_13029,length=1022,assembly=Zostera_marina.selectedgenome.v2.1proper.nuclearANDorganellar.20140906.fasta>
##contig=<ID=scaffold_13058,length=1121,assembly=Zostera_marina.selectedgenome.v2.1proper.nuclearANDorganellar.20140906.fasta>
##contig=<ID=scaffold_13082,length=1019,assembly=Zostera_marina.selectedgenome.v2.1proper.nuclearANDorganellar.20140906.fasta>
##contig=<ID=scaffold_13073,length=1119,assembly=Zostera_marina.selectedgenome.v2.1proper.nuclearANDorganellar.20140906.fasta>
##contig=<ID=scaffold_13090,length=1118,assembly=Zostera_marina.selectedgenome.v2.1proper.nuclearANDorganellar.20140906.fasta>
##contig=<ID=scaffold_13089,length=1118,assembly=Zostera_marina.selectedgenome.v2.1proper.nuclearANDorganellar.20140906.fasta>
##contig=<ID=scaffold_13120,length=1016,assembly=Zostera_marina.selectedgenome.v2.1proper.nuclearANDorganellar.20140906.fasta>
##contig=<ID=scaffold_13118,length=1116,assembly=Zostera_marina.selectedgenome.v2.1proper.nuclearANDorganellar.20140906.fasta>
##contig=<ID=scaffold_13109,length=1116,assembly=Zostera_marina.selectedgenome.v2.1proper.nuclearANDorganellar.20140906.fasta>
##contig=<ID=scaffold_13138,length=1114,assembly=Zostera_marina.selectedgenome.v2.1proper.nuclearANDorganellar.20140906.fasta>
##contig=<ID=scaffold_13151,length=1113,assembly=Zostera_marina.selectedgenome.v2.1proper.nuclearANDorganellar.20140906.fasta>
##contig=<ID=scaffold_13150,length=1113,assembly=Zostera_marina.selectedgenome.v2.1proper.nuclearANDorganellar.20140906.fasta>
##contig=<ID=scaffold_13178,length=1506,assembly=Zostera_marina.selectedgenome.v2.1proper.nuclearANDorganellar.20140906.fasta>
##contig=<ID=scaffold_13167,length=1011,assembly=Zostera_marina.selectedgenome.v2.1proper.nuclearANDorganellar.20140906.fasta>
##contig=<ID=scaffold_13191,length=1010,assembly=Zostera_marina.selectedgenome.v2.1proper.nuclearANDorganellar.20140906.fasta>
##contig=<ID=scaffold_13183,length=1110,assembly=Zostera_marina.selectedgenome.v2.1proper.nuclearANDorganellar.20140906.fasta>
##contig=<ID=scaffold_13203,length=1109,assembly=Zostera_marina.selectedgenome.v2.1proper.nuclearANDorganellar.20140906.fasta>
##contig=<ID=scaffold_13207,length=1008,assembly=Zostera_marina.selectedgenome.v2.1proper.nuclearANDorganellar.20140906.fasta>
##contig=<ID=scaffold_13235,length=1106,assembly=Zostera_marina.selectedgenome.v2.1proper.nuclearANDorganellar.20140906.fasta>
##contig=<ID=scaffold_13234,length=1106,assembly=Zostera_marina.selectedgenome.v2.1proper.nuclearANDorganellar.20140906.fasta>
##contig=<ID=scaffold_13247,length=1005,assembly=Zostera_marina.selectedgenome.v2.1proper.nuclearANDorganellar.20140906.fasta>
##contig=<ID=scaffold_13246,length=1005,assembly=Zostera_marina.selectedgenome.v2.1proper.nuclearANDorganellar.20140906.fasta>
##contig=<ID=scaffold_13245,length=1105,assembly=Zostera_marina.selectedgenome.v2.1proper.nuclearANDorganellar.20140906.fasta>
##contig=<ID=scaffold_13273,length=1103,assembly=Zostera_marina.selectedgenome.v2.1proper.nuclearANDorganellar.20140906.fasta>
##contig=<ID=scaffold_13266,length=1103,assembly=Zostera_marina.selectedgenome.v2.1proper.nuclearANDorganellar.20140906.fasta>
##contig=<ID=scaffold_13285,length=1134,assembly=Zostera_marina.selectedgenome.v2.1proper.nuclearANDorganellar.20140906.fasta>
##contig=<ID=scaffold_13291,length=1101,assembly=Zostera_marina.selectedgenome.v2.1proper.nuclearANDorganellar.20140906.fasta>
##contig=<ID=scaffold_13297,length=1100,assembly=Zostera_marina.selectedgenome.v2.1proper.nuclearANDorganellar.20140906.fasta>
##contig=<ID=scaffold_13293,length=1000,assembly=Zostera_marina.selectedgenome.v2.1proper.nuclearANDorganellar.20140906.fasta>
##contig=<ID=scaffold_13315,length=1099,assembly=Zostera_marina.selectedgenome.v2.1proper.nuclearANDorganellar.20140906.fasta>
##contig=<ID=scaffold_13311,length=1099,assembly=Zostera_marina.selectedgenome.v2.1proper.nuclearANDorganellar.20140906.fasta>
##contig=<ID=scaffold_13305,length=1883,assembly=Zostera_marina.selectedgenome.v2.1proper.nuclearANDorganellar.20140906.fasta>
##contig=<ID=scaffold_13325,length=1098,assembly=Zostera_marina.selectedgenome.v2.1proper.nuclearANDorganellar.20140906.fasta>
##contig=<ID=scaffold_13317,length=1098,assembly=Zostera_marina.selectedgenome.v2.1proper.nuclearANDorganellar.20140906.fasta>
##contig=<ID=scaffold_13335,length=1097,assembly=Zostera_marina.selectedgenome.v2.1proper.nuclearANDorganellar.20140906.fasta>
##contig=<ID=scaffold_13353,length=1095,assembly=Zostera_marina.selectedgenome.v2.1proper.nuclearANDorganellar.20140906.fasta>
##contig=<ID=scaffold_13350,length=1095,assembly=Zostera_marina.selectedgenome.v2.1proper.nuclearANDorganellar.20140906.fasta>
##contig=<ID=scaffold_13399,length=1089,assembly=Zostera_marina.selectedgenome.v2.1proper.nuclearANDorganellar.20140906.fasta>
##contig=<ID=scaffold_13425,length=1085,assembly=Zostera_marina.selectedgenome.v2.1proper.nuclearANDorganellar.20140906.fasta>
##contig=<ID=scaffold_13437,length=1083,assembly=Zostera_marina.selectedgenome.v2.1proper.nuclearANDorganellar.20140906.fasta>
##contig=<ID=scaffold_13436,length=1083,assembly=Zostera_marina.selectedgenome.v2.1proper.nuclearANDorganellar.20140906.fasta>
##contig=<ID=scaffold_13447,length=1082,assembly=Zostera_marina.selectedgenome.v2.1proper.nuclearANDorganellar.20140906.fasta>
##contig=<ID=scaffold_13445,length=1082,assembly=Zostera_marina.selectedgenome.v2.1proper.nuclearANDorganellar.20140906.fasta>
##contig=<ID=scaffold_13444,length=1082,assembly=Zostera_marina.selectedgenome.v2.1proper.nuclearANDorganellar.20140906.fasta>
##contig=<ID=scaffold_13454,length=1081,assembly=Zostera_marina.selectedgenome.v2.1proper.nuclearANDorganellar.20140906.fasta>
##contig=<ID=scaffold_13464,length=1164,assembly=Zostera_marina.selectedgenome.v2.1proper.nuclearANDorganellar.20140906.fasta>
##contig=<ID=scaffold_13469,length=1079,assembly=Zostera_marina.selectedgenome.v2.1proper.nuclearANDorganellar.20140906.fasta>
##contig=<ID=scaffold_13487,length=1076,assembly=Zostera_marina.selectedgenome.v2.1proper.nuclearANDorganellar.20140906.fasta>
##contig=<ID=scaffold_13486,length=1076,assembly=Zostera_marina.selectedgenome.v2.1proper.nuclearANDorganellar.20140906.fasta>
##contig=<ID=scaffold_13485,length=1076,assembly=Zostera_marina.selectedgenome.v2.1proper.nuclearANDorganellar.20140906.fasta>
##contig=<ID=scaffold_13501,length=1075,assembly=Zostera_marina.selectedgenome.v2.1proper.nuclearANDorganellar.20140906.fasta>
##contig=<ID=scaffold_13500,length=1075,assembly=Zostera_marina.selectedgenome.v2.1proper.nuclearANDorganellar.20140906.fasta>
##contig=<ID=scaffold_13515,length=1074,assembly=Zostera_marina.selectedgenome.v2.1proper.nuclearANDorganellar.20140906.fasta>
##contig=<ID=scaffold_13527,length=1073,assembly=Zostera_marina.selectedgenome.v2.1proper.nuclearANDorganellar.20140906.fasta>
##contig=<ID=scaffold_13517,length=1077,assembly=Zostera_marina.selectedgenome.v2.1proper.nuclearANDorganellar.20140906.fasta>
##contig=<ID=scaffold_13540,length=1071,assembly=Zostera_marina.selectedgenome.v2.1proper.nuclearANDorganellar.20140906.fasta>
##contig=<ID=scaffold_13538,length=1071,assembly=Zostera_marina.selectedgenome.v2.1proper.nuclearANDorganellar.20140906.fasta>
##contig=<ID=scaffold_13537,length=1071,assembly=Zostera_marina.selectedgenome.v2.1proper.nuclearANDorganellar.20140906.fasta>
##contig=<ID=scaffold_13535,length=1089,assembly=Zostera_marina.selectedgenome.v2.1proper.nuclearANDorganellar.20140906.fasta>
##contig=<ID=scaffold_13551,length=1070,assembly=Zostera_marina.selectedgenome.v2.1proper.nuclearANDorganellar.20140906.fasta>
##contig=<ID=scaffold_13560,length=1068,assembly=Zostera_marina.selectedgenome.v2.1proper.nuclearANDorganellar.20140906.fasta>
##contig=<ID=scaffold_13563,length=1067,assembly=Zostera_marina.selectedgenome.v2.1proper.nuclearANDorganellar.20140906.fasta>
##contig=<ID=scaffold_13576,length=1172,assembly=Zostera_marina.selectedgenome.v2.1proper.nuclearANDorganellar.20140906.fasta>
##contig=<ID=scaffold_13582,length=1065,assembly=Zostera_marina.selectedgenome.v2.1proper.nuclearANDorganellar.20140906.fasta>
##contig=<ID=scaffold_13581,length=1065,assembly=Zostera_marina.selectedgenome.v2.1proper.nuclearANDorganellar.20140906.fasta>
##contig=<ID=scaffold_13579,length=1065,assembly=Zostera_marina.selectedgenome.v2.1proper.nuclearANDorganellar.20140906.fasta>
##contig=<ID=scaffold_13589,length=1064,assembly=Zostera_marina.selectedgenome.v2.1proper.nuclearANDorganellar.20140906.fasta>
##contig=<ID=scaffold_13588,length=1064,assembly=Zostera_marina.selectedgenome.v2.1proper.nuclearANDorganellar.20140906.fasta>
##contig=<ID=scaffold_13594,length=1063,assembly=Zostera_marina.selectedgenome.v2.1proper.nuclearANDorganellar.20140906.fasta>
##contig=<ID=scaffold_13593,length=1063,assembly=Zostera_marina.selectedgenome.v2.1proper.nuclearANDorganellar.20140906.fasta>
##contig=<ID=scaffold_13602,length=1062,assembly=Zostera_marina.selectedgenome.v2.1proper.nuclearANDorganellar.20140906.fasta>
##contig=<ID=scaffold_13607,length=1061,assembly=Zostera_marina.selectedgenome.v2.1proper.nuclearANDorganellar.20140906.fasta>
##contig=<ID=scaffold_13606,length=1061,assembly=Zostera_marina.selectedgenome.v2.1proper.nuclearANDorganellar.20140906.fasta>
##contig=<ID=scaffold_13605,length=1061,assembly=Zostera_marina.selectedgenome.v2.1proper.nuclearANDorganellar.20140906.fasta>
##contig=<ID=scaffold_13604,length=1061,assembly=Zostera_marina.selectedgenome.v2.1proper.nuclearANDorganellar.20140906.fasta>
##contig=<ID=scaffold_13612,length=1064,assembly=Zostera_marina.selectedgenome.v2.1proper.nuclearANDorganellar.20140906.fasta>
##contig=<ID=scaffold_13618,length=1058,assembly=Zostera_marina.selectedgenome.v2.1proper.nuclearANDorganellar.20140906.fasta>
##contig=<ID=scaffold_13626,length=1057,assembly=Zostera_marina.selectedgenome.v2.1proper.nuclearANDorganellar.20140906.fasta>
##contig=<ID=scaffold_13660,length=1051,assembly=Zostera_marina.selectedgenome.v2.1proper.nuclearANDorganellar.20140906.fasta>
##contig=<ID=scaffold_13657,length=1051,assembly=Zostera_marina.selectedgenome.v2.1proper.nuclearANDorganellar.20140906.fasta>
##contig=<ID=scaffold_13655,length=1051,assembly=Zostera_marina.selectedgenome.v2.1proper.nuclearANDorganellar.20140906.fasta>
##contig=<ID=scaffold_13654,length=1051,assembly=Zostera_marina.selectedgenome.v2.1proper.nuclearANDorganellar.20140906.fasta>
##contig=<ID=scaffold_13666,length=1050,assembly=Zostera_marina.selectedgenome.v2.1proper.nuclearANDorganellar.20140906.fasta>
##contig=<ID=scaffold_13665,length=1226,assembly=Zostera_marina.selectedgenome.v2.1proper.nuclearANDorganellar.20140906.fasta>
##contig=<ID=scaffold_13679,length=1049,assembly=Zostera_marina.selectedgenome.v2.1proper.nuclearANDorganellar.20140906.fasta>
##contig=<ID=scaffold_13682,length=1060,assembly=Zostera_marina.selectedgenome.v2.1proper.nuclearANDorganellar.20140906.fasta>
##contig=<ID=scaffold_13687,length=1047,assembly=Zostera_marina.selectedgenome.v2.1proper.nuclearANDorganellar.20140906.fasta>
##contig=<ID=scaffold_13702,length=1046,assembly=Zostera_marina.selectedgenome.v2.1proper.nuclearANDorganellar.20140906.fasta>
##contig=<ID=scaffold_13715,length=1045,assembly=Zostera_marina.selectedgenome.v2.1proper.nuclearANDorganellar.20140906.fasta>
##contig=<ID=scaffold_13725,length=1044,assembly=Zostera_marina.selectedgenome.v2.1proper.nuclearANDorganellar.20140906.fasta>
##contig=<ID=scaffold_13731,length=1052,assembly=Zostera_marina.selectedgenome.v2.1proper.nuclearANDorganellar.20140906.fasta>
##contig=<ID=scaffold_13736,length=1147,assembly=Zostera_marina.selectedgenome.v2.1proper.nuclearANDorganellar.20140906.fasta>
##contig=<ID=scaffold_13743,length=1041,assembly=Zostera_marina.selectedgenome.v2.1proper.nuclearANDorganellar.20140906.fasta>
##contig=<ID=scaffold_13747,length=1197,assembly=Zostera_marina.selectedgenome.v2.1proper.nuclearANDorganellar.20140906.fasta>
##contig=<ID=scaffold_13763,length=1038,assembly=Zostera_marina.selectedgenome.v2.1proper.nuclearANDorganellar.20140906.fasta>
##contig=<ID=scaffold_13762,length=1038,assembly=Zostera_marina.selectedgenome.v2.1proper.nuclearANDorganellar.20140906.fasta>
##contig=<ID=scaffold_13760,length=1038,assembly=Zostera_marina.selectedgenome.v2.1proper.nuclearANDorganellar.20140906.fasta>
##contig=<ID=scaffold_13767,length=1037,assembly=Zostera_marina.selectedgenome.v2.1proper.nuclearANDorganellar.20140906.fasta>
##contig=<ID=scaffold_13789,length=1035,assembly=Zostera_marina.selectedgenome.v2.1proper.nuclearANDorganellar.20140906.fasta>
##contig=<ID=scaffold_13786,length=1037,assembly=Zostera_marina.selectedgenome.v2.1proper.nuclearANDorganellar.20140906.fasta>
##contig=<ID=scaffold_13784,length=1035,assembly=Zostera_marina.selectedgenome.v2.1proper.nuclearANDorganellar.20140906.fasta>
##contig=<ID=scaffold_13793,length=1034,assembly=Zostera_marina.selectedgenome.v2.1proper.nuclearANDorganellar.20140906.fasta>
##contig=<ID=scaffold_13791,length=1034,assembly=Zostera_marina.selectedgenome.v2.1proper.nuclearANDorganellar.20140906.fasta>
##contig=<ID=scaffold_13798,length=1033,assembly=Zostera_marina.selectedgenome.v2.1proper.nuclearANDorganellar.20140906.fasta>
##contig=<ID=scaffold_13796,length=1080,assembly=Zostera_marina.selectedgenome.v2.1proper.nuclearANDorganellar.20140906.fasta>
##contig=<ID=scaffold_13808,length=1032,assembly=Zostera_marina.selectedgenome.v2.1proper.nuclearANDorganellar.20140906.fasta>
##contig=<ID=scaffold_13817,length=1030,assembly=Zostera_marina.selectedgenome.v2.1proper.nuclearANDorganellar.20140906.fasta>
##contig=<ID=scaffold_13823,length=1029,assembly=Zostera_marina.selectedgenome.v2.1proper.nuclearANDorganellar.20140906.fasta>
##contig=<ID=scaffold_13829,length=1028,assembly=Zostera_marina.selectedgenome.v2.1proper.nuclearANDorganellar.20140906.fasta>
##contig=<ID=scaffold_13843,length=1101,assembly=Zostera_marina.selectedgenome.v2.1proper.nuclearANDorganellar.20140906.fasta>
##contig=<ID=scaffold_13841,length=1027,assembly=Zostera_marina.selectedgenome.v2.1proper.nuclearANDorganellar.20140906.fasta>
##contig=<ID=scaffold_13840,length=1032,assembly=Zostera_marina.selectedgenome.v2.1proper.nuclearANDorganellar.20140906.fasta>
##contig=<ID=scaffold_13851,length=1026,assembly=Zostera_marina.selectedgenome.v2.1proper.nuclearANDorganellar.20140906.fasta>
##contig=<ID=scaffold_13850,length=1026,assembly=Zostera_marina.selectedgenome.v2.1proper.nuclearANDorganellar.20140906.fasta>
##contig=<ID=scaffold_13870,length=1022,assembly=Zostera_marina.selectedgenome.v2.1proper.nuclearANDorganellar.20140906.fasta>
##contig=<ID=scaffold_13867,length=1022,assembly=Zostera_marina.selectedgenome.v2.1proper.nuclearANDorganellar.20140906.fasta>
##contig=<ID=scaffold_13877,length=1058,assembly=Zostera_marina.selectedgenome.v2.1proper.nuclearANDorganellar.20140906.fasta>
##contig=<ID=scaffold_13901,length=1076,assembly=Zostera_marina.selectedgenome.v2.1proper.nuclearANDorganellar.20140906.fasta>
##contig=<ID=scaffold_13899,length=1029,assembly=Zostera_marina.selectedgenome.v2.1proper.nuclearANDorganellar.20140906.fasta>
##contig=<ID=scaffold_13907,length=1017,assembly=Zostera_marina.selectedgenome.v2.1proper.nuclearANDorganellar.20140906.fasta>
##contig=<ID=scaffold_13905,length=1030,assembly=Zostera_marina.selectedgenome.v2.1proper.nuclearANDorganellar.20140906.fasta>
##contig=<ID=scaffold_13904,length=1017,assembly=Zostera_marina.selectedgenome.v2.1proper.nuclearANDorganellar.20140906.fasta>
##contig=<ID=scaffold_13919,length=1015,assembly=Zostera_marina.selectedgenome.v2.1proper.nuclearANDorganellar.20140906.fasta>
##contig=<ID=scaffold_13923,length=1014,assembly=Zostera_marina.selectedgenome.v2.1proper.nuclearANDorganellar.20140906.fasta>
##contig=<ID=scaffold_13921,length=1018,assembly=Zostera_marina.selectedgenome.v2.1proper.nuclearANDorganellar.20140906.fasta>
##contig=<ID=scaffold_13932,length=1013,assembly=Zostera_marina.selectedgenome.v2.1proper.nuclearANDorganellar.20140906.fasta>
##contig=<ID=scaffold_13931,length=1020,assembly=Zostera_marina.selectedgenome.v2.1proper.nuclearANDorganellar.20140906.fasta>
##contig=<ID=scaffold_13930,length=1013,assembly=Zostera_marina.selectedgenome.v2.1proper.nuclearANDorganellar.20140906.fasta>
##contig=<ID=scaffold_13940,length=1012,assembly=Zostera_marina.selectedgenome.v2.1proper.nuclearANDorganellar.20140906.fasta>
##contig=<ID=scaffold_13934,length=1035,assembly=Zostera_marina.selectedgenome.v2.1proper.nuclearANDorganellar.20140906.fasta>
##contig=<ID=scaffold_13947,length=1011,assembly=Zostera_marina.selectedgenome.v2.1proper.nuclearANDorganellar.20140906.fasta>
##contig=<ID=scaffold_13960,length=1010,assembly=Zostera_marina.selectedgenome.v2.1proper.nuclearANDorganellar.20140906.fasta>
##contig=<ID=scaffold_13952,length=1010,assembly=Zostera_marina.selectedgenome.v2.1proper.nuclearANDorganellar.20140906.fasta>
##contig=<ID=scaffold_13963,length=1051,assembly=Zostera_marina.selectedgenome.v2.1proper.nuclearANDorganellar.20140906.fasta>
##contig=<ID=scaffold_13961,length=1043,assembly=Zostera_marina.selectedgenome.v2.1proper.nuclearANDorganellar.20140906.fasta>
##contig=<ID=scaffold_13974,length=1007,assembly=Zostera_marina.selectedgenome.v2.1proper.nuclearANDorganellar.20140906.fasta>
##contig=<ID=scaffold_13988,length=1006,assembly=Zostera_marina.selectedgenome.v2.1proper.nuclearANDorganellar.20140906.fasta>
##contig=<ID=scaffold_13986,length=1006,assembly=Zostera_marina.selectedgenome.v2.1proper.nuclearANDorganellar.20140906.fasta>
##contig=<ID=scaffold_13990,length=1005,assembly=Zostera_marina.selectedgenome.v2.1proper.nuclearANDorganellar.20140906.fasta>
##contig=<ID=scaffold_13989,length=1031,assembly=Zostera_marina.selectedgenome.v2.1proper.nuclearANDorganellar.20140906.fasta>
##contig=<ID=scaffold_13999,length=1019,assembly=Zostera_marina.selectedgenome.v2.1proper.nuclearANDorganellar.20140906.fasta>
##contig=<ID=scaffold_13997,length=1032,assembly=Zostera_marina.selectedgenome.v2.1proper.nuclearANDorganellar.20140906.fasta>
##contig=<ID=scaffold_13996,length=1023,assembly=Zostera_marina.selectedgenome.v2.1proper.nuclearANDorganellar.20140906.fasta>
##contig=<ID=scaffold_14008,length=1003,assembly=Zostera_marina.selectedgenome.v2.1proper.nuclearANDorganellar.20140906.fasta>
##contig=<ID=scaffold_14004,length=1003,assembly=Zostera_marina.selectedgenome.v2.1proper.nuclearANDorganellar.20140906.fasta>
##contig=<ID=scaffold_14027,length=1010,assembly=Zostera_marina.selectedgenome.v2.1proper.nuclearANDorganellar.20140906.fasta>
##contig=<ID=scaffold_14050,length=1051,assembly=Zostera_marina.selectedgenome.v2.1proper.nuclearANDorganellar.20140906.fasta>
##contig=<ID=scaffold_14047,length=1000,assembly=Zostera_marina.selectedgenome.v2.1proper.nuclearANDorganellar.20140906.fasta>
##contig=<ID=scaffold_14061,length=1052,assembly=Zostera_marina.selectedgenome.v2.1proper.nuclearANDorganellar.20140906.fasta>
##contig=<ID=scaffold_14071,length=1106,assembly=Zostera_marina.selectedgenome.v2.1proper.nuclearANDorganellar.20140906.fasta>
##contig=<ID=scaffold_14108,length=1785,assembly=Zostera_marina.selectedgenome.v2.1proper.nuclearANDorganellar.20140906.fasta>
##contig=<ID=scaffold_14128,length=1004,assembly=Zostera_marina.selectedgenome.v2.1proper.nuclearANDorganellar.20140906.fasta>
##contig=<ID=scaffold_14133,length=1000,assembly=Zostera_marina.selectedgenome.v2.1proper.nuclearANDorganellar.20140906.fasta>
##contig=<ID=scaffold_14156,length=1246,assembly=Zostera_marina.selectedgenome.v2.1proper.nuclearANDorganellar.20140906.fasta>
##contig=<ID=scaffold_14160,length=1028,assembly=Zostera_marina.selectedgenome.v2.1proper.nuclearANDorganellar.20140906.fasta>
##contig=<ID=scaffold_14179,length=1671,assembly=Zostera_marina.selectedgenome.v2.1proper.nuclearANDorganellar.20140906.fasta>
##contig=<ID=scaffold_14181,length=1030,assembly=Zostera_marina.selectedgenome.v2.1proper.nuclearANDorganellar.20140906.fasta>
##contig=<ID=scaffold_14223,length=1003,assembly=Zostera_marina.selectedgenome.v2.1proper.nuclearANDorganellar.20140906.fasta>
##contig=<ID=scaffold_14262,length=1025,assembly=Zostera_marina.selectedgenome.v2.1proper.nuclearANDorganellar.20140906.fasta>
##contig=<ID=scaffold_14282,length=1018,assembly=Zostera_marina.selectedgenome.v2.1proper.nuclearANDorganellar.20140906.fasta>
##contig=<ID=scaffold_14320,length=1049,assembly=Zostera_marina.selectedgenome.v2.1proper.nuclearANDorganellar.20140906.fasta>
##contig=<ID=scaffold_14317,length=1074,assembly=Zostera_marina.selectedgenome.v2.1proper.nuclearANDorganellar.20140906.fasta>
##contig=<ID=scaffold_14348,length=1116,assembly=Zostera_marina.selectedgenome.v2.1proper.nuclearANDorganellar.20140906.fasta>
##contig=<ID=scaffold_14487,length=1029,assembly=Zostera_marina.selectedgenome.v2.1proper.nuclearANDorganellar.20140906.fasta>
##contig=<ID=scaffold_14525,length=1002,assembly=Zostera_marina.selectedgenome.v2.1proper.nuclearANDorganellar.20140906.fasta>
##contig=<ID=scaffold_14536,length=1003,assembly=Zostera_marina.selectedgenome.v2.1proper.nuclearANDorganellar.20140906.fasta>
##contig=<ID=scaffold_14597,length=1024,assembly=Zostera_marina.selectedgenome.v2.1proper.nuclearANDorganellar.20140906.fasta>
##contig=<ID=scaffold_14644,length=1032,assembly=Zostera_marina.selectedgenome.v2.1proper.nuclearANDorganellar.20140906.fasta>
##contig=<ID=scaffold_14694,length=1039,assembly=Zostera_marina.selectedgenome.v2.1proper.nuclearANDorganellar.20140906.fasta>
##contig=<ID=scaffold_14785,length=1005,assembly=Zostera_marina.selectedgenome.v2.1proper.nuclearANDorganellar.20140906.fasta>
##contig=<ID=scaffold_14871,length=1024,assembly=Zostera_marina.selectedgenome.v2.1proper.nuclearANDorganellar.20140906.fasta>
##contig=<ID=scaffold_14943,length=1108,assembly=Zostera_marina.selectedgenome.v2.1proper.nuclearANDorganellar.20140906.fasta>
##contig=<ID=scaffold_15014,length=1023,assembly=Zostera_marina.selectedgenome.v2.1proper.nuclearANDorganellar.20140906.fasta>
##contig=<ID=scaffold_15182,length=8036,assembly=Zostera_marina.selectedgenome.v2.1proper.nuclearANDorganellar.20140906.fasta>
##contig=<ID=scaffold_15293,length=1040,assembly=Zostera_marina.selectedgenome.v2.1proper.nuclearANDorganellar.20140906.fasta>
##contig=<ID=scaffold_40,length=863700,assembly=Zostera_marina.selectedgenome.v2.1proper.nuclearANDorganellar.20140906.fasta>
##contig=<ID=scaffold_94,length=614741,assembly=Zostera_marina.selectedgenome.v2.1proper.nuclearANDorganellar.20140906.fasta>
##contig=<ID=chloroplast,length=143968,assembly=Zostera_marina.selectedgenome.v2.1proper.nuclearANDorganellar.20140906.fasta>
##reference=file:///gatk/my_data/variantcalling/Zostera_marina.selectedgenome.v2.1proper.nuclearANDorganellar.20140906.fasta
##source=CombineGVCFs
##source=SelectVariants
##FILTER=<ID=PASS,Description="Record passes the filters: .">
##FILTER=<ID=FilteredOut,Description="Record fails the filters: .">
#CHROM	POS	ID	REF	ALT	QUAL	FILTER	INFO	FORMAT	13-2	15-2	17-1	27-2	57-1	59-2	63-1	77-1	77-2	79-1
scaffold_1	10200	.	A	G	5041.01	PASS	AC=10;AF=0.500;AN=20;BaseQRankSum=0.565;DP=312;ExcessHet=25.5733;FS=1.348;InbreedingCoeff=-1.0000;MLEAC=10;MLEAF=0.500;MQ=60.00;MQRankSum=0.00;QD=16.21;ReadPosRankSum=-6.000e-01;SOR=0.793	GT:AD:DP:GQ:PL	0/1:25,20:45:99:601,0,786	0/1:18,20:38:99:670,0,603	0/1:10,14:24:99:452,0,323	0/1:9,13:22:99:505,0,282	0/1:24,16:40:99:515,0,719	0/1:13,11:24:99:344,0,477	0/1:23,15:38:99:420,0,771	0/1:10,20:30:99:760,0,333	0/1:14,15:29:99:518,0,429	0/1:13,8:21:99:256,0,509
scaffold_1	11598	.	T	C	5639.01	PASS	AC=10;AF=0.500;AN=20;BaseQRankSum=0.158;DP=330;ExcessHet=25.5733;FS=7.335;InbreedingCoeff=-1.0000;MLEAC=10;MLEAF=0.500;MQ=60.00;MQRankSum=0.00;QD=17.19;ReadPosRankSum=-6.590e-01;SOR=0.601	GT:AD:DP:GQ:PL	0/1:20,20:40:99:710,0,684	0/1:17,15:32:99:556,0,609	0/1:14,15:29:99:455,0,493	0/1:17,18:35:99:646,0,656	0/1:13,10:23:99:372,0,426	0/1:20,15:35:99:469,0,730	0/1:21,20:41:99:718,0,713	0/1:12,15:27:99:570,0,447	0/1:18,20:38:99:685,0,608	0/1:15,13:28:99:458,0,523
scaffold_1	26966	.	G	A	5804.01	PASS	AC=10;AF=0.500;AN=20;BaseQRankSum=-4.310e-01;DP=420;ExcessHet=25.5733;FS=2.232;InbreedingCoeff=-1.0000;MLEAC=10;MLEAF=0.500;MQ=59.89;MQRankSum=0.00;QD=16.21;ReadPosRankSum=-1.830e-01;SOR=0.793	GT:AD:DP:GQ:PL	0/1:26,18:44:99:615,0,861	0/1:22,20:42:99:705,0,758	0/1:12,14:26:99:449,0,439	0/1:23,11:34:99:333,0,845	0/1:25,21:46:99:779,0,873	0/1:10,14:24:99:491,0,337	0/1:19,22:41:99:680,0,624	0/1:16,20:36:99:660,0,571	0/1:16,17:33:99:621,0,589	0/1:18,14:32:99:471,0,599
scaffold_1	28232	.	G	A	5514.01	PASS	AC=10;AF=0.500;AN=20;BaseQRankSum=0.404;DP=318;ExcessHet=25.5733;FS=6.661;InbreedingCoeff=-1.0000;MLEAC=10;MLEAF=0.500;MQ=59.78;MQRankSum=0.00;QD=17.39;ReadPosRankSum=0.00;SOR=0.446	GT:AD:DP:GQ:PL	0/1:33,19:52:99:621,0,1156	0/1:12,18:30:99:635,0,392	0/1:15,6:21:99:207,0,550	0/1:15,26:41:99:916,0,522	0/1:19,9:28:99:269,0,649	0/1:15,8:23:99:250,0,557	0/1:13,21:34:99:799,0,422	0/1:11,10:21:99:374,0,390	0/1:10,26:36:99:903,0,298	0/1:16,15:31:99:540,0,530
scaffold_1	44011	.	C	T	9117.01	PASS	AC=10;AF=0.500;AN=20;BaseQRankSum=-2.720e-01;DP=377;ExcessHet=25.5733;FS=8.013;InbreedingCoeff=-1.0000;MLEAC=10;MLEAF=0.500;MQ=59.96;MQRankSum=0.00;QD=24.38;ReadPosRankSum=0.309;SOR=0.817	GT:AD:DP:GQ:PL	0/1:21,34:55:99:1230,0,714	0/1:10,22:32:99:816,0,304	0/1:10,17:27:99:674,0,337	0/1:17,28:45:99:1061,0,545	0/1:12,29:41:99:1097,0,404	0/1:20,25:45:99:903,0,622	0/1:14,25:39:99:910,0,417	0/1:10,27:37:99:1038,0,332	0/1:8,18:26:99:654,0,238	0/1:8,19:27:99:734,0,232
scaffold_1	53895	.	C	T	10010	PASS	AC=10;AF=0.500;AN=20;BaseQRankSum=-7.670e-01;DP=597;ExcessHet=25.5733;FS=0.000;InbreedingCoeff=-1.0000;MLEAC=10;MLEAF=0.500;MQ=59.62;MQRankSum=0.00;QD=16.97;ReadPosRankSum=-1.400e-01;SOR=0.696	GT:AD:DP:GQ:PL	0/1:41,36:77:99:1262,0,1515	0/1:28,33:61:99:1207,0,905	0/1:28,27:55:99:939,0,1012	0/1:36,29:65:99:1013,0,1252	0/1:30,28:58:99:875,0,1080	0/1:27,22:49:99:806,0,955	0/1:31,26:57:99:849,0,1131	0/1:20,33:53:99:1142,0,687	0/1:29,31:60:99:1116,0,1057	0/1:30,25:55:99:801,0,1019
scaffold_1	55335	.	T	C	7845.01	PASS	AC=10;AF=0.500;AN=20;BaseQRankSum=0.017;DP=448;ExcessHet=25.5733;FS=4.916;InbreedingCoeff=-1.0000;MLEAC=10;MLEAF=0.500;MQ=59.96;MQRankSum=0.00;QD=17.67;ReadPosRankSum=0.656;SOR=0.557	GT:AD:DP:GQ:PL	0/1:19,25:44:99:846,0,682	0/1:19,24:43:99:822,0,665	0/1:14,17:31:99:622,0,514	0/1:27,24:51:99:780,0,1033	0/1:24,27:51:99:803,0,847	0/1:23,20:43:99:692,0,900	0/1:30,30:60:99:1066,0,1062	0/1:21,22:43:99:744,0,742	0/1:15,26:41:99:907,0,544	0/1:20,17:37:99:563,0,748
scaffold_1	82481	.	C	A	4767.01	PASS	AC=10;AF=0.500;AN=20;BaseQRankSum=-6.840e-01;DP=285;ExcessHet=25.5733;FS=5.419;InbreedingCoeff=-1.0000;MLEAC=10;MLEAF=0.500;MQ=60.00;MQRankSum=0.00;QD=16.73;ReadPosRankSum=-5.200e-01;SOR=0.634	GT:AD:DP:GQ:PL	0/1:13,16:29:99:581,0,429	0/1:11,18:29:99:614,0,324	0/1:12,14:26:99:520,0,430	0/1:11,15:26:99:556,0,417	0/1:16,17:33:99:596,0,589	0/1:13,12:25:99:432,0,462	0/1:29,14:43:99:384,0,1030	0/1:16,11:27:99:329,0,589	0/1:12,12:24:99:406,0,453	0/1:12,11:23:99:349,0,386
scaffold_1	84987	.	A	G	5247.01	PASS	AC=10;AF=0.500;AN=20;BaseQRankSum=0.603;DP=317;ExcessHet=25.5733;FS=0.000;InbreedingCoeff=-1.0000;MLEAC=10;MLEAF=0.500;MQ=60.00;MQRankSum=0.00;QD=16.66;ReadPosRankSum=0.118;SOR=0.691	GT:AD:DP:GQ:PL	0/1:22,22:44:99:764,0,662	0/1:15,15:30:99:497,0,515	0/1:11,9:20:99:292,0,351	0/1:18,17:35:99:569,0,603	0/1:21,23:44:99:867,0,806	0/1:15,12:27:99:447,0,513	0/1:14,14:28:99:493,0,499	0/1:13,15:28:99:547,0,449	0/1:19,8:27:99:254,0,717	0/1:17,15:32:99:517,0,546
scaffold_1	93465	.	C	T	4991.01	PASS	AC=10;AF=0.500;AN=20;BaseQRankSum=-3.900e-02;DP=290;ExcessHet=25.5733;FS=0.893;InbreedingCoeff=-1.0000;MLEAC=10;MLEAF=0.500;MQ=54.88;MQRankSum=0.064;QD=17.27;ReadPosRankSum=0.146;SOR=0.624	GT:AD:DP:GQ:PL	0/1:19,15:34:99:499,0,630	0/1:14,17:31:99:640,0,432	0/1:15,10:25:99:321,0,576	0/1:16,14:30:99:442,0,574	0/1:12,17:29:99:536,0,338	0/1:7,15:22:99:457,0,246	0/1:14,16:30:99:585,0,491	0/1:15,16:31:99:565,0,486	0/1:11,11:22:99:377,0,375	0/1:18,17:35:99:569,0,609
scaffold_1	108393	.	A	G	4595.01	PASS	AC=10;AF=0.500;AN=20;BaseQRankSum=0.397;DP=269;ExcessHet=25.5733;FS=1.493;InbreedingCoeff=-1.0000;MLEAC=10;MLEAF=0.500;MQ=59.84;MQRankSum=0.00;QD=17.21;ReadPosRankSum=0.417;SOR=0.791	GT:AD:DP:GQ:PL	0/1:23,8:31:99:245,0,876	0/1:14,17:31:99:650,0,485	0/1:9,12:21:99:474,0,285	0/1:15,14:29:99:437,0,576	0/1:11,19:30:99:654,0,353	0/1:10,10:20:99:381,0,369	0/1:14,12:26:99:448,0,497	0/1:12,9:21:99:317,0,421	0/1:14,13:27:99:449,0,450	0/1:14,17:31:99:540,0,429
scaffold_1	126360	.	C	T	9344.01	PASS	AC=10;AF=0.500;AN=20;BaseQRankSum=-9.070e-01;DP=492;ExcessHet=25.5733;FS=10.597;InbreedingCoeff=-1.0000;MLEAC=10;MLEAF=0.500;MQ=45.48;MQRankSum=1.86;QD=19.15;ReadPosRankSum=-5.930e-01;SOR=0.261	GT:AD:DP:GQ:PL	0/1:17,35:52:99:1191,0,605	0/1:27,23:50:99:722,0,1017	0/1:18,22:40:99:674,0,604	0/1:16,37:53:99:1325,0,544	0/1:27,21:48:99:693,0,952	0/1:18,21:39:99:698,0,634	0/1:23,23:46:99:662,0,871	0/1:20,45:65:99:1520,0,657	0/1:24,22:46:99:691,0,917	0/1:15,34:49:99:1168,0,528
scaffold_1	126382	.	C	T	9623.01	PASS	AC=10;AF=0.500;AN=20;BaseQRankSum=-5.420e-01;DP=497;ExcessHet=25.5733;FS=11.682;InbreedingCoeff=-1.0000;MLEAC=10;MLEAF=0.500;MQ=47.02;MQRankSum=2.38;QD=19.76;ReadPosRankSum=0.217;SOR=0.273	GT:AD:DP:GQ:PL	0/1:16,37:53:99:1242,0,520	0/1:28,20:48:99:726,0,981	0/1:17,20:37:99:677,0,602	0/1:15,37:54:99:1322,0,428	0/1:29,19:48:99:656,0,1005	0/1:17,23:40:99:751,0,625	0/1:26,23:49:99:764,0,932	0/1:23,44:67:99:1504,0,681	0/1:25,23:48:99:786,0,893	0/1:12,33:45:99:1195,0,402
scaffold_1	146579	.	G	A	5522.01	PASS	AC=10;AF=0.500;AN=20;BaseQRankSum=-8.410e-01;DP=322;ExcessHet=25.5733;FS=2.989;InbreedingCoeff=-1.0000;MLEAC=10;MLEAF=0.500;MQ=59.96;MQRankSum=0.00;QD=17.31;ReadPosRankSum=-1.440e-01;SOR=0.788	GT:AD:DP:GQ:PL	0/1:22,19:41:99:638,0,800	0/1:15,22:37:99:777,0,483	0/1:13,12:25:99:400,0,492	0/1:10,13:23:99:418,0,338	0/1:15,17:32:99:534,0,567	0/1:15,16:31:99:542,0,477	0/1:18,10:28:99:323,0,644	0/1:15,17:32:99:567,0,536	0/1:16,24:40:99:884,0,549	0/1:16,14:30:99:439,0,565
scaffold_1	146715	.	G	A	5669.01	PASS	AC=10;AF=0.500;AN=20;BaseQRankSum=1.43;DP=324;ExcessHet=25.5733;FS=7.403;InbreedingCoeff=-1.0000;MLEAC=10;MLEAF=0.500;MQ=60.00;MQRankSum=0.00;QD=17.55;ReadPosRankSum=1.09;SOR=0.436	GT:AD:DP:GQ:PL	0/1:26,21:47:99:780,0,908	0/1:17,20:37:99:774,0,579	0/1:14,17:31:99:644,0,390	0/1:17,12:29:99:446,0,564	0/1:12,15:27:99:568,0,373	0/1:12,12:24:99:416,0,457	0/1:20,18:38:99:638,0,717	0/1:13,20:33:99:654,0,414	0/1:19,15:34:99:471,0,658	0/1:15,8:23:99:278,0,547
scaffold_1	155841	.	C	T	4272.98	PASS	AC=9;AF=0.450;AN=20;BaseQRankSum=-5.390e-01;DP=290;ExcessHet=18.1697;FS=0.455;InbreedingCoeff=-0.8182;MLEAC=9;MLEAF=0.450;MQ=54.36;MQRankSum=0.710;QD=16.76;ReadPosRankSum=-1.440e-01;SOR=0.648	GT:AD:DP:GQ:PL	0/1:18,20:38:99:636,0,684	0/1:18,16:34:99:600,0,692	0/1:12,12:24:99:451,0,427	0/0:35,0:35:99:0,99,1485	0/1:17,5:22:99:159,0,564	0/1:10,13:23:99:440,0,378	0/1:13,20:33:99:713,0,471	0/1:14,13:27:99:439,0,528	0/1:17,12:29:99:421,0,627	0/1:10,15:25:99:420,0,334
scaffold_1	160592	.	G	A	4796.01	PASS	AC=10;AF=0.500;AN=20;BaseQRankSum=-5.300e-01;DP=274;ExcessHet=25.5733;FS=1.451;InbreedingCoeff=-1.0000;MLEAC=10;MLEAF=0.500;MQ=59.85;MQRankSum=0.00;QD=17.63;ReadPosRankSum=0.165;SOR=0.698	GT:AD:DP:GQ:PL	0/1:12,15:27:99:531,0,399	0/1:14,10:24:99:361,0,522	0/1:10,12:22:99:402,0,381	0/1:16,21:37:99:726,0,610	0/1:12,22:34:99:759,0,402	0/1:13,11:24:99:400,0,491	0/1:17,16:33:99:593,0,533	0/1:10,13:23:99:435,0,340	0/1:18,8:26:99:252,0,732	0/1:12,10:22:99:337,0,451
scaffold_1	188800	.	A	G	6122.01	PASS	AC=10;AF=0.500;AN=20;BaseQRankSum=0.374;DP=312;ExcessHet=25.5733;FS=6.897;InbreedingCoeff=-1.0000;MLEAC=10;MLEAF=0.500;MQ=60.00;MQRankSum=0.00;QD=19.75;ReadPosRankSum=-3.000e-02;SOR=0.434	GT:AD:DP:GQ:PL	0/1:29,21:50:99:677,0,1024	0/1:13,20:33:99:728,0,428	0/1:6,16:22:99:572,0,154	0/1:12,23:35:99:740,0,428	0/1:13,14:27:99:506,0,419	0/1:8,15:23:99:593,0,276	0/1:11,23:34:99:843,0,386	0/1:11,13:24:99:478,0,323	0/1:14,11:25:99:414,0,476	0/1:17,20:37:99:571,0,536
scaffold_1	211931	.	C	T	542.39	PASS	AC=1;AF=0.050;AN=20;BaseQRankSum=0.026;DP=314;ExcessHet=3.0103;FS=3.192;InbreedingCoeff=-0.0526;MLEAC=1;MLEAF=0.050;MQ=59.43;MQRankSum=0.046;QD=17.50;ReadPosRankSum=0.178;SOR=0.986	GT:AD:DP:GQ:PL	0/0:38,0:38:99:0,101,1456	0/0:31,0:31:90:0,90,1248	0/0:34,0:34:99:0,99,1354	0/1:16,15:31:99:554,0,579	0/0:30,0:30:78:0,78,1170	0/0:26,0:26:75:0,75,1125	0/0:33,0:33:90:0,90,1350	0/0:29,0:29:81:0,81,1215	0/0:38,0:38:99:0,101,1477	0/0:24,0:24:72:0,72,1080
scaffold_1	213521	.	C	T	637.39	PASS	AC=1;AF=0.050;AN=20;BaseQRankSum=1.68;DP=281;ExcessHet=3.0103;FS=0.000;InbreedingCoeff=-0.0526;MLEAC=1;MLEAF=0.050;MQ=52.53;MQRankSum=0.338;QD=20.56;ReadPosRankSum=0.497;SOR=0.804	GT:AD:DP:GQ:PL	0/0:30,0:30:90:0,90,1287	0/0:34,0:34:90:0,90,1350	0/0:21,0:21:60:0,60,900	0/0:22,0:22:60:0,60,900	0/0:27,0:27:78:0,78,1170	0/0:20,0:20:60:0,60,778	0/0:39,0:39:99:0,100,1500	0/0:26,0:26:72:0,72,1080	0/0:31,0:31:81:0,81,1215	0/1:14,17:31:99:649,0,407
scaffold_1	213697	.	C	T	4558.01	PASS	AC=10;AF=0.500;AN=20;BaseQRankSum=-4.800e-02;DP=267;ExcessHet=25.5733;FS=0.936;InbreedingCoeff=-1.0000;MLEAC=10;MLEAF=0.500;MQ=56.48;MQRankSum=0.030;QD=17.14;ReadPosRankSum=0.121;SOR=0.759	GT:AD:DP:GQ:PL	0/1:16,22:38:99:775,0,580	0/1:12,12:24:99:403,0,342	0/1:9,12:21:99:460,0,330	0/1:8,16:24:99:583,0,268	0/1:14,12:26:99:393,0,545	0/1:12,11:23:99:382,0,422	0/1:16,9:25:99:327,0,542	0/1:20,11:31:99:310,0,711	0/1:14,13:27:99:417,0,505	0/1:13,14:27:99:508,0,489
scaffold_1	260576	.	G	A	837.1	PASS	AC=2;AF=0.100;AN=20;BaseQRankSum=-5.200e-01;DP=295;ExcessHet=3.2451;FS=4.054;InbreedingCoeff=-0.1111;MLEAC=2;MLEAF=0.100;MQ=60.00;MQRankSum=0.00;QD=17.08;ReadPosRankSum=1.33;SOR=0.574	GT:AD:DP:GQ:PL	0/0:34,0:34:99:0,99,1485	0/0:35,0:35:93:0,93,1395	0/0:28,0:28:84:0,84,1103	0/0:23,0:23:63:0,63,945	0/1:14,12:26:99:380,0,505	0/1:9,14:23:99:474,0,327	0/0:43,0:43:99:0,99,1597	0/0:31,0:31:77:0,77,1239	0/0:29,0:29:81:0,81,1215	0/0:21,0:21:57:0,57,855
scaffold_1	266841	.	G	A	5644.01	PASS	AC=10;AF=0.500;AN=20;BaseQRankSum=0.327;DP=309;ExcessHet=25.5733;FS=0.873;InbreedingCoeff=-1.0000;MLEAC=10;MLEAF=0.500;MQ=60.00;MQRankSum=0.00;QD=18.44;ReadPosRankSum=0.547;SOR=0.636	GT:AD:DP:GQ:PL	0/1:19,16:35:99:542,0,703	0/1:13,23:36:99:782,0,468	0/1:18,16:34:99:500,0,608	0/1:14,14:28:99:532,0,448	0/1:10,11:21:99:432,0,387	0/1:13,11:24:99:400,0,484	0/1:21,27:48:99:957,0,635	0/1:10,24:34:99:857,0,249	0/1:12,11:23:99:388,0,431	0/1:14,9:23:99:254,0,477
scaffold_1	310616	.	A	G	10587	PASS	AC=10;AF=0.500;AN=20;BaseQRankSum=0.300;DP=513;ExcessHet=25.5733;FS=1.763;InbreedingCoeff=-1.0000;MLEAC=10;MLEAF=0.500;MQ=59.99;MQRankSum=0.00;QD=20.72;ReadPosRankSum=0.286;SOR=0.704	GT:AD:DP:GQ:PL	0/1:43,42:85:99:1461,0,1423	0/1:27,33:60:99:1097,0,898	0/1:6,31:37:99:1121,0,155	0/1:23,23:46:99:887,0,786	0/1:18,31:49:99:1146,0,633	0/1:22,21:43:99:772,0,844	0/1:27,34:61:99:1250,0,899	0/1:18,21:39:99:675,0,611	0/1:17,33:50:99:1196,0,566	0/1:14,27:41:99:982,0,487
scaffold_1	310671	.	C	T	10314	PASS	AC=10;AF=0.500;AN=20;BaseQRankSum=0.932;DP=518;ExcessHet=25.5733;FS=0.000;InbreedingCoeff=-1.0000;MLEAC=10;MLEAF=0.500;MQ=59.95;MQRankSum=0.00;QD=20.11;ReadPosRankSum=-1.270e-01;SOR=0.670	GT:AD:DP:GQ:PL	0/1:35,34:69:99:1228,0,1209	0/1:31,34:65:99:1210,0,1052	0/1:13,24:37:99:795,0,433	0/1:20,25:45:99:925,0,589	0/1:13,33:46:99:1165,0,417	0/1:21,21:42:99:794,0,752	0/1:29,30:59:99:1078,0,956	0/1:23,27:50:99:1013,0,734	0/1:28,32:60:99:1177,0,982	0/1:14,26:40:99:929,0,478
scaffold_1	311418	.	C	G	11855	PASS	AC=10;AF=0.500;AN=20;BaseQRankSum=0.408;DP=579;ExcessHet=25.5733;FS=1.758;InbreedingCoeff=-1.0000;MLEAC=10;MLEAF=0.500;MQ=59.93;MQRankSum=0.00;QD=20.62;ReadPosRankSum=-8.780e-01;SOR=0.560	GT:AD:DP:GQ:PL	0/1:38,39:77:99:1343,0,1273	0/1:19,36:55:99:1323,0,576	0/1:22,21:43:99:697,0,790	0/1:21,26:47:99:947,0,783	0/1:27,29:56:99:1036,0,908	0/1:13,27:40:99:1001,0,376	0/1:25,35:60:99:1318,0,879	0/1:24,45:69:99:1608,0,751	0/1:22,36:58:99:1345,0,740	0/1:35,35:70:99:1237,0,1180
scaffold_1	316428	.	C	G	9670.01	PASS	AC=10;AF=0.500;AN=20;BaseQRankSum=-4.270e-01;DP=515;ExcessHet=25.5733;FS=0.000;InbreedingCoeff=-1.0000;MLEAC=10;MLEAF=0.500;MQ=60.00;MQRankSum=0.00;QD=18.92;ReadPosRankSum=-1.060e-01;SOR=0.661	GT:AD:DP:GQ:PL	0/1:29,30:59:99:1071,0,1068	0/1:29,29:58:99:1122,0,1048	0/1:17,17:34:99:653,0,592	0/1:25,30:55:99:1093,0,867	0/1:20,28:48:99:1083,0,707	0/1:24,17:41:99:614,0,929	0/1:26,37:63:99:1228,0,859	0/1:25,17:42:99:554,0,961	0/1:30,30:60:99:994,0,1044	0/1:14,37:51:99:1258,0,435
scaffold_1	316572	.	T	C	9325.01	PASS	AC=10;AF=0.500;AN=20;BaseQRankSum=0.177;DP=477;ExcessHet=25.5733;FS=0.523;InbreedingCoeff=-1.0000;MLEAC=10;MLEAF=0.500;MQ=60.00;MQRankSum=0.00;QD=19.76;ReadPosRankSum=0.415;SOR=0.641	GT:AD:DP:GQ:PL	0/1:15,36:51:99:1300,0,373	0/1:25,26:51:99:909,0,817	0/1:14,17:31:99:622,0,496	0/1:20,14:34:99:477,0,715	0/1:25,29:54:99:1013,0,832	0/1:16,19:36:99:596,0,523	0/1:31,38:69:99:1333,0,853	0/1:26,28:54:99:994,0,822	0/1:21,32:53:99:1026,0,626	0/1:10,30:40:99:1055,0,299
scaffold_1	317184	.	G	A	7299.01	PASS	AC=10;AF=0.500;AN=20;BaseQRankSum=-3.250e-01;DP=488;ExcessHet=25.5733;FS=7.163;InbreedingCoeff=-1.0000;MLEAC=10;MLEAF=0.500;MQ=59.82;MQRankSum=0.00;QD=15.14;ReadPosRankSum=0.450;SOR=1.132	GT:AD:DP:GQ:PL	0/1:47,23:70:99:867,0,1708	0/1:22,13:35:99:477,0,827	0/1:14,12:26:99:410,0,540	0/1:32,27:59:99:939,0,1031	0/1:35,22:57:99:809,0,1256	0/1:22,21:43:99:785,0,813	0/1:37,18:55:99:603,0,1332	0/1:19,22:41:99:808,0,676	0/1:24,25:49:99:927,0,921	0/1:28,19:47:99:674,0,915
scaffold_1	319087	.	A	T	8042.01	PASS	AC=10;AF=0.500;AN=20;BaseQRankSum=-7.500e-02;DP=529;ExcessHet=25.5733;FS=0.518;InbreedingCoeff=-1.0000;MLEAC=10;MLEAF=0.500;MQ=59.59;MQRankSum=-1.303e+00;QD=15.29;ReadPosRankSum=0.065;SOR=0.744	GT:AD:DP:GQ:PL	0/1:42,39:81:99:1279,0,1472	0/1:28,19:47:99:617,0,997	0/1:24,24:48:99:823,0,929	0/1:24,24:48:99:836,0,802	0/1:28,23:51:99:824,0,948	0/1:22,20:42:99:677,0,846	0/1:28,28:56:99:890,0,982	0/1:32,19:51:99:698,0,1169	0/1:41,20:61:99:642,0,1497	0/1:19,22:41:99:756,0,659
scaffold_1	320532	.	G	A	12236	PASS	AC=10;AF=0.500;AN=20;BaseQRankSum=2.01;DP=649;ExcessHet=25.5733;FS=0.615;InbreedingCoeff=-1.0000;MLEAC=10;MLEAF=0.500;MQ=51.82;MQRankSum=2.45;QD=20.26;ReadPosRankSum=0.231;SOR=0.751	GT:AD:DP:GQ:PL	0/1:24,55:79:99:1687,0,406	0/1:16,52:71:99:1410,0,234	0/1:15,34:49:99:884,0,272	0/1:13,35:48:99:973,0,136	0/1:10,41:60:99:1103,0,136	0/1:12,32:49:99:750,0,104	0/1:15,58:73:99:1486,0,139	0/1:14,47:61:78:1306,0,78	0/1:18,60:78:99:1670,0,181	0/1:13,40:53:99:967,0,108
scaffold_1	341390	.	G	A	5052.01	PASS	AC=10;AF=0.500;AN=20;BaseQRankSum=0.387;DP=312;ExcessHet=25.5733;FS=5.905;InbreedingCoeff=-1.0000;MLEAC=10;MLEAF=0.500;MQ=54.29;MQRankSum=0.591;QD=16.19;ReadPosRankSum=0.252;SOR=0.489	GT:AD:DP:GQ:PL	0/1:23,21:44:99:743,0,767	0/1:17,16:33:99:523,0,633	0/1:11,18:29:99:592,0,394	0/1:16,20:36:99:699,0,573	0/1:16,13:29:99:364,0,553	0/1:15,8:23:99:283,0,546	0/1:23,11:34:99:366,0,914	0/1:20,17:37:99:635,0,732	0/1:10,15:25:99:572,0,345	0/1:14,8:22:99:275,0,469
scaffold_1	400603	.	T	G	5120.01	PASS	AC=10;AF=0.500;AN=20;BaseQRankSum=1.27;DP=305;ExcessHet=25.5733;FS=2.494;InbreedingCoeff=-1.0000;MLEAC=10;MLEAF=0.500;MQ=60.00;MQRankSum=0.00;QD=16.95;ReadPosRankSum=-2.470e-01;SOR=0.857	GT:AD:DP:GQ:PL	0/1:23,20:43:99:739,0,783	0/1:22,14:36:99:512,0,754	0/1:11,12:23:99:468,0,412	0/1:18,17:35:99:657,0,614	0/1:19,18:37:99:581,0,691	0/1:13,11:24:99:400,0,472	0/1:10,14:24:99:547,0,299	0/1:17,9:26:99:320,0,632	0/1:12,20:32:99:702,0,357	0/1:15,7:22:99:194,0,527
scaffold_1	425029	.	G	A	886.1	PASS	AC=2;AF=0.100;AN=20;BaseQRankSum=1.08;DP=336;ExcessHet=3.2451;FS=1.070;InbreedingCoeff=-0.1111;MLEAC=2;MLEAF=0.100;MQ=60.00;MQRankSum=0.00;QD=16.11;ReadPosRankSum=0.955;SOR=0.990	GT:AD:DP:GQ:PL	0/0:40,0:40:99:0,104,1602	0/0:28,0:28:81:0,81,1215	0/0:23,0:23:66:0,66,933	0/0:30,0:30:90:0,90,1338	0/1:17,16:33:99:606,0,558	0/1:12,10:22:99:297,0,369	0/0:40,0:40:99:0,114,1710	0/0:41,0:41:99:0,117,1755	0/0:34,0:34:99:0,99,1485	0/0:45,0:45:99:0,120,1800
scaffold_1	425249	.	T	C	4656.01	PASS	AC=10;AF=0.500;AN=20;BaseQRankSum=1.25;DP=290;ExcessHet=25.5733;FS=2.551;InbreedingCoeff=-1.0000;MLEAC=10;MLEAF=0.500;MQ=59.86;MQRankSum=0.00;QD=16.17;ReadPosRankSum=0.494;SOR=0.851	GT:AD:DP:GQ:PL	0/1:16,12:28:99:408,0,557	0/1:15,11:26:99:373,0,556	0/1:13,7:20:99:248,0,419	0/1:19,14:33:99:473,0,634	0/1:16,15:31:99:552,0,548	0/1:9,12:21:99:474,0,300	0/1:17,18:35:99:631,0,515	0/1:17,14:31:99:477,0,521	0/1:21,14:35:99:446,0,689	0/1:11,17:28:99:574,0,363
scaffold_1	427540	.	A	G	5291.01	PASS	AC=10;AF=0.500;AN=20;BaseQRankSum=0.244;DP=305;ExcessHet=25.5733;FS=0.419;InbreedingCoeff=-1.0000;MLEAC=10;MLEAF=0.500;MQ=59.08;MQRankSum=-1.099e+00;QD=17.46;ReadPosRankSum=0.015;SOR=0.646	GT:AD:DP:GQ:PL	0/1:20,18:38:99:547,0,677	0/1:21,16:37:99:580,0,715	0/1:14,7:21:99:242,0,564	0/1:16,16:32:99:529,0,515	0/1:16,18:34:99:633,0,556	0/1:12,20:32:99:698,0,428	0/1:12,16:28:99:518,0,401	0/1:13,22:35:99:710,0,455	0/1:14,10:24:99:366,0,509	0/1:10,12:22:99:468,0,324
scaffold_1	436595	.	G	A	4824.01	PASS	AC=10;AF=0.500;AN=20;BaseQRankSum=-4.810e-01;DP=300;ExcessHet=25.5733;FS=3.787;InbreedingCoeff=-1.0000;MLEAC=10;MLEAF=0.500;MQ=60.00;MQRankSum=0.00;QD=16.08;ReadPosRankSum=-3.400e-02;SOR=0.510	GT:AD:DP:GQ:PL	0/1:13,21:34:99:700,0,418	0/1:16,14:30:99:426,0,605	0/1:10,12:22:99:387,0,375	0/1:22,14:36:99:424,0,800	0/1:17,14:31:99:450,0,553	0/1:8,14:22:99:519,0,294	0/1:24,18:42:99:572,0,884	0/1:18,11:29:99:382,0,607	0/1:20,11:31:99:377,0,724	0/1:7,16:23:99:587,0,221
scaffold_1	440421	.	T	C	5373.01	PASS	AC=10;AF=0.500;AN=20;BaseQRankSum=-7.450e-01;DP=319;ExcessHet=25.5733;FS=0.000;InbreedingCoeff=-1.0000;MLEAC=10;MLEAF=0.500;MQ=60.00;MQRankSum=0.00;QD=16.84;ReadPosRankSum=1.04;SOR=0.705	GT:AD:DP:GQ:PL	0/1:22,24:46:99:659,0,782	0/1:18,18:36:99:649,0,681	0/1:9,19:28:99:660,0,295	0/1:20,18:38:99:642,0,734	0/1:15,17:32:99:539,0,576	0/1:18,11:29:99:363,0,681	0/1:8,13:21:99:479,0,262	0/1:18,13:31:99:369,0,695	0/1:16,15:31:99:505,0,561	0/1:13,14:27:99:508,0,482
scaffold_1	440552	.	T	C	5570.01	PASS	AC=10;AF=0.500;AN=20;BaseQRankSum=-2.840e-01;DP=296;ExcessHet=25.5733;FS=3.846;InbreedingCoeff=-1.0000;MLEAC=10;MLEAF=0.500;MQ=60.00;MQRankSum=0.00;QD=19.01;ReadPosRankSum=0.075;SOR=0.513	GT:AD:DP:GQ:PGT:PID:PL:PS	0|1:13,21:34:99:0|1:440549_A_T:873,0,451:440549	0|1:10,19:29:99:0|1:440549_A_T:757,0,363:440549	0|1:13,7:20:99:0|1:440549_A_T:235,0,521:440549	0|1:31,19:50:99:0|1:440549_A_T:684,0,1236:440549	0|1:14,8:22:99:0|1:440549_A_T:281,0,547:440549	0|1:13,14:27:99:0|1:440549_A_T:536,0,504:440549	0|1:16,16:32:99:0|1:440549_A_T:624,0,624:440549	0|1:15,11:26:99:0|1:440549_A_T:410,0,637:440549	0|1:13,13:26:99:0|1:440549_A_T:503,0,507:440549	0|1:10,17:27:99:0|1:440549_A_T:667,0,369:440549
scaffold_1	449303	.	T	C	4769.01	PASS	AC=10;AF=0.500;AN=20;BaseQRankSum=-4.570e-01;DP=291;ExcessHet=25.5733;FS=0.428;InbreedingCoeff=-1.0000;MLEAC=10;MLEAF=0.500;MQ=60.00;MQRankSum=0.00;QD=16.62;ReadPosRankSum=0.699;SOR=0.657	GT:AD:DP:GQ:PL	0/1:17,15:32:99:489,0,630	0/1:14,18:32:99:605,0,506	0/1:12,8:20:99:235,0,398	0/1:25,11:36:99:361,0,963	0/1:11,17:28:99:594,0,396	0/1:12,19:31:99:739,0,420	0/1:14,11:25:99:420,0,483	0/1:14,11:25:99:392,0,476	0/1:14,14:28:99:487,0,489	0/1:18,12:30:99:447,0,623
scaffold_1	469551	.	T	G	5331.01	PASS	AC=10;AF=0.500;AN=20;BaseQRankSum=0.553;DP=310;ExcessHet=25.5733;FS=1.875;InbreedingCoeff=-1.0000;MLEAC=10;MLEAF=0.500;MQ=60.00;MQRankSum=0.00;QD=17.31;ReadPosRankSum=0.093;SOR=0.808	GT:AD:DP:GQ:PL	0/1:36,17:53:99:593,0,1094	0/1:9,23:32:99:854,0,272	0/1:13,10:23:99:369,0,462	0/1:19,14:33:99:490,0,661	0/1:12,14:26:99:516,0,454	0/1:16,14:30:99:499,0,618	0/1:16,17:33:99:619,0,585	0/1:13,9:22:99:332,0,455	0/1:12,15:27:99:464,0,424	0/1:13,16:29:99:595,0,433
scaffold_1	469608	.	A	G	5305.01	PASS	AC=10;AF=0.500;AN=20;BaseQRankSum=-2.860e-01;DP=298;ExcessHet=25.5733;FS=0.000;InbreedingCoeff=-1.0000;MLEAC=10;MLEAF=0.500;MQ=60.00;MQRankSum=0.00;QD=17.92;ReadPosRankSum=0.518;SOR=0.687	GT:AD:DP:GQ:PL	0/1:11,27:38:99:961,0,372	0/1:15,10:25:99:293,0,562	0/1:10,11:21:99:385,0,333	0/1:12,10:22:99:374,0,425	0/1:13,16:29:99:554,0,488	0/1:15,18:33:99:655,0,567	0/1:24,21:45:99:719,0,902	0/1:12,13:25:99:415,0,373	0/1:17,14:31:99:485,0,597	0/1:13,14:27:99:464,0,504
scaffold_1	470267	.	A	G	5404.01	PASS	AC=10;AF=0.500;AN=20;BaseQRankSum=0.347;DP=310;ExcessHet=25.5733;FS=0.413;InbreedingCoeff=-1.0000;MLEAC=10;MLEAF=0.500;MQ=60.00;MQRankSum=0.00;QD=17.55;ReadPosRankSum=0.361;SOR=0.719	GT:AD:DP:GQ:PL	0/1:23,20:43:99:628,0,849	0/1:14,18:32:99:623,0,490	0/1:11,9:20:99:310,0,423	0/1:15,12:27:99:435,0,507	0/1:14,16:30:99:608,0,528	0/1:11,17:28:99:628,0,373	0/1:16,14:30:99:407,0,578	0/1:13,18:31:99:669,0,434	0/1:19,12:31:99:432,0,656	0/1:15,21:36:99:664,0,450
scaffold_1	471811	.	T	C	5196.01	PASS	AC=10;AF=0.500;AN=20;BaseQRankSum=0.309;DP=303;ExcessHet=25.5733;FS=0.000;InbreedingCoeff=-1.0000;MLEAC=10;MLEAF=0.500;MQ=59.17;MQRankSum=-1.212e+00;QD=17.38;ReadPosRankSum=-5.530e-01;SOR=0.705	GT:AD:DP:GQ:PL	0/1:19,29:48:99:1078,0,589	0/1:13,15:28:99:562,0,424	0/1:11,11:22:99:333,0,342	0/1:15,12:27:99:405,0,563	0/1:24,15:39:99:542,0,795	0/1:12,9:21:99:319,0,434	0/1:16,14:30:99:477,0,520	0/1:16,10:26:99:320,0,607	0/1:13,19:32:99:641,0,352	0/1:10,16:26:99:519,0,307
scaffold_1	473259	.	A	G	5025.01	PASS	AC=10;AF=0.500;AN=20;BaseQRankSum=1.07;DP=307;ExcessHet=25.5733;FS=2.492;InbreedingCoeff=-1.0000;MLEAC=10;MLEAF=0.500;MQ=60.00;MQRankSum=0.00;QD=16.53;ReadPosRankSum=-8.200e-02;SOR=0.551	GT:AD:DP:GQ:PL	0/1:22,20:42:99:762,0,790	0/1:15,14:29:99:518,0,529	0/1:14,13:27:99:497,0,448	0/1:20,13:33:99:442,0,654	0/1:20,22:42:99:779,0,689	0/1:19,14:33:99:498,0,679	0/1:14,11:25:99:310,0,428	0/1:11,9:20:99:333,0,378	0/1:18,9:27:99:316,0,632	0/1:11,15:26:99:570,0,384
scaffold_1	474321	.	C	T	5594.01	PASS	AC=10;AF=0.500;AN=20;BaseQRankSum=-8.650e-01;DP=328;ExcessHet=25.5733;FS=0.000;InbreedingCoeff=-1.0000;MLEAC=10;MLEAF=0.500;MQ=60.00;MQRankSum=0.00;QD=17.27;ReadPosRankSum=0.218;SOR=0.718	GT:AD:DP:GQ:PL	0/1:15,20:35:99:699,0,570	0/1:26,19:45:99:648,0,907	0/1:13,12:25:99:432,0,482	0/1:16,13:29:99:408,0,543	0/1:18,10:28:99:316,0,667	0/1:11,16:27:99:578,0,399	0/1:11,16:27:99:552,0,393	0/1:27,21:48:99:691,0,931	0/1:14,23:37:99:837,0,516	0/1:9,14:23:99:433,0,336
scaffold_1	474355	.	C	T	5771.01	PASS	AC=10;AF=0.500;AN=20;BaseQRankSum=-1.240e-01;DP=326;ExcessHet=25.5733;FS=1.828;InbreedingCoeff=-1.0000;MLEAC=10;MLEAF=0.500;MQ=60.00;MQRankSum=0.00;QD=17.92;ReadPosRankSum=0.078;SOR=0.595	GT:AD:DP:GQ:PL	0/1:14,25:39:99:896,0,498	0/1:22,17:39:99:576,0,699	0/1:15,12:27:99:398,0,594	0/1:13,15:28:99:560,0,419	0/1:15,11:26:99:397,0,582	0/1:14,17:31:99:642,0,493	0/1:13,18:31:99:616,0,478	0/1:24,17:41:99:610,0,853	0/1:15,20:35:99:642,0,550	0/1:12,13:25:99:434,0,447
scaffold_1	474390	.	G	A	5550.01	PASS	AC=10;AF=0.500;AN=20;BaseQRankSum=-1.159e+00;DP=320;ExcessHet=25.5733;FS=0.853;InbreedingCoeff=-1.0000;MLEAC=10;MLEAF=0.500;MQ=60.00;MQRankSum=0.00;QD=17.56;ReadPosRankSum=0.100;SOR=0.636	GT:AD:DP:GQ:PL	0/1:20,27:47:99:895,0,704	0/1:16,16:32:99:566,0,543	0/1:16,11:27:99:367,0,629	0/1:7,16:23:99:595,0,246	0/1:17,12:29:99:441,0,612	0/1:11,18:29:99:634,0,333	0/1:13,22:35:99:745,0,464	0/1:20,11:31:99:344,0,728	0/1:16,16:32:99:531,0,615	0/1:18,13:31:99:432,0,669
scaffold_1	477993	.	A	G	5658.01	PASS	AC=10;AF=0.500;AN=20;BaseQRankSum=0.261;DP=327;ExcessHet=25.5733;FS=1.313;InbreedingCoeff=-1.0000;MLEAC=10;MLEAF=0.500;MQ=60.00;MQRankSum=0.00;QD=17.41;ReadPosRankSum=0.131;SOR=0.783	GT:AD:DP:GQ:PL	0/1:14,15:29:99:578,0,525	0/1:26,9:35:99:279,0,974	0/1:15,14:29:99:450,0,499	0/1:13,19:32:99:671,0,482	0/1:16,19:35:99:624,0,593	0/1:14,20:34:99:692,0,464	0/1:16,13:29:99:482,0,534	0/1:17,17:34:99:658,0,558	0/1:19,19:38:99:613,0,614	0/1:13,17:30:99:611,0,446
scaffold_1	479069	.	T	C	5653.01	PASS	AC=10;AF=0.500;AN=20;BaseQRankSum=0.156;DP=298;ExcessHet=25.5733;FS=0.000;InbreedingCoeff=-1.0000;MLEAC=10;MLEAF=0.500;MQ=60.00;MQRankSum=0.00;QD=19.10;ReadPosRankSum=0.248;SOR=0.701	GT:AD:DP:GQ:PL	0/1:20,17:37:99:650,0,680	0/1:13,21:34:99:710,0,402	0/1:6,22:28:99:683,0,183	0/1:16,14:30:99:408,0,589	0/1:19,12:31:99:397,0,685	0/1:14,14:28:99:542,0,483	0/1:13,13:26:99:503,0,419	0/1:11,16:27:99:551,0,391	0/1:17,18:35:99:649,0,632	0/1:6,14:20:99:560,0,174
scaffold_1	479978	.	G	A	6035.01	PASS	AC=10;AF=0.500;AN=20;BaseQRankSum=0.603;DP=326;ExcessHet=25.5733;FS=0.000;InbreedingCoeff=-1.0000;MLEAC=10;MLEAF=0.500;MQ=60.00;MQRankSum=0.00;QD=18.63;ReadPosRankSum=0.991;SOR=0.696	GT:AD:DP:GQ:PGT:PID:PL:PS	0/1:20,27:47:99:.:.:934,0,713:.	0/1:14,17:31:99:.:.:645,0,461:.	0/1:16,16:32:99:.:.:520,0,584:.	0/1:13,19:32:99:.:.:702,0,381:.	0/1:10,22:32:99:.:.:834,0,313:.	0/1:12,16:28:99:.:.:519,0,428:.	0/1:22,16:38:99:.:.:510,0,727:.	0|1:15,11:26:99:0|1:479978_G_A:414,0,554:479978	0/1:17,19:36:99:.:.:670,0,528:.	0/1:14,8:22:99:.:.:287,0,452:.
scaffold_1	480766	.	A	T	4873.01	PASS	AC=10;AF=0.500;AN=20;BaseQRankSum=0.091;DP=298;ExcessHet=25.5733;FS=8.807;InbreedingCoeff=-1.0000;MLEAC=10;MLEAF=0.500;MQ=60.00;MQRankSum=0.00;QD=16.41;ReadPosRankSum=-3.430e-01;SOR=0.481	GT:AD:DP:GQ:PL	0/1:21,25:46:99:828,0,641	0/1:6,15:21:99:505,0,181	0/1:14,12:26:99:415,0,489	0/1:17,16:33:99:508,0,552	0/1:26,18:44:99:604,0,953	0/1:9,19:28:99:732,0,294	0/1:15,12:27:99:395,0,561	0/1:13,11:24:99:356,0,434	0/1:19,8:27:99:249,0,720	0/1:12,9:21:99:281,0,399
scaffold_1	483103	.	C	T	5071.01	PASS	AC=10;AF=0.500;AN=20;BaseQRankSum=0.947;DP=314;ExcessHet=25.5733;FS=0.414;InbreedingCoeff=-1.0000;MLEAC=10;MLEAF=0.500;MQ=60.00;MQRankSum=0.00;QD=16.36;ReadPosRankSum=0.576;SOR=0.739	GT:AD:DP:GQ:PL	0/1:34,13:47:99:441,0,1191	0/1:13,15:28:99:539,0,428	0/1:13,8:21:99:279,0,438	0/1:12,14:26:99:514,0,422	0/1:19,17:36:99:635,0,617	0/1:18,16:34:99:529,0,657	0/1:20,19:39:99:716,0,773	0/1:15,14:29:99:401,0,538	0/1:15,15:30:99:585,0,541	0/1:9,11:20:99:432,0,328
scaffold_1	489595	.	C	T	4697.01	PASS	AC=10;AF=0.500;AN=20;BaseQRankSum=0.038;DP=304;ExcessHet=25.5733;FS=4.453;InbreedingCoeff=-1.0000;MLEAC=10;MLEAF=0.500;MQ=60.00;MQRankSum=0.00;QD=15.50;ReadPosRankSum=0.232;SOR=0.614	GT:AD:DP:GQ:PL	0/1:18,18:36:99:643,0,631	0/1:20,13:33:99:419,0,651	0/1:12,10:22:99:323,0,425	0/1:15,11:26:99:347,0,578	0/1:19,17:36:99:539,0,598	0/1:18,21:39:99:704,0,587	0/1:13,13:26:99:487,0,456	0/1:15,14:29:99:499,0,513	0/1:21,9:30:99:287,0,822	0/1:12,14:26:99:449,0,450
scaffold_1	490829	.	T	C	4990.01	PASS	AC=10;AF=0.500;AN=20;BaseQRankSum=0.421;DP=290;ExcessHet=25.5733;FS=11.087;InbreedingCoeff=-1.0000;MLEAC=10;MLEAF=0.500;MQ=60.00;MQRankSum=0.00;QD=17.27;ReadPosRankSum=0.174;SOR=0.554	GT:AD:DP:GQ:PL	0/1:27,21:48:99:701,0,843	0/1:15,16:31:99:541,0,522	0/1:8,14:22:99:557,0,213	0/1:13,20:33:99:734,0,450	0/1:11,12:23:99:403,0,378	0/1:11,13:24:99:493,0,409	0/1:13,10:23:99:362,0,465	0/1:12,11:23:99:360,0,464	0/1:25,17:42:99:610,0,813	0/1:13,7:20:99:229,0,505
scaffold_1	491994	.	T	C	5669.01	PASS	AC=10;AF=0.500;AN=20;BaseQRankSum=0.575;DP=308;ExcessHet=25.5733;FS=1.364;InbreedingCoeff=-1.0000;MLEAC=10;MLEAF=0.500;MQ=60.00;MQRankSum=0.00;QD=18.59;ReadPosRankSum=0.300;SOR=0.596	GT:AD:DP:GQ:PL	0/1:22,23:45:99:775,0,756	0/1:20,16:36:99:566,0,727	0/1:11,15:26:99:550,0,337	0/1:14,11:25:99:363,0,461	0/1:14,14:28:99:502,0,489	0/1:7,17:24:99:635,0,243	0/1:18,20:38:99:697,0,592	0/1:13,15:28:99:480,0,369	0/1:15,19:34:99:701,0,455	0/1:8,13:21:99:400,0,294
scaffold_1	499218	.	G	C	6231.01	PASS	AC=10;AF=0.500;AN=20;BaseQRankSum=0.898;DP=333;ExcessHet=25.5733;FS=3.544;InbreedingCoeff=-1.0000;MLEAC=10;MLEAF=0.500;MQ=60.00;MQRankSum=0.00;QD=18.77;ReadPosRankSum=1.14;SOR=0.622	GT:AD:DP:GQ:PL	0/1:16,31:47:99:1117,0,528	0/1:17,15:32:99:550,0,501	0/1:10,20:30:99:610,0,268	0/1:14,19:33:99:705,0,493	0/1:9,13:22:99:505,0,319	0/1:16,14:30:99:465,0,540	0/1:21,22:43:99:618,0,806	0/1:13,14:27:99:516,0,426	0/1:24,18:42:99:600,0,803	0/1:12,14:26:99:545,0,379
scaffold_1	514265	.	G	A	6586.01	PASS	AC=10;AF=0.500;AN=20;BaseQRankSum=-8.090e-01;DP=377;ExcessHet=25.5733;FS=1.674;InbreedingCoeff=-1.0000;MLEAC=10;MLEAF=0.500;MQ=60.00;MQRankSum=0.00;QD=17.56;ReadPosRankSum=-1.270e-01;SOR=0.783	GT:AD:DP:GQ:PL	0/1:31,26:57:99:866,0,1107	0/1:11,24:35:99:762,0,387	0/1:21,16:37:99:542,0,804	0/1:20,19:39:99:683,0,686	0/1:17,26:43:99:889,0,596	0/1:18,19:37:99:651,0,604	0/1:19,22:41:99:758,0,675	0/1:14,8:22:99:253,0,500	0/1:17,10:27:99:298,0,638	0/1:13,24:37:99:884,0,380
scaffold_1	517416	.	T	A	4412.01	PASS	AC=10;AF=0.500;AN=20;BaseQRankSum=-8.400e-01;DP=286;ExcessHet=25.5733;FS=2.593;InbreedingCoeff=-1.0000;MLEAC=10;MLEAF=0.500;MQ=60.00;MQRankSum=0.00;QD=15.54;ReadPosRankSum=0.00;SOR=0.874	GT:AD:DP:GQ:PL	0/1:24,19:43:99:657,0,923	0/1:13,13:26:99:465,0,499	0/1:9,13:22:99:445,0,292	0/1:15,15:30:99:484,0,578	0/1:26,11:37:99:288,0,981	0/1:16,19:35:99:598,0,608	0/1:12,11:23:99:379,0,430	0/1:14,7:21:99:240,0,549	0/1:13,12:25:99:440,0,445	0/1:11,11:22:99:416,0,387
scaffold_1	532245	.	G	A	5208.01	PASS	AC=10;AF=0.500;AN=20;BaseQRankSum=0.421;DP=327;ExcessHet=25.5733;FS=1.831;InbreedingCoeff=-1.0000;MLEAC=10;MLEAF=0.500;MQ=60.00;MQRankSum=0.00;QD=16.07;ReadPosRankSum=-5.030e-01;SOR=0.659	GT:AD:DP:GQ:PL	0/1:23,21:44:99:728,0,846	0/1:23,10:33:99:326,0,807	0/1:11,10:21:99:362,0,385	0/1:20,17:37:99:573,0,688	0/1:13,13:26:99:472,0,470	0/1:10,11:21:99:396,0,366	0/1:15,26:41:99:921,0,541	0/1:15,7:22:99:242,0,559	0/1:22,13:35:99:444,0,681	0/1:21,23:44:99:744,0,605
scaffold_1	552232	.	A	G	4465.01	PASS	AC=10;AF=0.500;AN=20;BaseQRankSum=0.080;DP=277;ExcessHet=25.5733;FS=2.004;InbreedingCoeff=-1.0000;MLEAC=10;MLEAF=0.500;MQ=60.00;MQRankSum=0.00;QD=16.24;ReadPosRankSum=0.330;SOR=0.580	GT:AD:DP:GQ:PL	0/1:17,11:28:99:385,0,629	0/1:24,10:34:99:313,0,897	0/1:8,16:24:99:526,0,285	0/1:11,14:25:99:532,0,390	0/1:12,18:30:99:676,0,440	0/1:14,11:25:99:413,0,527	0/1:15,14:29:99:458,0,505	0/1:10,14:24:99:427,0,375	0/1:20,14:34:99:497,0,759	0/1:12,10:22:99:238,0,419
scaffold_1	552747	.	T	C	5813.01	PASS	AC=10;AF=0.500;AN=20;BaseQRankSum=-1.070e-01;DP=314;ExcessHet=25.5733;FS=3.040;InbreedingCoeff=-1.0000;MLEAC=10;MLEAF=0.500;MQ=60.00;MQRankSum=0.00;QD=18.51;ReadPosRankSum=-5.530e-01;SOR=0.547	GT:AD:DP:GQ:PL	0/1:19,19:38:99:709,0,625	0/1:16,13:29:99:451,0,597	0/1:11,19:30:99:664,0,361	0/1:15,15:30:99:565,0,494	0/1:18,28:46:99:848,0,536	0/1:16,9:25:99:294,0,588	0/1:10,17:27:99:625,0,362	0/1:19,18:37:99:566,0,630	0/1:10,19:29:99:675,0,363	0/1:12,11:23:99:416,0,433
scaffold_1	554914	.	A	G	4948.01	PASS	AC=10;AF=0.500;AN=20;BaseQRankSum=0.341;DP=307;ExcessHet=25.5733;FS=0.000;InbreedingCoeff=-1.0000;MLEAC=10;MLEAF=0.500;MQ=60.00;MQRankSum=0.00;QD=16.28;ReadPosRankSum=0.374;SOR=0.710	GT:AD:DP:GQ:PL	0/1:14,16:30:99:615,0,531	0/1:13,13:26:99:500,0,460	0/1:15,6:21:99:198,0,557	0/1:26,18:44:99:620,0,881	0/1:20,11:31:99:383,0,746	0/1:19,10:29:99:316,0,717	0/1:18,15:33:99:508,0,594	0/1:13,18:31:99:666,0,485	0/1:12,13:25:99:466,0,452	0/1:13,21:34:99:676,0,313
scaffold_1	556437	.	T	A	5404.01	PASS	AC=10;AF=0.500;AN=20;BaseQRankSum=0.602;DP=335;ExcessHet=25.5733;FS=0.000;InbreedingCoeff=-1.0000;MLEAC=10;MLEAF=0.500;MQ=60.00;MQRankSum=0.00;QD=16.33;ReadPosRankSum=0.387;SOR=0.682	GT:AD:DP:GQ:PL	0/1:24,27:51:99:959,0,839	0/1:17,11:28:99:364,0,605	0/1:20,16:36:99:470,0,701	0/1:12,18:30:99:695,0,371	0/1:17,9:26:99:324,0,551	0/1:16,14:30:99:531,0,586	0/1:26,23:49:99:820,0,822	0/1:15,10:25:99:344,0,573	0/1:15,18:33:99:663,0,504	0/1:15,8:23:99:234,0,548
scaffold_1	574261	.	T	C	5090.01	PASS	AC=10;AF=0.500;AN=20;BaseQRankSum=0.384;DP=276;ExcessHet=25.5733;FS=2.660;InbreedingCoeff=-1.0000;MLEAC=10;MLEAF=0.500;MQ=60.00;MQRankSum=0.00;QD=18.58;ReadPosRankSum=0.123;SOR=0.540	GT:AD:DP:GQ:PL	0/1:17,18:35:99:662,0,610	0/1:17,14:31:99:519,0,602	0/1:13,15:28:99:548,0,423	0/1:18,17:35:99:494,0,603	0/1:12,17:29:99:630,0,374	0/1:9,16:25:99:585,0,278	0/1:11,12:23:99:430,0,409	0/1:17,11:28:99:400,0,543	0/1:11,9:20:99:322,0,388	0/1:7,13:20:99:500,0,242
scaffold_1	576504	.	C	T	2102.53	PASS	AC=4;AF=0.200;AN=20;BaseQRankSum=-9.420e-01;DP=322;ExcessHet=4.5998;FS=5.302;InbreedingCoeff=-0.2500;MLEAC=4;MLEAF=0.200;MQ=60.00;MQRankSum=0.00;QD=16.43;ReadPosRankSum=-4.370e-01;SOR=0.626	GT:AD:DP:GQ:PL	0/1:16,27:43:99:845,0,555	0/1:14,15:29:99:475,0,523	0/1:15,10:25:99:334,0,501	0/0:36,0:36:99:0,105,1575	0/0:31,0:31:90:0,90,1246	0/0:34,0:34:99:0,99,1485	0/1:17,14:31:99:469,0,649	0/0:31,0:31:87:0,87,1305	0/0:30,0:30:73:0,73,1119	0/0:32,0:32:84:0,84,1260
scaffold_1	577146	.	C	A	5312.01	PASS	AC=10;AF=0.500;AN=20;BaseQRankSum=-1.000e-01;DP=297;ExcessHet=25.5733;FS=0.000;InbreedingCoeff=-1.0000;MLEAC=10;MLEAF=0.500;MQ=60.00;MQRankSum=0.00;QD=18.01;ReadPosRankSum=0.00;SOR=0.677	GT:AD:DP:GQ:PL	0/1:13,24:37:99:914,0,412	0/1:12,18:30:99:500,0,364	0/1:14,10:24:99:338,0,460	0/1:14,11:25:99:372,0,519	0/1:21,7:28:99:188,0,771	0/1:12,14:26:99:493,0,418	0/1:12,18:30:99:621,0,417	0/1:12,18:30:99:659,0,406	0/1:10,25:35:99:822,0,342	0/1:18,12:30:99:405,0,636
scaffold_1	580792	.	A	T	5267.01	PASS	AC=10;AF=0.500;AN=20;BaseQRankSum=0.00;DP=295;ExcessHet=25.5733;FS=3.138;InbreedingCoeff=-1.0000;MLEAC=10;MLEAF=0.500;MQ=60.00;MQRankSum=0.00;QD=17.85;ReadPosRankSum=0.351;SOR=0.801	GT:AD:DP:GQ:PL	0/1:20,17:37:99:564,0,604	0/1:9,19:28:99:717,0,318	0/1:12,11:23:99:374,0,430	0/1:17,19:36:99:714,0,534	0/1:24,14:38:99:509,0,892	0/1:11,16:27:99:566,0,352	0/1:21,13:34:99:418,0,818	0/1:10,18:28:99:655,0,348	0/1:14,8:22:99:291,0,561	0/1:9,13:22:99:459,0,288
scaffold_1	591841	.	T	A	4583.01	PASS	AC=10;AF=0.500;AN=20;BaseQRankSum=-2.890e-01;DP=302;ExcessHet=25.5733;FS=8.848;InbreedingCoeff=-1.0000;MLEAC=10;MLEAF=0.500;MQ=60.00;MQRankSum=0.00;QD=15.33;ReadPosRankSum=0.311;SOR=1.048	GT:AD:DP:GQ:PGT:PID:PL:PS	0/1:17,12:29:99:.:.:403,0,588:.	0/1:21,21:42:99:.:.:682,0,721:.	0/1:13,10:23:99:.:.:373,0,459:.	0/1:24,22:46:99:.:.:684,0,809:.	0/1:14,12:26:99:.:.:431,0,469:.	0/1:14,13:27:99:.:.:480,0,505:.	0/1:17,18:35:99:.:.:652,0,604:.	0|1:14,9:23:99:1|0:591829_G_T:336,0,550:591829	0/1:13,11:24:99:.:.:352,0,499:.	0/1:18,6:24:99:.:.:190,0,646:.
scaffold_1	592124	.	A	G	6025.01	PASS	AC=10;AF=0.500;AN=20;BaseQRankSum=-3.430e-01;DP=332;ExcessHet=25.5733;FS=2.345;InbreedingCoeff=-1.0000;MLEAC=10;MLEAF=0.500;MQ=60.00;MQRankSum=0.00;QD=18.20;ReadPosRankSum=-3.320e-01;SOR=0.615	GT:AD:DP:GQ:PL	0/1:22,27:49:99:947,0,788	0/1:18,11:29:99:394,0,590	0/1:10,15:25:99:511,0,355	0/1:18,17:35:99:572,0,629	0/1:15,13:28:99:453,0,550	0/1:10,18:28:99:702,0,336	0/1:21,23:44:99:846,0,725	0/1:12,16:28:99:541,0,397	0/1:22,18:40:99:634,0,835	0/1:13,12:25:99:425,0,431
scaffold_1	598936	.	A	G	4643.01	PASS	AC=10;AF=0.500;AN=20;BaseQRankSum=0.159;DP=291;ExcessHet=25.5733;FS=0.893;InbreedingCoeff=-1.0000;MLEAC=10;MLEAF=0.500;MQ=60.00;MQRankSum=0.00;QD=15.96;ReadPosRankSum=-1.070e-01;SOR=0.774	GT:AD:DP:GQ:PL	0/1:22,17:39:99:631,0,749	0/1:14,15:29:99:437,0,510	0/1:14,11:25:99:325,0,555	0/1:17,16:33:99:621,0,543	0/1:7,19:26:99:670,0,227	0/1:15,11:26:99:392,0,571	0/1:18,11:29:99:368,0,601	0/1:15,18:33:99:604,0,472	0/1:12,9:21:99:236,0,461	0/1:17,13:30:99:359,0,586
scaffold_1	611984	.	A	G	4971.01	PASS	AC=10;AF=0.500;AN=20;BaseQRankSum=-2.430e-01;DP=304;ExcessHet=25.5733;FS=3.763;InbreedingCoeff=-1.0000;MLEAC=10;MLEAF=0.500;MQ=60.00;MQRankSum=0.00;QD=16.51;ReadPosRankSum=0.504;SOR=0.653	GT:AD:DP:GQ:PL	0/1:23,13:36:99:473,0,827	0/1:9,14:23:99:450,0,295	0/1:15,10:25:99:372,0,513	0/1:16,16:32:99:601,0,525	0/1:21,12:33:99:296,0,747	0/1:13,11:24:99:420,0,496	0/1:16,22:38:99:801,0,548	0/1:16,19:35:99:590,0,579	0/1:15,16:31:99:586,0,547	0/1:12,12:24:99:382,0,409
scaffold_1	624211	.	A	C	4945.01	PASS	AC=10;AF=0.500;AN=20;BaseQRankSum=1.11;DP=276;ExcessHet=25.5733;FS=2.629;InbreedingCoeff=-1.0000;MLEAC=10;MLEAF=0.500;MQ=60.00;MQRankSum=0.00;QD=18.11;ReadPosRankSum=-9.360e-01;SOR=0.774	GT:AD:DP:GQ:PL	0/1:16,13:29:99:492,0,510	0/1:16,14:30:99:463,0,457	0/1:7,14:21:99:519,0,244	0/1:13,8:21:99:286,0,467	0/1:19,19:38:99:612,0,589	0/1:16,19:35:99:704,0,464	0/1:14,16:30:99:528,0,486	0/1:13,7:20:99:245,0,408	0/1:14,11:25:99:397,0,477	0/1:5,19:24:99:699,0,113
scaffold_1	632163	.	C	T	5126.01	PASS	AC=10;AF=0.500;AN=20;BaseQRankSum=0.021;DP=315;ExcessHet=25.5733;FS=2.429;InbreedingCoeff=-1.0000;MLEAC=10;MLEAF=0.500;MQ=60.00;MQRankSum=0.00;QD=16.32;ReadPosRankSum=-5.260e-01;SOR=0.563	GT:AD:DP:GQ:PL	0/1:23,23:46:99:771,0,801	0/1:12,14:26:99:525,0,459	0/1:14,16:30:99:549,0,481	0/1:19,15:34:99:541,0,708	0/1:13,11:24:99:371,0,455	0/1:12,15:27:99:504,0,450	0/1:23,16:39:99:552,0,854	0/1:20,18:38:99:612,0,670	0/1:13,14:27:99:413,0,450	0/1:14,9:23:99:288,0,496
scaffold_1	662277	.	G	A	4922.01	PASS	AC=10;AF=0.500;AN=20;BaseQRankSum=-5.890e-01;DP=302;ExcessHet=25.5733;FS=2.507;InbreedingCoeff=-1.0000;MLEAC=10;MLEAF=0.500;MQ=60.00;MQRankSum=0.00;QD=16.41;ReadPosRankSum=0.077;SOR=0.859	GT:AD:DP:GQ:PL	0/1:17,16:33:99:574,0,624	0/1:18,20:38:99:681,0,648	0/1:18,8:26:99:270,0,709	0/1:12,14:26:99:532,0,380	0/1:21,15:36:99:509,0,765	0/1:17,11:28:99:375,0,627	0/1:18,19:37:99:626,0,614	0/1:14,12:26:99:431,0,510	0/1:10,10:20:99:340,0,362	0/1:13,17:30:99:584,0,495
scaffold_1	679565	.	C	T	694.39	PASS	AC=1;AF=0.050;AN=20;BaseQRankSum=-3.520e-01;DP=308;ExcessHet=3.0103;FS=3.037;InbreedingCoeff=-0.0526;MLEAC=1;MLEAF=0.050;MQ=60.00;MQRankSum=0.00;QD=21.04;ReadPosRankSum=-1.460e-01;SOR=1.292	GT:AD:DP:GQ:PL	0/0:41,0:41:99:0,102,1665	0/0:31,0:31:90:0,90,1331	0/0:21,0:21:63:0,63,826	0/1:14,19:33:99:706,0,491	0/0:38,0:38:97:0,97,1453	0/0:33,0:33:53:0,53,1305	0/0:29,0:29:84:0,84,1260	0/0:25,0:25:72:0,72,1080	0/0:32,0:32:50:0,50,1177	0/0:25,0:25:58:0,58,913
scaffold_1	686414	.	A	G	5852.01	PASS	AC=10;AF=0.500;AN=20;BaseQRankSum=0.206;DP=308;ExcessHet=25.5733;FS=5.230;InbreedingCoeff=-1.0000;MLEAC=10;MLEAF=0.500;MQ=60.00;MQRankSum=0.00;QD=19.19;ReadPosRankSum=0.470;SOR=0.633	GT:AD:DP:GQ:PL	0/1:14,18:32:99:704,0,473	0/1:19,15:34:99:479,0,656	0/1:9,17:26:99:596,0,299	0/1:17,17:34:99:492,0,532	0/1:10,14:24:99:496,0,335	0/1:9,12:21:99:423,0,329	0/1:12,10:22:99:308,0,351	0/1:10,22:32:99:798,0,339	0/1:15,24:39:99:837,0,436	0/1:21,20:41:99:719,0,688
scaffold_1	705395	.	A	G	4802.01	PASS	AC=10;AF=0.500;AN=20;BaseQRankSum=0.485;DP=291;ExcessHet=25.5733;FS=6.159;InbreedingCoeff=-1.0000;MLEAC=10;MLEAF=0.500;MQ=60.00;MQRankSum=0.00;QD=16.50;ReadPosRankSum=-1.820e-01;SOR=0.568	GT:AD:DP:GQ:PL	0/1:16,19:35:99:662,0,562	0/1:20,12:32:99:392,0,697	0/1:17,13:30:99:445,0,609	0/1:11,15:26:99:509,0,353	0/1:16,18:34:99:650,0,556	0/1:11,16:27:99:616,0,359	0/1:15,13:28:99:450,0,444	0/1:22,8:30:99:224,0,794	0/1:16,10:26:99:328,0,535	0/1:9,14:23:99:526,0,333
scaffold_1	720814	.	G	A	5491.01	PASS	AC=10;AF=0.500;AN=20;BaseQRankSum=0.452;DP=311;ExcessHet=25.5733;FS=10.603;InbreedingCoeff=-1.0000;MLEAC=10;MLEAF=0.500;MQ=59.93;MQRankSum=0.00;QD=17.83;ReadPosRankSum=-1.100e-02;SOR=0.902	GT:AD:DP:GQ:PL	0/1:20,25:45:99:888,0,626	0/1:13,15:28:99:539,0,449	0/1:9,11:20:99:316,0,303	0/1:17,3:20:63:63,0,655	0/1:14,15:29:99:532,0,484	0/1:14,16:30:99:610,0,452	0/1:22,21:43:99:798,0,796	0/1:10,14:24:99:469,0,297	0/1:17,16:33:99:585,0,590	0/1:17,19:36:99:691,0,604
scaffold_1	721962	.	A	G	5516.01	PASS	AC=10;AF=0.500;AN=20;BaseQRankSum=0.324;DP=313;ExcessHet=25.5733;FS=0.852;InbreedingCoeff=-1.0000;MLEAC=10;MLEAF=0.500;MQ=59.81;MQRankSum=0.00;QD=17.68;ReadPosRankSum=-7.100e-02;SOR=0.643	GT:AD:DP:GQ:PL	0/1:23,21:44:99:711,0,783	0/1:17,16:33:99:522,0,515	0/1:7,15:22:99:496,0,231	0/1:18,16:34:99:536,0,653	0/1:21,16:37:99:580,0,801	0/1:12,16:28:99:599,0,421	0/1:14,22:36:99:825,0,458	0/1:13,12:25:99:424,0,466	0/1:19,13:32:99:391,0,578	0/1:10,11:21:99:432,0,378
scaffold_1	727536	.	T	C	4336.01	PASS	AC=10;AF=0.500;AN=20;BaseQRankSum=0.228;DP=271;ExcessHet=25.5733;FS=5.647;InbreedingCoeff=-1.0000;MLEAC=10;MLEAF=0.500;MQ=59.85;MQRankSum=0.00;QD=16.06;ReadPosRankSum=0.300;SOR=0.663	GT:AD:DP:GQ:PL	0/1:19,15:34:99:477,0,715	0/1:11,12:23:99:461,0,388	0/1:10,11:21:99:426,0,305	0/1:16,14:30:99:483,0,598	0/1:12,17:29:99:561,0,422	0/1:14,9:23:99:328,0,533	0/1:15,13:28:99:416,0,516	0/1:12,12:24:99:427,0,450	0/1:18,9:27:99:280,0,688	0/1:16,15:31:99:477,0,538
scaffold_1	727882	.	C	A	5048.01	PASS	AC=10;AF=0.500;AN=20;BaseQRankSum=0.532;DP=285;ExcessHet=25.5733;FS=3.220;InbreedingCoeff=-1.0000;MLEAC=10;MLEAF=0.500;MQ=59.97;MQRankSum=0.00;QD=17.84;ReadPosRankSum=-3.900e-02;SOR=0.668	GT:AD:DP:GQ:PL	0/1:15,27:42:99:1038,0,521	0/1:19,9:28:99:314,0,678	0/1:11,16:27:99:624,0,364	0/1:22,17:39:99:569,0,785	0/1:15,12:27:99:367,0,534	0/1:8,13:21:99:504,0,289	0/1:19,11:30:99:349,0,686	0/1:12,11:23:99:414,0,410	0/1:10,13:23:99:452,0,343	0/1:11,12:23:99:417,0,423
scaffold_1	729686	.	G	A	5471.01	PASS	AC=10;AF=0.500;AN=20;BaseQRankSum=-4.190e-01;DP=308;ExcessHet=25.5733;FS=7.660;InbreedingCoeff=-1.0000;MLEAC=10;MLEAF=0.500;MQ=60.00;MQRankSum=0.00;QD=17.82;ReadPosRankSum=0.210;SOR=0.844	GT:AD:DP:GQ:PL	0/1:16,27:43:99:973,0,583	0/1:10,13:23:99:430,0,366	0/1:16,9:25:99:271,0,603	0/1:13,16:29:99:608,0,498	0/1:12,15:27:99:482,0,435	0/1:14,20:34:99:663,0,447	0/1:16,9:25:99:278,0,634	0/1:20,17:37:99:534,0,777	0/1:13,23:36:99:817,0,446	0/1:16,12:28:99:415,0,580
scaffold_1	771233	.	A	G	5474.01	PASS	AC=10;AF=0.500;AN=20;BaseQRankSum=0.473;DP=326;ExcessHet=25.5733;FS=3.622;InbreedingCoeff=-1.0000;MLEAC=10;MLEAF=0.500;MQ=59.93;MQRankSum=0.00;QD=16.90;ReadPosRankSum=0.469;SOR=0.892	GT:AD:DP:GQ:PL	0/1:23,22:45:99:787,0,786	0/1:20,18:38:99:618,0,620	0/1:15,12:27:99:413,0,582	0/1:15,9:24:99:293,0,561	0/1:18,22:40:99:730,0,579	0/1:11,16:27:99:560,0,343	0/1:23,12:35:99:333,0,724	0/1:9,14:23:99:549,0,316	0/1:12,12:24:99:455,0,409	0/1:19,22:41:99:736,0,645
scaffold_1	775482	.	A	T	4906.01	PASS	AC=10;AF=0.500;AN=20;BaseQRankSum=-1.238e+00;DP=299;ExcessHet=25.5733;FS=7.981;InbreedingCoeff=-1.0000;MLEAC=10;MLEAF=0.500;MQ=54.61;MQRankSum=0.441;QD=16.52;ReadPosRankSum=-1.460e-01;SOR=1.103	GT:AD:DP:GQ:PL	0/1:24,22:46:99:669,0,847	0/1:16,15:31:99:478,0,623	0/1:9,16:25:99:550,0,322	0/1:10,15:25:99:489,0,364	0/1:16,14:30:99:515,0,618	0/1:18,6:24:99:177,0,676	0/1:14,19:33:99:681,0,508	0/1:14,10:24:99:363,0,498	0/1:16,20:36:99:652,0,533	0/1:14,9:23:99:332,0,544
scaffold_1	776487	.	A	G	5555.01	PASS	AC=10;AF=0.500;AN=20;BaseQRankSum=0.887;DP=332;ExcessHet=25.5733;FS=2.364;InbreedingCoeff=-1.0000;MLEAC=10;MLEAF=0.500;MQ=59.95;MQRankSum=0.00;QD=16.94;ReadPosRankSum=0.487;SOR=0.568	GT:AD:DP:GQ:PL	0/1:19,21:40:99:728,0,675	0/1:20,19:39:99:726,0,724	0/1:16,15:31:99:473,0,552	0/1:23,20:43:99:705,0,849	0/1:19,16:35:99:571,0,657	0/1:13,12:25:99:415,0,460	0/1:18,18:36:99:678,0,643	0/1:12,15:27:99:473,0,408	0/1:16,13:29:99:495,0,572	0/1:15,8:23:99:291,0,562
scaffold_1	794634	.	C	T	4871.01	PASS	AC=10;AF=0.500;AN=20;BaseQRankSum=-9.930e-01;DP=313;ExcessHet=25.5733;FS=0.413;InbreedingCoeff=-1.0000;MLEAC=10;MLEAF=0.500;MQ=60.00;MQRankSum=0.00;QD=15.61;ReadPosRankSum=-5.870e-01;SOR=0.651	GT:AD:DP:GQ:PL	0/1:23,15:38:99:481,0,790	0/1:15,17:32:99:491,0,480	0/1:13,13:26:99:440,0,445	0/1:16,17:33:99:592,0,551	0/1:12,10:22:99:279,0,433	0/1:15,25:40:99:806,0,502	0/1:15,14:29:99:495,0,514	0/1:14,9:23:99:275,0,429	0/1:20,24:44:99:757,0,742	0/1:16,9:25:99:255,0,598
scaffold_1	796036	.	G	A	5418.01	PASS	AC=10;AF=0.500;AN=20;BaseQRankSum=0.722;DP=285;ExcessHet=25.5733;FS=6.274;InbreedingCoeff=-1.0000;MLEAC=10;MLEAF=0.500;MQ=60.00;MQRankSum=0.00;QD=19.01;ReadPosRankSum=-1.100e-01;SOR=0.600	GT:AD:DP:GQ:PL	0/1:16,15:31:99:517,0,595	0/1:16,21:37:99:773,0,543	0/1:10,15:25:99:553,0,340	0/1:14,11:25:99:403,0,491	0/1:17,20:37:99:706,0,602	0/1:17,18:35:99:702,0,606	0/1:16,10:26:99:365,0,602	0/1:8,12:20:99:420,0,221	0/1:8,18:26:99:688,0,259	0/1:15,8:23:99:291,0,556
scaffold_1	801945	.	C	A	4807.01	PASS	AC=10;AF=0.500;AN=20;BaseQRankSum=0.566;DP=289;ExcessHet=25.5733;FS=5.481;InbreedingCoeff=-1.0000;MLEAC=10;MLEAF=0.500;MQ=54.37;MQRankSum=1.89;QD=16.93;ReadPosRankSum=0.586;SOR=1.013	GT:AD:DP:GQ:PL	0/1:19,18:37:99:633,0,609	0/1:9,21:30:99:681,0,297	0/1:9,11:20:99:334,0,316	0/1:14,6:20:99:207,0,502	0/1:16,16:32:99:606,0,555	0/1:14,17:31:99:558,0,527	0/1:12,15:27:99:466,0,374	0/1:9,14:23:99:499,0,262	0/1:16,14:30:99:523,0,582	0/1:24,10:34:99:300,0,753
scaffold_1	802927	.	A	G	4980.01	PASS	AC=10;AF=0.500;AN=20;BaseQRankSum=0.569;DP=293;ExcessHet=25.5733;FS=5.344;InbreedingCoeff=-1.0000;MLEAC=10;MLEAF=0.500;MQ=60.00;MQRankSum=0.00;QD=17.11;ReadPosRankSum=1.17;SOR=0.607	GT:AD:DP:GQ:PL	0/1:14,13:27:99:426,0,445	0/1:13,21:34:99:778,0,480	0/1:13,14:27:99:454,0,367	0/1:12,15:27:99:555,0,448	0/1:18,13:31:99:486,0,578	0/1:18,12:30:99:410,0,601	0/1:17,11:28:99:369,0,587	0/1:10,19:29:99:631,0,249	0/1:22,15:37:99:493,0,715	0/1:11,10:21:99:378,0,353
scaffold_1	803335	.	C	T	5898.01	PASS	AC=10;AF=0.500;AN=20;BaseQRankSum=0.439;DP=310;ExcessHet=25.5733;FS=5.291;InbreedingCoeff=-1.0000;MLEAC=10;MLEAF=0.500;MQ=59.88;MQRankSum=0.00;QD=19.34;ReadPosRankSum=0.340;SOR=0.994	GT:AD:DP:GQ:PL	0/1:16,22:38:99:683,0,540	0/1:12,17:29:99:553,0,417	0/1:15,10:25:99:331,0,505	0/1:14,15:29:99:472,0,424	0/1:12,18:30:99:585,0,411	0/1:10,15:26:99:551,0,292	0/1:18,20:39:99:719,0,624	0/1:16,18:34:99:593,0,563	0/1:7,17:24:99:648,0,191	0/1:10,23:33:99:763,0,237
scaffold_1	811453	.	C	T	5206.01	PASS	AC=10;AF=0.500;AN=20;BaseQRankSum=0.456;DP=293;ExcessHet=25.5733;FS=0.424;InbreedingCoeff=-1.0000;MLEAC=10;MLEAF=0.500;MQ=60.00;MQRankSum=0.00;QD=17.77;ReadPosRankSum=0.293;SOR=0.736	GT:AD:DP:GQ:PL	0/1:24,16:40:99:596,0,839	0/1:15,16:31:99:582,0,524	0/1:14,17:31:99:644,0,473	0/1:16,15:31:99:539,0,540	0/1:11,13:24:99:501,0,420	0/1:14,10:24:99:334,0,499	0/1:21,16:37:99:456,0,715	0/1:4,17:21:99:608,0,110	0/1:14,13:27:99:490,0,532	0/1:15,12:27:99:456,0,512
scaffold_1	811525	.	A	G	5145.01	PASS	AC=10;AF=0.500;AN=20;BaseQRankSum=1.08;DP=313;ExcessHet=25.5733;FS=0.858;InbreedingCoeff=-1.0000;MLEAC=10;MLEAF=0.500;MQ=60.00;MQRankSum=0.00;QD=16.49;ReadPosRankSum=0.328;SOR=0.648	GT:AD:DP:GQ:PL	0/1:21,22:43:99:799,0,700	0/1:18,13:31:99:446,0,544	0/1:10,15:25:99:555,0,323	0/1:16,14:30:99:474,0,491	0/1:15,13:28:99:483,0,515	0/1:14,8:22:99:247,0,512	0/1:21,19:40:99:691,0,669	0/1:10,16:26:99:466,0,369	0/1:15,14:29:99:497,0,470	0/1:23,15:38:99:487,0,723
scaffold_1	815332	.	C	T	5522.01	PASS	AC=10;AF=0.500;AN=20;BaseQRankSum=-2.070e-01;DP=302;ExcessHet=25.5733;FS=0.418;InbreedingCoeff=-1.0000;MLEAC=10;MLEAF=0.500;MQ=59.79;MQRankSum=0.00;QD=18.47;ReadPosRankSum=0.681;SOR=0.724	GT:AD:DP:GQ:PL	0/1:12,20:32:99:705,0,397	0/1:10,16:26:99:536,0,320	0/1:13,15:28:99:533,0,463	0/1:12,17:29:99:627,0,431	0/1:13,16:29:99:575,0,387	0/1:14,9:23:99:307,0,476	0/1:14,19:33:99:729,0,526	0/1:12,13:25:99:495,0,462	0/1:27,16:43:99:480,0,924	0/1:15,16:31:99:535,0,528
scaffold_1	818134	.	T	C	5462.01	PASS	AC=10;AF=0.500;AN=20;BaseQRankSum=0.028;DP=317;ExcessHet=25.5733;FS=3.167;InbreedingCoeff=-1.0000;MLEAC=10;MLEAF=0.500;MQ=58.26;MQRankSum=0.00;QD=18.77;ReadPosRankSum=0.167;SOR=0.791	GT:AD:DP:GQ:PL	0/1:13,35:48:99:1158,0,353	0/1:10,14:24:99:488,0,375	0/1:11,11:22:99:409,0,374	0/1:17,11:28:99:393,0,666	0/1:21,14:35:99:486,0,808	0/1:13,15:28:99:529,0,485	0/1:18,16:34:99:571,0,637	0/1:11,12:23:99:424,0,379	0/1:9,13:22:99:476,0,311	0/1:12,15:27:99:528,0,392
scaffold_1	828051	.	A	C	6062.01	PASS	AC=10;AF=0.500;AN=20;BaseQRankSum=0.328;DP=294;ExcessHet=25.5733;FS=1.944;InbreedingCoeff=-1.0000;MLEAC=10;MLEAF=0.500;MQ=60.00;MQRankSum=0.00;QD=20.76;ReadPosRankSum=-1.970e-01;SOR=0.802	GT:AD:DP:GQ:PGT:PID:PL:PS	0|1:19,19:38:99:0|1:828050_C_CT:741,0,732:828050	0|1:14,17:31:99:0|1:828050_C_CT:666,0,537:828050	0|1:10,15:25:99:0|1:828050_C_CT:600,0,375:828050	0|1:13,12:25:99:0|1:828050_C_CT:465,0,510:828050	0|1:10,21:31:99:0|1:828050_C_CT:842,0,343:828050	0|1:14,15:29:99:0|1:828050_C_CT:587,0,534:828050	0|1:19,15:34:99:0|1:828050_C_CT:563,0,748:828050	0|1:11,14:25:99:0|1:828050_C_CT:545,0,420:828050	0|1:17,11:28:99:0|1:828050_C_CT:411,0,681:828050	0|1:10,16:26:99:0|1:828050_C_CT:642,0,372:828050
scaffold_1	828780	.	A	G	4451.01	PASS	AC=10;AF=0.500;AN=20;BaseQRankSum=0.528;DP=294;ExcessHet=25.5733;FS=0.893;InbreedingCoeff=-1.0000;MLEAC=10;MLEAF=0.500;MQ=60.00;MQRankSum=0.00;QD=15.14;ReadPosRankSum=0.624;SOR=0.776	GT:AD:DP:GQ:PL	0/1:17,12:29:99:453,0,558	0/1:23,14:37:99:463,0,783	0/1:17,15:32:99:520,0,630	0/1:15,15:30:99:497,0,531	0/1:15,15:30:99:537,0,525	0/1:19,13:32:99:387,0,689	0/1:17,16:33:99:557,0,585	0/1:12,13:25:99:438,0,396	0/1:13,12:25:99:437,0,387	0/1:16,5:21:99:162,0,603
scaffold_1	835940	.	C	T	6265.01	PASS	AC=10;AF=0.500;AN=20;BaseQRankSum=0.533;DP=337;ExcessHet=25.5733;FS=6.382;InbreedingCoeff=-1.0000;MLEAC=10;MLEAF=0.500;MQ=58.73;MQRankSum=-1.458e+00;QD=18.70;ReadPosRankSum=-3.080e-01;SOR=0.854	GT:AD:DP:GQ:PL	0/1:26,15:41:99:532,0,817	0/1:14,26:40:99:899,0,434	0/1:10,13:23:99:506,0,327	0/1:17,23:40:99:890,0,615	0/1:12,17:29:99:657,0,411	0/1:13,13:26:99:502,0,490	0/1:26,15:41:99:520,0,986	0/1:14,17:31:99:652,0,443	0/1:18,12:30:99:431,0,629	0/1:14,20:34:99:676,0,469
scaffold_1	847524	.	C	T	4349.01	PASS	AC=10;AF=0.500;AN=20;BaseQRankSum=-5.290e-01;DP=272;ExcessHet=25.5733;FS=1.448;InbreedingCoeff=-1.0000;MLEAC=10;MLEAF=0.500;MQ=59.98;MQRankSum=0.00;QD=16.11;ReadPosRankSum=-1.580e-01;SOR=0.788	GT:AD:DP:GQ:PL	0/1:19,23:42:99:859,0,705	0/1:12,10:22:99:257,0,449	0/1:9,17:26:99:536,0,277	0/1:16,8:24:99:250,0,555	0/1:11,14:25:99:548,0,348	0/1:12,11:23:99:373,0,422	0/1:18,18:36:99:559,0,652	0/1:16,11:27:99:318,0,619	0/1:14,7:21:99:225,0,549	0/1:12,12:24:99:424,0,446
scaffold_1	854579	.	C	T	6160.01	PASS	AC=10;AF=0.500;AN=20;BaseQRankSum=0.594;DP=333;ExcessHet=25.5733;FS=0.833;InbreedingCoeff=-1.0000;MLEAC=10;MLEAF=0.500;MQ=60.00;MQRankSum=0.00;QD=18.67;ReadPosRankSum=-1.550e-01;SOR=0.750	GT:AD:DP:GQ:PL	0/1:16,26:42:99:975,0,463	0/1:17,10:27:99:339,0,562	0/1:16,11:27:99:399,0,595	0/1:12,18:30:99:632,0,382	0/1:13,12:25:99:405,0,427	0/1:18,13:31:99:454,0,636	0/1:14,24:38:99:862,0,428	0/1:19,17:36:99:506,0,565	0/1:9,26:35:99:974,0,253	0/1:19,20:39:99:614,0,702
scaffold_1	856360	.	G	A	4674.01	PASS	AC=10;AF=0.500;AN=20;BaseQRankSum=0.526;DP=253;ExcessHet=25.5733;FS=2.748;InbreedingCoeff=-1.0000;MLEAC=10;MLEAF=0.500;MQ=60.00;MQRankSum=0.00;QD=18.55;ReadPosRankSum=0.00;SOR=0.607	GT:AD:DP:GQ:PL	0/1:17,10:27:99:362,0,620	0/1:10,14:24:99:454,0,360	0/1:9,11:20:99:400,0,310	0/1:9,19:28:99:700,0,272	0/1:17,16:33:99:599,0,568	0/1:11,13:24:99:471,0,416	0/1:12,10:22:99:371,0,406	0/1:14,13:27:99:413,0,538	0/1:10,14:24:99:533,0,312	0/1:13,10:23:99:371,0,488
scaffold_1	861299	.	G	A	5773.01	PASS	AC=10;AF=0.500;AN=20;BaseQRankSum=0.601;DP=325;ExcessHet=25.5733;FS=3.621;InbreedingCoeff=-1.0000;MLEAC=10;MLEAF=0.500;MQ=60.00;MQRankSum=0.00;QD=17.93;ReadPosRankSum=0.190;SOR=0.908	GT:AD:DP:GQ:PL	0/1:18,19:37:99:719,0,652	0/1:15,12:27:99:439,0,525	0/1:11,16:27:99:485,0,357	0/1:9,16:25:99:625,0,310	0/1:17,17:34:99:652,0,561	0/1:19,16:35:99:593,0,681	0/1:18,26:44:99:870,0,581	0/1:20,14:34:99:431,0,742	0/1:18,14:32:99:520,0,695	0/1:15,12:27:99:439,0,550
scaffold_1	861558	.	G	A	5713.01	PASS	AC=10;AF=0.500;AN=20;BaseQRankSum=0.868;DP=318;ExcessHet=25.5733;FS=0.422;InbreedingCoeff=-1.0000;MLEAC=10;MLEAF=0.500;MQ=60.00;MQRankSum=0.00;QD=19.24;ReadPosRankSum=0.129;SOR=0.652	GT:AD:DP:GQ:PL	0/1:20,16:36:99:594,0,762	0/1:18,9:27:99:280,0,652	0/1:8,19:27:99:695,0,262	0/1:14,12:26:99:491,0,500	0/1:17,19:36:99:767,0,661	0/1:19,11:30:99:424,0,740	0/1:12,20:32:99:791,0,451	0/1:12,14:26:99:597,0,430	0/1:14,17:31:99:638,0,559	0/1:14,12:26:99:436,0,475
scaffold_1	861990	.	G	T	4567.01	PASS	AC=10;AF=0.500;AN=20;BaseQRankSum=-3.310e-01;DP=281;ExcessHet=25.5733;FS=0.431;InbreedingCoeff=-1.0000;MLEAC=10;MLEAF=0.500;MQ=60.00;MQRankSum=0.00;QD=16.31;ReadPosRankSum=-1.210e-01;SOR=0.722	GT:AD:DP:GQ:PL	0/1:21,20:41:99:656,0,733	0/1:9,18:27:99:664,0,308	0/1:7,18:25:99:596,0,240	0/1:9,12:21:99:376,0,294	0/1:24,9:33:99:236,0,914	0/1:16,11:27:99:288,0,595	0/1:16,12:28:99:433,0,573	0/1:13,12:25:99:425,0,455	0/1:14,19:33:99:648,0,496	0/1:13,7:20:99:245,0,507
scaffold_1	862730	.	A	C	5505.01	PASS	AC=10;AF=0.500;AN=20;BaseQRankSum=-6.900e-02;DP=320;ExcessHet=25.5733;FS=1.333;InbreedingCoeff=-1.0000;MLEAC=10;MLEAF=0.500;MQ=60.00;MQRankSum=0.00;QD=17.37;ReadPosRankSum=-3.080e-01;SOR=0.612	GT:AD:DP:GQ:PL	0/1:22,24:46:99:907,0,759	0/1:10,18:28:99:664,0,354	0/1:19,12:31:99:438,0,706	0/1:18,20:38:99:695,0,610	0/1:18,9:27:99:272,0,658	0/1:15,8:23:99:277,0,545	0/1:18,13:31:99:428,0,642	0/1:15,18:33:99:690,0,487	0/1:15,20:35:99:609,0,501	0/1:10,15:25:99:525,0,365
scaffold_1	864004	.	C	T	5763.01	PASS	AC=10;AF=0.500;AN=20;BaseQRankSum=-3.000e-01;DP=318;ExcessHet=25.5733;FS=2.407;InbreedingCoeff=-1.0000;MLEAC=10;MLEAF=0.500;MQ=60.00;MQRankSum=0.00;QD=18.12;ReadPosRankSum=0.293;SOR=0.846	GT:AD:DP:GQ:PL	0/1:14,15:29:99:511,0,448	0/1:16,13:29:99:467,0,456	0/1:13,18:31:99:641,0,479	0/1:16,24:40:99:886,0,506	0/1:23,20:43:99:659,0,800	0/1:17,13:30:99:443,0,633	0/1:20,16:36:99:518,0,720	0/1:11,14:25:99:534,0,341	0/1:15,14:29:99:479,0,544	0/1:8,18:26:99:625,0,188
scaffold_1	865430	.	G	A	5730.01	PASS	AC=10;AF=0.500;AN=20;BaseQRankSum=0.317;DP=320;ExcessHet=25.5733;FS=10.252;InbreedingCoeff=-1.0000;MLEAC=10;MLEAF=0.500;MQ=60.00;MQRankSum=0.00;QD=18.02;ReadPosRankSum=-4.600e-01;SOR=0.734	GT:AD:DP:GQ:PL	0/1:23,23:46:99:821,0,839	0/1:16,21:37:99:724,0,552	0/1:11,12:23:99:461,0,377	0/1:15,11:26:99:390,0,573	0/1:24,14:38:99:475,0,843	0/1:19,9:28:99:265,0,721	0/1:9,25:34:99:997,0,278	0/1:14,12:26:99:364,0,545	0/1:12,18:30:99:711,0,336	0/1:15,15:30:99:522,0,509
scaffold_1	866745	.	A	G	4158.01	PASS	AC=10;AF=0.500;AN=20;BaseQRankSum=0.176;DP=267;ExcessHet=25.5733;FS=0.941;InbreedingCoeff=-1.0000;MLEAC=10;MLEAF=0.500;MQ=59.99;MQRankSum=0.00;QD=15.75;ReadPosRankSum=-3.400e-01;SOR=0.615	GT:AD:DP:GQ:PGT:PID:PL:PS	0/1:16,19:35:99:.:.:633,0,549:.	0/1:10,10:20:99:.:.:346,0,273:.	0/1:17,5:22:99:.:.:113,0,584:.	0/1:17,11:28:99:.:.:350,0,649:.	0/1:16,14:30:99:.:.:479,0,548:.	0/1:14,12:26:99:.:.:384,0,532:.	0/1:17,13:30:99:.:.:420,0,572:.	0/1:11,16:27:99:.:.:495,0,374:.	0|1:11,13:24:99:0|1:866745_A_G:443,0,360:866745	0/1:7,15:22:99:.:.:495,0,246:.
scaffold_1	867506	.	G	C	5487.01	PASS	AC=10;AF=0.500;AN=20;BaseQRankSum=-1.740e-01;DP=323;ExcessHet=25.5733;FS=8.325;InbreedingCoeff=-1.0000;MLEAC=10;MLEAF=0.500;MQ=60.00;MQRankSum=0.00;QD=17.09;ReadPosRankSum=-3.970e-01;SOR=0.769	GT:AD:DP:GQ:PL	0/1:14,22:36:99:817,0,494	0/1:22,15:37:99:511,0,823	0/1:13,7:20:99:235,0,478	0/1:20,15:35:99:563,0,757	0/1:22,13:35:99:392,0,864	0/1:17,15:32:99:532,0,622	0/1:20,19:39:99:731,0,729	0/1:8,19:27:99:636,0,260	0/1:16,18:34:99:688,0,525	0/1:13,13:26:99:382,0,463
scaffold_1	869689	.	T	C	4591.01	PASS	AC=10;AF=0.500;AN=20;BaseQRankSum=0.336;DP=284;ExcessHet=25.5733;FS=8.168;InbreedingCoeff=-1.0000;MLEAC=10;MLEAF=0.500;MQ=60.00;MQRankSum=0.00;QD=16.17;ReadPosRankSum=0.062;SOR=1.035	GT:AD:DP:GQ:PL	0/1:25,13:38:99:471,0,880	0/1:7,13:20:99:463,0,235	0/1:10,13:23:99:502,0,330	0/1:17,14:31:99:497,0,598	0/1:12,13:25:99:466,0,413	0/1:15,11:26:99:410,0,536	0/1:21,15:36:99:533,0,799	0/1:19,15:34:99:460,0,672	0/1:15,11:26:99:360,0,558	0/1:12,13:25:99:429,0,413
scaffold_1	871382	.	A	G	5314.01	PASS	AC=10;AF=0.500;AN=20;BaseQRankSum=-4.310e-01;DP=304;ExcessHet=25.5733;FS=7.744;InbreedingCoeff=-1.0000;MLEAC=10;MLEAF=0.500;MQ=60.00;MQRankSum=0.00;QD=17.48;ReadPosRankSum=0.428;SOR=0.933	GT:AD:DP:GQ:PL	0/1:26,21:47:99:744,0,977	0/1:15,18:33:99:642,0,572	0/1:17,6:23:99:201,0,624	0/1:17,14:31:99:478,0,660	0/1:13,18:31:99:655,0,444	0/1:11,11:22:99:404,0,414	0/1:15,17:32:99:540,0,487	0/1:12,17:29:99:618,0,406	0/1:14,17:31:99:590,0,479	0/1:12,13:25:99:442,0,455
scaffold_1	875571	.	C	T	5465.01	PASS	AC=10;AF=0.500;AN=20;BaseQRankSum=0.716;DP=303;ExcessHet=25.5733;FS=3.783;InbreedingCoeff=-1.0000;MLEAC=10;MLEAF=0.500;MQ=59.94;MQRankSum=0.00;QD=18.22;ReadPosRankSum=-8.880e-01;SOR=0.732	GT:AD:DP:GQ:PL	0/1:22,28:50:99:868,0,800	0/1:21,13:34:99:439,0,780	0/1:15,8:23:99:291,0,556	0/1:10,15:25:99:570,0,310	0/1:10,21:31:99:726,0,318	0/1:14,14:28:99:481,0,484	0/1:14,11:25:99:413,0,542	0/1:10,18:28:99:645,0,310	0/1:12,15:27:99:587,0,374	0/1:15,14:29:99:445,0,456
scaffold_1	880370	.	T	C	4668.01	PASS	AC=10;AF=0.500;AN=20;BaseQRankSum=-2.630e-01;DP=264;ExcessHet=25.5733;FS=0.449;InbreedingCoeff=-1.0000;MLEAC=10;MLEAF=0.500;MQ=60.00;MQRankSum=0.00;QD=17.75;ReadPosRankSum=-2.470e-01;SOR=0.643	GT:AD:DP:GQ:PL	0/1:18,18:36:99:642,0,620	0/1:13,13:26:99:460,0,458	0/1:9,12:21:99:474,0,293	0/1:8,13:21:99:475,0,269	0/1:16,11:27:99:317,0,597	0/1:10,16:26:99:622,0,372	0/1:16,14:30:99:412,0,565	0/1:11,13:24:99:440,0,410	0/1:10,11:21:99:334,0,383	0/1:17,14:31:99:492,0,532
scaffold_1	881876	.	T	C	5067.01	PASS	AC=10;AF=0.500;AN=20;BaseQRankSum=0.091;DP=313;ExcessHet=25.5733;FS=0.000;InbreedingCoeff=-1.0000;MLEAC=10;MLEAF=0.500;MQ=59.97;MQRankSum=0.00;QD=16.40;ReadPosRankSum=0.568;SOR=0.681	GT:AD:DP:GQ:PL	0/1:25,19:44:99:653,0,892	0/1:15,23:38:99:795,0,529	0/1:13,10:23:99:324,0,459	0/1:20,23:43:99:757,0,601	0/1:15,19:34:99:651,0,476	0/1:9,11:20:99:356,0,345	0/1:14,15:29:99:448,0,485	0/1:20,10:30:99:315,0,703	0/1:11,10:21:99:373,0,367	0/1:16,11:27:99:395,0,486
scaffold_1	885748	.	A	G	4992.01	PASS	AC=10;AF=0.500;AN=20;BaseQRankSum=0.987;DP=285;ExcessHet=25.5733;FS=3.207;InbreedingCoeff=-1.0000;MLEAC=10;MLEAF=0.500;MQ=60.00;MQRankSum=0.00;QD=17.70;ReadPosRankSum=-8.500e-02;SOR=0.677	GT:AD:DP:GQ:PL	0/1:18,15:33:99:570,0,622	0/1:10,17:27:99:648,0,297	0/1:13,10:23:99:374,0,506	0/1:17,12:29:99:403,0,632	0/1:13,10:23:99:349,0,444	0/1:10,15:25:99:471,0,288	0/1:20,16:36:99:527,0,658	0/1:5,20:25:99:713,0,150	0/1:15,16:31:99:539,0,532	0/1:18,12:30:99:398,0,548
scaffold_1	890293	.	A	G	5411.01	PASS	AC=10;AF=0.500;AN=20;BaseQRankSum=0.266;DP=317;ExcessHet=25.5733;FS=10.455;InbreedingCoeff=-1.0000;MLEAC=10;MLEAF=0.500;MQ=60.00;MQRankSum=0.00;QD=17.23;ReadPosRankSum=0.099;SOR=0.683	GT:AD:DP:GQ:PL	0/1:25,26:51:99:911,0,835	0/1:9,14:23:99:541,0,309	0/1:11,11:22:99:377,0,382	0/1:21,19:40:99:620,0,762	0/1:22,12:34:99:438,0,863	0/1:12,9:21:99:339,0,430	0/1:20,19:39:99:651,0,686	0/1:16,16:32:99:567,0,580	0/1:12,14:26:99:549,0,418	0/1:14,12:26:99:418,0,542
scaffold_1	894417	.	C	T	6140.01	PASS	AC=10;AF=0.500;AN=20;BaseQRankSum=0.118;DP=346;ExcessHet=25.5733;FS=4.108;InbreedingCoeff=-1.0000;MLEAC=10;MLEAF=0.500;MQ=59.93;MQRankSum=0.00;QD=17.90;ReadPosRankSum=0.169;SOR=0.678	GT:AD:DP:GQ:PL	0/1:32,25:57:99:856,0,1195	0/1:18,15:33:99:512,0,618	0/1:11,17:28:99:623,0,376	0/1:19,20:39:99:761,0,656	0/1:18,18:36:99:683,0,643	0/1:11,22:33:99:814,0,352	0/1:16,7:23:99:246,0,567	0/1:12,20:32:99:674,0,392	0/1:22,14:36:99:516,0,769	0/1:13,13:26:99:455,0,469
scaffold_1	898510	.	T	C	5597.01	PASS	AC=10;AF=0.500;AN=20;BaseQRankSum=0.346;DP=323;ExcessHet=25.5733;FS=0.845;InbreedingCoeff=-1.0000;MLEAC=10;MLEAF=0.500;MQ=60.00;MQRankSum=0.00;QD=17.44;ReadPosRankSum=0.231;SOR=0.629	GT:AD:DP:GQ:PL	0/1:26,17:43:99:487,0,945	0/1:13,21:34:99:761,0,438	0/1:7,13:20:99:444,0,173	0/1:12,12:24:99:452,0,413	0/1:17,20:37:99:642,0,624	0/1:7,18:25:99:653,0,237	0/1:18,12:30:99:450,0,571	0/1:17,21:38:99:721,0,541	0/1:23,15:38:99:495,0,816	0/1:17,15:32:99:492,0,589
scaffold_1	910449	.	A	G	7672.01	PASS	AC=10;AF=0.500;AN=20;BaseQRankSum=-4.730e-01;DP=586;ExcessHet=25.5733;FS=3.305;InbreedingCoeff=-1.0000;MLEAC=10;MLEAF=0.500;MQ=59.97;MQRankSum=0.00;QD=15.37;ReadPosRankSum=0.208;SOR=0.986	GT:AD:DP:GQ:PGT:PID:PL:PS	0|1:40,28:68:99:0|1:910449_A_G:1045,0,1679:910449	0|1:24,20:44:99:0|1:910449_A_G:768,0,948:910449	0|1:20,14:34:99:0|1:910449_A_G:520,0,777:910449	0|1:29,17:46:99:0|1:910449_A_G:624,0,1157:910449	0|1:30,16:46:99:0|1:910449_A_G:582,0,1211:910449	0|1:27,18:45:99:0|1:910449_A_G:663,0,1103:910449	0|1:36,27:63:99:0|1:910449_A_G:1022,0,1462:910449	0|1:31,24:55:99:0|1:910449_A_G:914,0,1229:910449	0|1:28,21:49:99:0|1:910449_A_G:781,0,1113:910449	0|1:29,20:49:99:0|1:910449_A_G:753,0,1137:910449
scaffold_1	910456	.	G	A	7660.01	PASS	AC=10;AF=0.500;AN=20;BaseQRankSum=0.277;DP=589;ExcessHet=25.5733;FS=4.161;InbreedingCoeff=-1.0000;MLEAC=10;MLEAF=0.500;MQ=59.97;MQRankSum=0.00;QD=15.38;ReadPosRankSum=0.406;SOR=1.029	GT:AD:DP:GQ:PGT:PID:PL:PS	0|1:38,28:66:99:0|1:910449_A_G:1051,0,1595:910449	0|1:22,20:42:99:0|1:910449_A_G:774,0,864:910449	0|1:22,14:36:99:0|1:910449_A_G:514,0,882:910449	0|1:28,17:45:99:0|1:910449_A_G:627,0,1158:910449	0|1:30,16:46:99:0|1:910449_A_G:576,0,1261:910449	0|1:27,18:45:99:0|1:910449_A_G:666,0,1080:910449	0|1:36,27:63:99:0|1:910449_A_G:1020,0,1479:910449	0|1:30,24:54:99:0|1:910449_A_G:911,0,1258:910449	0|1:30,21:51:99:0|1:910449_A_G:772,0,1225:910449	0|1:30,20:50:99:0|1:910449_A_G:749,0,1199:910449
scaffold_1	910461	.	A	C	8339.9	PASS	AC=10;AF=0.500;AN=20;BaseQRankSum=0.813;DP=591;ExcessHet=25.5733;FS=5.044;InbreedingCoeff=-1.0000;MLEAC=10;MLEAF=0.500;MQ=59.97;MQRankSum=0.00;QD=16.58;ReadPosRankSum=0.357;SOR=1.057	GT:AD:DP:GQ:PL	0/1:39,28:67:99:1101,0,1503	0/1:21,20:41:99:819,0,819	0/1:22,14:36:99:514,0,882	0/1:28,17:45:99:713,0,1119	0/1:32,16:48:99:771,0,1230	0/1:27,18:45:99:708,0,1077	0/1:37,27:64:99:1182,0,1425	0/1:31,24:55:99:1041,0,1196	0/1:30,21:51:99:775,0,1183	0/1:31,20:51:99:785,0,1243
scaffold_1	910490	.	A	G	8838.01	PASS	AC=10;AF=0.500;AN=20;BaseQRankSum=0.886;DP=607;ExcessHet=25.5733;FS=7.090;InbreedingCoeff=-1.0000;MLEAC=10;MLEAF=0.500;MQ=59.98;MQRankSum=0.00;QD=16.28;ReadPosRankSum=0.184;SOR=1.064	GT:AD:DP:GQ:PGT:PID:PL:PS	0|1:41,33:74:99:0|1:910490_A_G:1233,0,1579:910490	0|1:23,28:51:99:0|1:910490_A_G:1107,0,856:910490	0|1:23,14:37:99:0|1:910490_A_G:516,0,926:910490	0|1:23,17:40:99:0|1:910490_A_G:619,0,915:910490	0|1:31,26:57:99:0|1:910490_A_G:995,0,1246:910490	0|1:32,17:49:99:0|1:910490_A_G:618,0,1289:910490	0|1:36,31:67:99:0|1:910490_A_G:1193,0,1418:910490	0|1:32,26:58:99:0|1:910490_A_G:995,0,1257:910490	0|1:31,24:55:99:0|1:910490_A_G:918,0,1201:910490	0|1:37,18:55:99:0|1:910490_A_G:644,0,1491:910490
scaffold_1	910491	.	C	T	8838.01	PASS	AC=10;AF=0.500;AN=20;BaseQRankSum=-1.041e+00;DP=610;ExcessHet=25.5733;FS=7.090;InbreedingCoeff=-1.0000;MLEAC=10;MLEAF=0.500;MQ=59.98;MQRankSum=0.00;QD=16.19;ReadPosRankSum=0.370;SOR=1.074	GT:AD:DP:GQ:PGT:PID:PL:PS	0|1:41,33:74:99:0|1:910490_A_G:1233,0,1579:910490	0|1:23,28:51:99:0|1:910490_A_G:1107,0,856:910490	0|1:24,14:38:99:0|1:910490_A_G:516,0,926:910490	0|1:23,17:40:99:0|1:910490_A_G:619,0,915:910490	0|1:32,26:58:99:0|1:910490_A_G:995,0,1246:910490	0|1:32,17:49:99:0|1:910490_A_G:618,0,1289:910490	0|1:36,31:67:99:0|1:910490_A_G:1193,0,1418:910490	0|1:32,26:58:99:0|1:910490_A_G:995,0,1257:910490	0|1:31,25:56:99:0|1:910490_A_G:918,0,1201:910490	0|1:37,18:55:99:0|1:910490_A_G:644,0,1491:910490
scaffold_1	910598	.	C	T	9966.01	PASS	AC=10;AF=0.500;AN=20;BaseQRankSum=-7.880e-01;DP=558;ExcessHet=25.5733;FS=11.855;InbreedingCoeff=-1.0000;MLEAC=10;MLEAF=0.500;MQ=59.68;MQRankSum=0.00;QD=19.85;ReadPosRankSum=-4.400e-01;SOR=1.089	GT:AD:DP:GQ:PGT:PID:PL:PS	0|1:34,38:72:99:0|1:910578_T_TG:1574,0,1349:910578	0|1:25,23:48:99:0|1:910578_T_TG:928,0,978:910578	0|1:14,17:31:99:0|1:910578_T_TG:672,0,537:910578	0|1:22,23:45:99:0|1:910578_T_TG:897,0,897:910578	0|1:32,21:53:99:0|1:910578_T_TG:776,0,1406:910578	0|1:23,24:47:99:0|1:910578_T_TG:978,0,933:910578	0|1:34,37:71:99:0|1:910598_C_T:1448,0,1353:910598	0|1:25,24:49:99:0|1:910578_T_TG:926,0,1061:910578	0|1:18,19:37:99:0|1:910578_T_TG:744,0,699:910578	0|1:23,26:49:99:0|1:910578_T_TG:1023,0,888:910578
scaffold_1	910601	.	A	G	9975.01	PASS	AC=10;AF=0.500;AN=20;BaseQRankSum=0.513;DP=554;ExcessHet=25.5733;FS=11.803;InbreedingCoeff=-1.0000;MLEAC=10;MLEAF=0.500;MQ=59.68;MQRankSum=0.00;QD=19.99;ReadPosRankSum=-5.360e-01;SOR=1.111	GT:AD:DP:GQ:PGT:PID:PL:PS	0|1:32,39:71:99:0|1:910578_T_TG:1538,0,1268:910578	0|1:25,23:48:99:0|1:910578_T_TG:884,0,1064:910578	0|1:13,16:29:99:0|1:910578_T_TG:672,0,537:910578	0|1:22,22:44:99:0|1:910578_T_TG:858,0,858:910578	0|1:35,20:55:99:0|1:910578_T_TG:776,0,1406:910578	0|1:24,24:48:99:0|1:910578_T_TG:978,0,933:910578	0|1:34,37:71:99:0|1:910598_C_T:1493,0,1313:910598	0|1:26,24:50:99:0|1:910578_T_TG:929,0,1019:910578	0|1:17,18:35:99:0|1:910578_T_TG:741,0,741:910578	0|1:23,25:48:99:0|1:910578_T_TG:1106,0,881:910578
scaffold_1	910603	.	A	C	9843.01	PASS	AC=10;AF=0.500;AN=20;BaseQRankSum=1.11;DP=553;ExcessHet=25.5733;FS=10.490;InbreedingCoeff=-1.0000;MLEAC=10;MLEAF=0.500;MQ=59.68;MQRankSum=0.00;QD=19.77;ReadPosRankSum=-1.110e-01;SOR=1.091	GT:AD:DP:GQ:PGT:PID:PL:PS	0|1:32,39:71:99:0|1:910578_T_TG:1538,0,1268:910578	0|1:27,23:50:99:0|1:910578_T_TG:884,0,1064:910578	0|1:14,14:28:99:0|1:910578_T_TG:627,0,582:910578	0|1:22,21:43:99:0|1:910578_T_TG:900,0,855:910578	0|1:33,20:53:99:0|1:910578_T_TG:734,0,1409:910578	0|1:23,24:47:99:0|1:910578_T_TG:978,0,933:910578	0|1:34,37:71:99:0|1:910598_C_T:1493,0,1313:910598	0|1:26,24:50:99:0|1:910578_T_TG:926,0,1061:910578	0|1:19,17:36:99:0|1:910578_T_TG:699,0,744:910578	0|1:23,26:49:99:0|1:910578_T_TG:1064,0,884:910578
scaffold_1	910605	.	G	T	9805.01	PASS	AC=10;AF=0.500;AN=20;BaseQRankSum=-1.900e-02;DP=552;ExcessHet=25.5733;FS=9.347;InbreedingCoeff=-1.0000;MLEAC=10;MLEAF=0.500;MQ=59.68;MQRankSum=0.00;QD=19.77;ReadPosRankSum=-7.900e-02;SOR=1.108	GT:AD:DP:GQ:PGT:PID:PL:PS	0|1:33,38:71:99:0|1:910578_T_TG:1577,0,1307:910578	0|1:27,23:50:99:0|1:910578_T_TG:968,0,1058:910578	0|1:15,14:29:99:0|1:910578_T_TG:543,0,588:910578	0|1:20,21:41:99:0|1:910578_T_TG:858,0,858:910578	0|1:32,20:52:99:0|1:910578_T_TG:782,0,1322:910578	0|1:23,25:48:99:0|1:910578_T_TG:981,0,891:910578	0|1:33,37:70:99:0|1:910598_C_T:1490,0,1355:910598	0|1:27,24:51:99:0|1:910578_T_TG:926,0,1061:910578	0|1:19,17:36:99:0|1:910578_T_TG:657,0,747:910578	0|1:22,26:48:99:0|1:910578_T_TG:1023,0,888:910578
scaffold_1	910614	.	G	A	9443.01	PASS	AC=10;AF=0.500;AN=20;BaseQRankSum=-4.780e-01;DP=547;ExcessHet=25.5733;FS=6.991;InbreedingCoeff=-1.0000;MLEAC=10;MLEAF=0.500;MQ=59.68;MQRankSum=0.00;QD=19.59;ReadPosRankSum=-3.460e-01;SOR=1.169	GT:AD:DP:GQ:PGT:PID:PL:PS	0|1:36,33:69:99:0|1:910578_T_TG:1316,0,1451:910578	0|1:26,26:52:99:0|1:910578_T_TG:1055,0,1010:910578	0|1:15,15:30:99:0|1:910578_T_TG:585,0,585:910578	0|1:19,23:42:99:0|1:910578_T_TG:945,0,810:910578	0|1:29,20:49:99:0|1:910578_T_TG:791,0,1196:910578	0|1:24,23:47:99:0|1:910578_T_TG:936,0,936:910578	0|1:32,37:69:99:0|1:910598_C_T:1493,0,1313:910598	0|1:24,20:44:99:0|1:910578_T_TG:810,0,945:910578	0|1:19,15:34:99:0|1:910578_T_TG:573,0,753:910578	0|1:23,23:46:99:0|1:910578_T_TG:939,0,894:910578
scaffold_1	910623	.	A	C	9033.01	PASS	AC=10;AF=0.500;AN=20;BaseQRankSum=0.237;DP=535;ExcessHet=25.5733;FS=11.969;InbreedingCoeff=-1.0000;MLEAC=10;MLEAF=0.500;MQ=59.67;MQRankSum=0.00;QD=19.10;ReadPosRankSum=-3.870e-01;SOR=1.250	GT:AD:DP:GQ:PGT:PID:PL:PS	0|1:36,31:67:99:0|1:910578_T_TG:1235,0,1415:910578	0|1:24,23:47:99:0|1:910578_T_TG:894,0,939:910578	0|1:18,14:32:99:0|1:910578_T_TG:534,0,714:910578	0|1:20,24:44:99:0|1:910578_T_TG:948,0,768:910578	0|1:29,20:49:99:0|1:910578_T_TG:836,0,1151:910578	0|1:23,23:46:99:0|1:910578_T_TG:894,0,939:910578	0|1:34,36:70:99:0|1:910598_C_T:1451,0,1316:910598	0|1:25,17:42:99:0|1:910578_T_TG:681,0,996:910578	0|1:15,14:29:99:0|1:910578_T_TG:621,0,666:910578	0|1:23,24:47:99:0|1:910578_T_TG:939,0,894:910578
scaffold_1	910624	.	C	G	9123.01	PASS	AC=10;AF=0.500;AN=20;BaseQRankSum=-2.200e-02;DP=531;ExcessHet=25.5733;FS=11.956;InbreedingCoeff=-1.0000;MLEAC=10;MLEAF=0.500;MQ=59.67;MQRankSum=0.00;QD=19.37;ReadPosRankSum=-6.880e-01;SOR=1.245	GT:AD:DP:GQ:PGT:PID:PL:PS	0|1:35,31:66:99:0|1:910578_T_TG:1235,0,1415:910578	0|1:23,23:46:99:0|1:910578_T_TG:894,0,939:910578	0|1:17,14:31:99:0|1:910578_T_TG:534,0,714:910578	0|1:20,24:44:99:0|1:910578_T_TG:948,0,768:910578	0|1:29,21:50:99:0|1:910578_T_TG:836,0,1151:910578	0|1:23,23:46:99:0|1:910578_T_TG:897,0,897:910578	0|1:34,35:69:99:0|1:910598_C_T:1451,0,1316:910598	0|1:25,17:42:99:0|1:910578_T_TG:765,0,990:910578	0|1:15,15:30:99:0|1:910578_T_TG:624,0,624:910578	0|1:23,24:47:99:0|1:910578_T_TG:939,0,894:910578
scaffold_1	910632	.	G	A	8796.01	PASS	AC=10;AF=0.500;AN=20;BaseQRankSum=-4.250e-01;DP=534;ExcessHet=25.5733;FS=10.507;InbreedingCoeff=-1.0000;MLEAC=10;MLEAF=0.500;MQ=59.67;MQRankSum=0.00;QD=18.75;ReadPosRankSum=0.298;SOR=1.216	GT:AD:DP:GQ:PGT:PID:PL:PS	0|1:33,32:65:99:0|1:910578_T_TG:1283,0,1328:910578	0|1:22,22:44:99:0|1:910578_T_TG:855,0,900:910578	0|1:17,13:30:99:0|1:910578_T_TG:492,0,717:910578	0|1:20,24:44:99:0|1:910578_T_TG:945,0,810:910578	0|1:29,23:52:99:0|1:910578_T_TG:956,0,1226:910578	0|1:25,17:42:99:0|1:910578_T_TG:720,0,1035:910578	0|1:35,34:69:99:0|1:910598_C_T:1403,0,1403:910598	0|1:27,20:47:99:0|1:910578_T_TG:759,0,1074:910578	0|1:17,14:31:99:0|1:910578_T_TG:537,0,672:910578	0|1:25,20:45:99:0|1:910578_T_TG:846,0,1026:910578
scaffold_1	910636	.	G	A	8541.01	PASS	AC=10;AF=0.500;AN=20;BaseQRankSum=-4.900e-01;DP=541;ExcessHet=25.5733;FS=10.625;InbreedingCoeff=-1.0000;MLEAC=10;MLEAF=0.500;MQ=59.67;MQRankSum=0.00;QD=18.06;ReadPosRankSum=0.258;SOR=1.159	GT:AD:DP:GQ:PGT:PID:PL:PS	0|1:32,32:64:99:0|1:910578_T_TG:1244,0,1289:910578	0|1:22,22:44:99:0|1:910578_T_TG:852,0,942:910578	0|1:17,13:30:99:0|1:910578_T_TG:492,0,717:910578	0|1:20,24:44:99:0|1:910578_T_TG:948,0,768:910578	0|1:30,24:54:99:0|1:910578_T_TG:911,0,1271:910578	0|1:26,17:43:99:0|1:910578_T_TG:636,0,1041:910578	0|1:36,35:71:99:0|1:910598_C_T:1361,0,1406:910598	0|1:27,20:47:99:0|1:910578_T_TG:756,0,1116:910578	0|1:17,14:31:99:0|1:910578_T_TG:537,0,672:910578	0|1:26,19:45:99:0|1:910578_T_TG:804,0,1029:910578
scaffold_1	910653	.	G	A	8161.01	PASS	AC=10;AF=0.500;AN=20;BaseQRankSum=-2.580e-01;DP=540;ExcessHet=25.5733;FS=10.625;InbreedingCoeff=-1.0000;MLEAC=10;MLEAF=0.500;MQ=59.67;MQRankSum=0.00;QD=17.36;ReadPosRankSum=0.356;SOR=1.108	GT:AD:DP:GQ:PGT:PID:PL:PS	0|1:36,31:67:99:0|1:910578_T_TG:1193,0,1418:910578	0|1:25,21:46:99:0|1:910578_T_TG:842,0,1026:910578	0|1:17,10:27:99:0|1:910578_T_TG:355,0,684:910578	0|1:17,20:37:99:0|1:910578_T_TG:828,0,693:910578	0|1:34,21:55:99:0|1:910578_T_TG:776,0,1364:910578	0|1:25,20:45:99:0|1:910578_T_TG:729,0,1116:910578	0|1:34,38:72:99:0|1:910598_C_T:1448,0,1355:910598	0|1:24,20:44:99:0|1:910578_T_TG:750,0,1074:910578	0|1:19,14:33:99:0|1:910578_T_TG:524,0,756:910578	0|1:25,19:44:99:0|1:910578_T_TG:716,0,1035:910578
scaffold_1	910657	.	A	G	10461	PASS	AC=10;AF=0.500;AN=20;BaseQRankSum=1.24;DP=555;ExcessHet=25.5733;FS=9.364;InbreedingCoeff=-1.0000;MLEAC=10;MLEAF=0.500;MQ=59.68;MQRankSum=0.00;QD=21.61;ReadPosRankSum=-5.100e-02;SOR=0.484	GT:AD:DP:GQ:PGT:PID:PL:PS	0|1:32,36:68:99:0|1:910657_A_G:1457,0,1232:910657	0|1:23,25:48:99:0|1:910657_A_G:971,0,891:910657	0|1:10,17:27:99:0|1:910657_A_G:684,0,369:910657	0|1:20,17:37:99:0|1:910657_A_G:654,0,789:910657	0|1:21,33:54:99:0|1:910657_A_G:1302,0,782:910657	0|1:21,28:49:99:0|1:910657_A_G:1113,0,798:910657	0|1:38,34:72:99:0|1:910657_A_G:1355,0,1490:910657	0|1:21,26:47:99:0|1:910657_A_G:1014,0,804:910657	0|1:14,20:34:99:0|1:910657_A_G:840,0,525:910657	0|1:21,27:48:99:0|1:910657_A_G:1071,0,801:910657
scaffold_1	910658	.	A	T	10496	PASS	AC=10;AF=0.500;AN=20;BaseQRankSum=0.095;DP=551;ExcessHet=25.5733;FS=10.625;InbreedingCoeff=-1.0000;MLEAC=10;MLEAF=0.500;MQ=59.68;MQRankSum=0.00;QD=21.87;ReadPosRankSum=0.015;SOR=0.490	GT:AD:DP:GQ:PGT:PID:PL:PS	0|1:32,37:69:99:0|1:910657_A_G:1499,0,1229:910657	0|1:23,24:47:99:0|1:910657_A_G:971,0,891:910657	0|1:10,17:27:99:0|1:910657_A_G:684,0,369:910657	0|1:20,17:37:99:0|1:910657_A_G:651,0,831:910657	0|1:21,32:53:99:0|1:910657_A_G:1302,0,782:910657	0|1:21,28:49:99:0|1:910657_A_G:1109,0,839:910657	0|1:37,34:71:99:0|1:910657_A_G:1355,0,1490:910657	0|1:21,24:45:99:0|1:910657_A_G:1014,0,804:910657	0|1:14,20:34:99:0|1:910657_A_G:840,0,525:910657	0|1:21,27:48:99:0|1:910657_A_G:1071,0,801:910657
scaffold_1	938346	.	G	A	4997.01	PASS	AC=10;AF=0.500;AN=20;BaseQRankSum=0.00;DP=291;ExcessHet=25.5733;FS=0.000;InbreedingCoeff=-1.0000;MLEAC=10;MLEAF=0.500;MQ=60.00;MQRankSum=0.00;QD=17.17;ReadPosRankSum=-3.100e-02;SOR=0.682	GT:AD:DP:GQ:PL	0/1:19,20:39:99:696,0,697	0/1:11,12:23:99:410,0,413	0/1:8,13:21:99:423,0,249	0/1:20,10:30:99:280,0,740	0/1:13,9:22:99:328,0,474	0/1:11,15:26:99:546,0,363	0/1:27,20:47:99:656,0,898	0/1:19,17:36:99:646,0,657	0/1:9,17:26:99:591,0,324	0/1:10,11:21:99:421,0,276
scaffold_1	945443	.	G	T	5599	PASS	AC=10;AF=0.500;AN=20;BaseQRankSum=0.566;DP=327;ExcessHet=25.5733;FS=0.401;InbreedingCoeff=-1.0000;MLEAC=10;MLEAF=0.500;MQ=59.93;MQRankSum=0.00;QD=17.28;ReadPosRankSum=0.336;SOR=0.658	GT:AD:DP:GQ:PL	0/1:20,20:40:99:670,0,689	0/1:15,16:31:99:583,0,417	0/1:13,20:33:99:732,0,469	0/1:17,15:33:99:523,0,547	0/1:19,17:36:99:570,0,598	0/1:19,20:39:99:702,0,553	0/1:16,9:25:99:318,0,560	0/1:12,18:30:99:563,0,327	0/1:15,13:28:99:468,0,506	0/1:17,13:30:99:470,0,650
scaffold_1	979545	.	T	G	5383.01	PASS	AC=10;AF=0.500;AN=20;BaseQRankSum=0.535;DP=315;ExcessHet=25.5733;FS=0.410;InbreedingCoeff=-1.0000;MLEAC=10;MLEAF=0.500;MQ=60.00;MQRankSum=0.00;QD=17.14;ReadPosRankSum=0.849;SOR=0.644	GT:AD:DP:GQ:PL	0/1:29,21:50:99:691,0,967	0/1:11,17:28:99:618,0,357	0/1:7,14:21:99:502,0,225	0/1:21,21:42:99:747,0,747	0/1:14,17:31:99:607,0,527	0/1:16,14:30:99:496,0,572	0/1:19,13:32:99:332,0,678	0/1:16,14:30:99:481,0,508	0/1:12,14:26:99:449,0,358	0/1:12,12:24:99:460,0,365
scaffold_1	1002240	.	G	A	622.39	PASS	AC=1;AF=0.050;AN=20;BaseQRankSum=-1.103e+00;DP=287;ExcessHet=3.0103;FS=3.471;InbreedingCoeff=-0.0526;MLEAC=1;MLEAF=0.050;MQ=60.00;MQRankSum=0.00;QD=20.75;ReadPosRankSum=-6.030e-01;SOR=0.774	GT:AD:DP:GQ:PL	0/0:39,0:39:99:0,108,1611	0/0:23,0:23:60:0,60,871	0/0:28,0:28:84:0,84,1136	0/1:11,19:30:99:634,0,361	0/0:34,0:34:99:0,99,1399	0/0:25,0:25:72:0,72,1025	0/0:29,0:29:84:0,84,1238	0/0:22,0:22:60:0,60,864	0/0:36,0:36:99:0,99,1485	0/0:21,0:21:63:0,63,873
scaffold_1	1015925	.	C	G	5005.01	PASS	AC=10;AF=0.500;AN=20;BaseQRankSum=0.456;DP=305;ExcessHet=25.5733;FS=4.478;InbreedingCoeff=-1.0000;MLEAC=10;MLEAF=0.500;MQ=60.00;MQRankSum=0.00;QD=16.57;ReadPosRankSum=-1.210e-01;SOR=0.543	GT:AD:DP:GQ:PL	0/1:20,17:37:99:484,0,745	0/1:11,13:24:99:434,0,339	0/1:8,13:21:99:465,0,273	0/1:16,20:36:99:652,0,600	0/1:21,12:33:99:405,0,727	0/1:21,11:32:99:370,0,729	0/1:18,16:34:99:590,0,602	0/1:12,12:24:99:455,0,451	0/1:21,15:36:99:547,0,787	0/1:8,17:25:99:603,0,235
scaffold_1	1020141	.	C	T	6032.01	PASS	AC=10;AF=0.500;AN=20;BaseQRankSum=-1.740e-01;DP=315;ExcessHet=25.5733;FS=0.863;InbreedingCoeff=-1.0000;MLEAC=10;MLEAF=0.500;MQ=60.00;MQRankSum=0.00;QD=19.40;ReadPosRankSum=-4.970e-01;SOR=0.760	GT:AD:DP:GQ:PL	0/1:20,19:39:99:618,0,783	0/1:10,13:23:99:466,0,340	0/1:13,14:27:99:500,0,501	0/1:13,17:30:99:652,0,476	0/1:11,13:24:99:433,0,421	0/1:14,11:25:99:411,0,552	0/1:26,26:52:99:958,0,880	0/1:14,20:34:99:794,0,484	0/1:8,16:24:99:645,0,285	0/1:16,17:33:99:555,0,609
scaffold_1	1021320	.	A	C	4933.01	PASS	AC=10;AF=0.500;AN=20;BaseQRankSum=0.097;DP=311;ExcessHet=25.5733;FS=0.413;InbreedingCoeff=-1.0000;MLEAC=10;MLEAF=0.500;MQ=60.00;MQRankSum=0.00;QD=16.07;ReadPosRankSum=0.548;SOR=0.665	GT:AD:DP:GQ:PGT:PID:PL:PS	0/1:17,13:30:99:.:.:410,0,588:.	0/1:18,19:37:99:.:.:676,0,565:.	0/1:14,14:28:99:.:.:435,0,447:.	0/1:20,14:34:99:.:.:475,0,732:.	0/1:11,14:25:99:.:.:517,0,388:.	0/1:16,11:27:99:.:.:346,0,574:.	0/1:19,16:35:99:.:.:512,0,665:.	0|1:12,14:26:99:0|1:1021320_A_C:410,0,416:1021320	0/1:14,16:30:99:.:.:576,0,424:.	0/1:18,17:35:99:.:.:576,0,572:.
scaffold_1	1023076	.	G	A	4914.01	PASS	AC=10;AF=0.500;AN=20;BaseQRankSum=-2.840e-01;DP=300;ExcessHet=25.5733;FS=4.512;InbreedingCoeff=-1.0000;MLEAC=10;MLEAF=0.500;MQ=60.00;MQRankSum=0.00;QD=16.49;ReadPosRankSum=-3.770e-01;SOR=0.674	GT:AD:DP:GQ:PL	0/1:21,13:34:99:302,0,744	0/1:14,9:23:99:318,0,553	0/1:15,12:27:99:415,0,504	0/1:10,27:37:99:971,0,293	0/1:16,15:31:99:572,0,599	0/1:18,10:28:99:350,0,681	0/1:17,14:31:99:470,0,603	0/1:7,15:22:99:531,0,246	0/1:17,12:29:99:385,0,581	0/1:18,18:36:99:600,0,540
scaffold_1	1025158	.	T	A	5058.01	PASS	AC=10;AF=0.500;AN=20;BaseQRankSum=-5.320e-01;DP=301;ExcessHet=25.5733;FS=0.417;InbreedingCoeff=-1.0000;MLEAC=10;MLEAF=0.500;MQ=60.00;MQRankSum=0.00;QD=16.86;ReadPosRankSum=0.195;SOR=0.665	GT:AD:DP:GQ:PL	0/1:16,21:37:99:668,0,592	0/1:21,15:36:99:561,0,711	0/1:13,8:21:99:244,0,511	0/1:18,18:36:99:611,0,535	0/1:11,18:29:99:657,0,307	0/1:16,20:36:99:619,0,523	0/1:16,15:31:99:525,0,558	0/1:12,16:28:99:518,0,412	0/1:18,8:26:99:244,0,675	0/1:8,12:20:99:411,0,292
scaffold_1	1037036	.	C	T	5556.01	PASS	AC=10;AF=0.500;AN=20;BaseQRankSum=-7.600e-02;DP=317;ExcessHet=25.5733;FS=7.571;InbreedingCoeff=-1.0000;MLEAC=10;MLEAF=0.500;MQ=59.95;MQRankSum=0.00;QD=17.69;ReadPosRankSum=0.613;SOR=0.730	GT:AD:DP:GQ:PL	0/1:16,17:33:99:572,0,577	0/1:9,18:27:99:611,0,304	0/1:9,15:24:99:479,0,287	0/1:20,18:38:99:663,0,703	0/1:20,17:37:99:552,0,718	0/1:10,11:21:99:376,0,296	0/1:21,23:44:99:774,0,637	0/1:11,16:27:99:560,0,326	0/1:19,16:35:99:469,0,643	0/1:14,14:28:99:500,0,526
scaffold_1	1040807	.	T	C	5789.01	PASS	AC=10;AF=0.500;AN=20;BaseQRankSum=0.135;DP=325;ExcessHet=25.5733;FS=0.405;InbreedingCoeff=-1.0000;MLEAC=10;MLEAF=0.500;MQ=60.00;MQRankSum=0.00;QD=17.98;ReadPosRankSum=-1.640e-01;SOR=0.654	GT:AD:DP:GQ:PL	0/1:11,24:35:99:856,0,338	0/1:21,11:32:99:391,0,664	0/1:12,17:29:99:638,0,414	0/1:20,19:39:99:619,0,728	0/1:7,25:32:99:910,0,199	0/1:11,11:22:99:385,0,374	0/1:23,18:41:99:514,0,903	0/1:21,12:33:99:427,0,756	0/1:17,19:36:99:645,0,578	0/1:12,11:23:99:404,0,459
scaffold_1	1074411	.	A	T	10120	PASS	AC=10;AF=0.500;AN=20;BaseQRankSum=1.08;DP=428;ExcessHet=25.5733;FS=1.165;InbreedingCoeff=-1.0000;MLEAC=10;MLEAF=0.500;MQ=60.00;MQRankSum=0.00;QD=23.76;ReadPosRankSum=0.025;SOR=0.591	GT:AD:DP:GQ:PL	0/1:14,38:52:99:1442,0,436	0/1:21,15:36:99:552,0,674	0/1:9,19:28:99:719,0,293	0/1:16,29:45:99:1077,0,557	0/1:18,34:52:99:1195,0,521	0/1:12,34:46:99:1298,0,388	0/1:19,32:51:99:1031,0,516	0/1:15,28:43:99:964,0,513	0/1:14,26:40:99:941,0,425	0/1:9,24:33:99:901,0,256
scaffold_1	1077897	.	A	G	5617.01	PASS	AC=10;AF=0.500;AN=20;BaseQRankSum=0.159;DP=340;ExcessHet=25.5733;FS=0.392;InbreedingCoeff=-1.0000;MLEAC=10;MLEAF=0.500;MQ=60.00;MQRankSum=0.00;QD=16.52;ReadPosRankSum=0.011;SOR=0.724	GT:AD:DP:GQ:PL	0/1:20,23:43:99:769,0,644	0/1:19,12:31:99:348,0,654	0/1:16,13:29:99:475,0,603	0/1:21,12:33:99:400,0,723	0/1:20,19:39:99:691,0,626	0/1:12,18:30:99:635,0,321	0/1:19,28:47:99:945,0,626	0/1:12,15:27:99:560,0,347	0/1:20,13:33:99:369,0,650	0/1:16,12:28:99:425,0,545
scaffold_1	1084029	.	G	A	5150.01	PASS	AC=10;AF=0.500;AN=20;BaseQRankSum=0.250;DP=292;ExcessHet=25.5733;FS=0.430;InbreedingCoeff=-1.0000;MLEAC=10;MLEAF=0.500;MQ=60.00;MQRankSum=0.00;QD=18.07;ReadPosRankSum=-1.390e-01;SOR=0.733	GT:AD:DP:GQ:PL	0/1:17,13:30:99:474,0,640	0/1:14,16:30:99:600,0,531	0/1:13,10:23:99:369,0,462	0/1:11,9:20:99:310,0,425	0/1:16,15:31:99:559,0,528	0/1:14,16:30:99:598,0,502	0/1:23,21:44:99:734,0,742	0/1:10,10:20:99:361,0,387	0/1:12,19:31:99:663,0,355	0/1:11,15:26:99:482,0,383
scaffold_1	1092831	.	C	T	5436.01	PASS	AC=10;AF=0.500;AN=20;BaseQRankSum=-3.230e-01;DP=304;ExcessHet=25.5733;FS=4.525;InbreedingCoeff=-1.0000;MLEAC=10;MLEAF=0.500;MQ=60.00;MQRankSum=0.00;QD=18.06;ReadPosRankSum=0.266;SOR=0.489	GT:AD:DP:GQ:PL	0/1:21,19:40:99:708,0,717	0/1:16,19:35:99:663,0,565	0/1:8,16:24:99:474,0,231	0/1:10,18:28:99:670,0,325	0/1:16,19:35:99:630,0,530	0/1:9,11:20:99:344,0,318	0/1:16,14:30:99:490,0,578	0/1:11,14:25:99:477,0,357	0/1:14,14:28:99:454,0,508	0/1:19,17:36:99:526,0,610
scaffold_1	1106543	.	C	G	5210.01	PASS	AC=10;AF=0.500;AN=20;BaseQRankSum=-2.530e-01;DP=298;ExcessHet=25.5733;FS=0.422;InbreedingCoeff=-1.0000;MLEAC=10;MLEAF=0.500;MQ=60.00;MQRankSum=0.00;QD=17.48;ReadPosRankSum=0.163;SOR=0.654	GT:AD:DP:GQ:PL	0/1:23,12:35:99:386,0,915	0/1:14,20:34:99:663,0,486	0/1:13,14:27:99:502,0,492	0/1:10,10:20:99:372,0,380	0/1:19,17:36:99:490,0,687	0/1:15,9:24:99:312,0,516	0/1:12,22:34:99:769,0,373	0/1:13,14:27:99:530,0,489	0/1:12,24:36:99:804,0,361	0/1:13,12:25:99:382,0,367
scaffold_1	1107946	.	T	G	4683.01	PASS	AC=10;AF=0.500;AN=20;BaseQRankSum=0.084;DP=298;ExcessHet=25.5733;FS=0.889;InbreedingCoeff=-1.0000;MLEAC=10;MLEAF=0.500;MQ=59.96;MQRankSum=0.00;QD=15.98;ReadPosRankSum=-3.600e-02;SOR=0.769	GT:AD:DP:GQ:PL	0/1:22,18:40:99:667,0,761	0/1:18,10:28:99:322,0,660	0/1:9,11:20:99:378,0,334	0/1:14,22:36:99:686,0,414	0/1:22,15:37:99:553,0,726	0/1:11,9:20:99:342,0,415	0/1:15,13:28:99:447,0,536	0/1:12,9:21:99:335,0,474	0/1:20,14:34:99:484,0,697	0/1:15,14:29:99:469,0,585
scaffold_1	1117312	.	A	C	5280.01	PASS	AC=10;AF=0.500;AN=20;BaseQRankSum=-1.570e-01;DP=309;ExcessHet=25.5733;FS=0.863;InbreedingCoeff=-1.0000;MLEAC=10;MLEAF=0.500;MQ=60.00;MQRankSum=0.00;QD=17.14;ReadPosRankSum=-9.900e-02;SOR=0.671	GT:AD:DP:GQ:PL	0/1:14,16:30:99:615,0,501	0/1:14,15:29:99:526,0,539	0/1:15,10:25:99:318,0,575	0/1:15,12:27:99:403,0,483	0/1:20,17:37:99:481,0,779	0/1:13,9:22:99:330,0,462	0/1:23,13:36:99:443,0,752	0/1:11,24:35:99:941,0,367	0/1:14,17:31:99:601,0,486	0/1:17,19:36:99:622,0,549
scaffold_1	1118964	.	A	C	4884.01	PASS	AC=10;AF=0.500;AN=20;BaseQRankSum=-4.230e-01;DP=294;ExcessHet=25.5733;FS=0.891;InbreedingCoeff=-1.0000;MLEAC=10;MLEAF=0.500;MQ=60.00;MQRankSum=0.00;QD=16.84;ReadPosRankSum=0.094;SOR=0.626	GT:AD:DP:GQ:PL	0/1:23,19:42:99:548,0,800	0/1:10,23:33:99:757,0,328	0/1:9,15:24:99:492,0,314	0/1:14,18:32:99:486,0,450	0/1:9,20:29:99:718,0,268	0/1:13,8:21:99:254,0,457	0/1:11,11:24:99:365,0,367	0/1:16,17:33:99:626,0,514	0/1:19,8:27:99:193,0,721	0/1:14,13:27:99:445,0,483
scaffold_1	1120874	.	T	C	5219.01	PASS	AC=10;AF=0.500;AN=20;BaseQRankSum=0.027;DP=282;ExcessHet=25.5733;FS=3.239;InbreedingCoeff=-1.0000;MLEAC=10;MLEAF=0.500;MQ=60.00;MQRankSum=0.00;QD=18.51;ReadPosRankSum=0.080;SOR=0.842	GT:AD:DP:GQ:PGT:PID:PL:PS	0/1:20,15:35:99:.:.:519,0,737:.	0/1:16,13:29:99:.:.:467,0,577:.	0/1:12,12:24:99:.:.:416,0,421:.	0/1:12,24:36:99:.:.:828,0,387:.	0/1:14,11:25:99:.:.:361,0,471:.	0/1:13,11:24:99:.:.:416,0,493:.	0|1:8,21:29:99:0|1:1120865_A_G:738,0,270:1120865	0/1:9,12:21:99:.:.:477,0,335:.	0/1:18,13:31:99:.:.:433,0,665:.	0/1:12,16:28:99:.:.:564,0,375:.
scaffold_1	1124277	.	G	A	5854.01	PASS	AC=10;AF=0.500;AN=20;BaseQRankSum=-4.990e-01;DP=327;ExcessHet=25.5733;FS=1.317;InbreedingCoeff=-1.0000;MLEAC=10;MLEAF=0.500;MQ=60.00;MQRankSum=0.00;QD=18.01;ReadPosRankSum=0.320;SOR=0.605	GT:AD:DP:GQ:PL	0/1:18,20:38:99:649,0,661	0/1:19,18:37:99:563,0,633	0/1:15,13:28:99:419,0,508	0/1:21,24:45:99:790,0,717	0/1:20,24:44:99:804,0,710	0/1:8,16:24:99:607,0,265	0/1:11,13:24:99:385,0,246	0/1:18,13:31:99:438,0,621	0/1:10,12:22:99:400,0,385	0/1:9,23:32:99:799,0,257
scaffold_1	1132431	.	T	A	5814.01	PASS	AC=10;AF=0.500;AN=20;BaseQRankSum=0.585;DP=304;ExcessHet=25.5733;FS=1.923;InbreedingCoeff=-1.0000;MLEAC=10;MLEAF=0.500;MQ=60.00;MQRankSum=0.00;QD=19.51;ReadPosRankSum=-2.700e-01;SOR=0.821	GT:AD:DP:GQ:PL	0/1:19,20:39:99:758,0,628	0/1:16,21:37:99:730,0,545	0/1:17,10:27:99:344,0,597	0/1:13,12:25:99:459,0,463	0/1:12,15:27:99:573,0,394	0/1:8,15:23:99:559,0,288	0/1:11,24:35:99:842,0,340	0/1:12,14:26:99:534,0,449	0/1:17,22:39:99:727,0,508	0/1:12,8:20:99:288,0,401
scaffold_1	1137212	.	C	A	4431.98	PASS	AC=9;AF=0.450;AN=20;BaseQRankSum=-2.450e-01;DP=278;ExcessHet=18.1697;FS=0.457;InbreedingCoeff=-0.8182;MLEAC=9;MLEAF=0.450;MQ=59.94;MQRankSum=0.00;QD=17.25;ReadPosRankSum=-2.300e-01;SOR=0.752	GT:AD:DP:GQ:PL	0/1:16,16:32:99:463,0,571	0/1:8,15:23:99:432,0,291	0/1:15,19:34:99:605,0,474	0/0:21,0:21:60:0,60,900	0/1:12,14:26:99:500,0,432	0/1:11,11:22:99:359,0,421	0/1:23,19:42:99:644,0,769	0/1:5,15:20:99:571,0,155	0/1:20,12:32:99:414,0,749	0/1:11,15:26:99:450,0,386
scaffold_1	1144138	.	A	G	5583.01	PASS	AC=10;AF=0.500;AN=20;BaseQRankSum=0.426;DP=320;ExcessHet=25.5733;FS=0.000;InbreedingCoeff=-1.0000;MLEAC=10;MLEAF=0.500;MQ=60.00;MQRankSum=0.00;QD=17.56;ReadPosRankSum=0.565;SOR=0.717	GT:AD:DP:GQ:PL	0/1:22,19:41:99:645,0,744	0/1:18,8:26:99:278,0,692	0/1:21,5:26:99:147,0,685	0/1:16,18:34:99:637,0,579	0/1:15,17:32:99:531,0,571	0/1:10,17:27:99:630,0,271	0/1:14,19:33:99:654,0,435	0/1:15,19:34:99:669,0,494	0/1:12,21:33:99:763,0,381	0/1:14,18:32:99:629,0,488
scaffold_1	1147563	.	G	T	5557.01	PASS	AC=10;AF=0.500;AN=20;BaseQRankSum=0.412;DP=308;ExcessHet=25.5733;FS=0.417;InbreedingCoeff=-1.0000;MLEAC=10;MLEAF=0.500;MQ=60.00;MQRankSum=0.00;QD=18.10;ReadPosRankSum=0.191;SOR=0.743	GT:AD:DP:GQ:PL	0/1:18,16:34:99:597,0,614	0/1:12,18:30:99:668,0,443	0/1:14,14:28:99:480,0,524	0/1:17,15:32:99:483,0,599	0/1:13,15:28:99:536,0,436	0/1:17,16:33:99:554,0,522	0/1:23,14:37:99:468,0,777	0/1:8,13:21:99:481,0,290	0/1:13,24:37:99:805,0,428	0/1:13,14:27:99:485,0,457
scaffold_1	1151512	.	G	T	5408.01	PASS	AC=10;AF=0.500;AN=20;BaseQRankSum=1.21;DP=307;ExcessHet=25.5733;FS=8.708;InbreedingCoeff=-1.0000;MLEAC=10;MLEAF=0.500;MQ=59.88;MQRankSum=0.00;QD=17.79;ReadPosRankSum=0.293;SOR=0.400	GT:AD:DP:GQ:PL	0/1:22,21:43:99:748,0,729	0/1:17,17:34:99:605,0,501	0/1:8,13:21:99:494,0,275	0/1:15,19:34:99:695,0,506	0/1:13,16:29:99:531,0,411	0/1:16,18:34:99:570,0,488	0/1:17,20:37:99:594,0,462	0/1:9,16:25:99:525,0,242	0/1:16,8:24:99:275,0,560	0/1:13,10:23:99:371,0,461
scaffold_1	1155508	.	G	A	4358.01	PASS	AC=10;AF=0.500;AN=20;BaseQRankSum=0.299;DP=276;ExcessHet=25.5733;FS=0.437;InbreedingCoeff=-1.0000;MLEAC=10;MLEAF=0.500;MQ=60.00;MQRankSum=0.00;QD=15.79;ReadPosRankSum=-1.840e-01;SOR=0.733	GT:AD:DP:GQ:PL	0/1:20,18:38:99:617,0,718	0/1:17,11:28:99:388,0,625	0/1:14,7:21:99:199,0,498	0/1:20,14:34:99:491,0,669	0/1:9,15:24:99:538,0,318	0/1:9,14:23:99:500,0,318	0/1:8,16:24:99:509,0,241	0/1:18,13:31:99:462,0,705	0/1:17,12:29:99:406,0,587	0/1:16,8:24:99:248,0,540
scaffold_1	1166506	.	G	A	5314.01	PASS	AC=10;AF=0.500;AN=20;BaseQRankSum=0.701;DP=303;ExcessHet=25.5733;FS=0.872;InbreedingCoeff=-1.0000;MLEAC=10;MLEAF=0.500;MQ=60.00;MQRankSum=0.00;QD=17.60;ReadPosRankSum=0.508;SOR=0.722	GT:AD:DP:GQ:PL	0/1:24,30:54:99:1070,0,896	0/1:19,11:30:99:402,0,684	0/1:10,11:21:99:351,0,370	0/1:17,10:27:99:366,0,594	0/1:10,17:27:99:624,0,339	0/1:20,13:33:99:422,0,788	0/1:12,19:31:99:661,0,345	0/1:12,12:24:99:444,0,336	0/1:12,16:28:99:525,0,439	0/1:14,13:27:99:449,0,499
scaffold_1	1166607	.	A	G	5227.01	PASS	AC=10;AF=0.500;AN=20;BaseQRankSum=0.671;DP=298;ExcessHet=25.5733;FS=1.919;InbreedingCoeff=-1.0000;MLEAC=10;MLEAF=0.500;MQ=60.00;MQRankSum=0.00;QD=17.66;ReadPosRankSum=0.469;SOR=0.587	GT:AD:DP:GQ:PL	0/1:18,19:37:99:619,0,624	0/1:15,13:28:99:425,0,504	0/1:16,11:27:99:374,0,533	0/1:21,14:35:99:476,0,817	0/1:10,14:24:99:472,0,301	0/1:14,12:26:99:361,0,478	0/1:15,19:34:99:694,0,470	0/1:12,16:28:99:543,0,391	0/1:12,15:27:99:580,0,368	0/1:11,19:30:99:683,0,355
scaffold_1	1169825	.	G	A	5871.01	PASS	AC=10;AF=0.500;AN=20;BaseQRankSum=-3.570e-01;DP=314;ExcessHet=25.5733;FS=0.000;InbreedingCoeff=-1.0000;MLEAC=10;MLEAF=0.500;MQ=60.00;MQRankSum=0.00;QD=18.76;ReadPosRankSum=0.071;SOR=0.676	GT:AD:DP:GQ:PL	0/1:20,19:39:99:688,0,773	0/1:12,10:22:99:352,0,474	0/1:18,13:31:99:472,0,698	0/1:11,17:28:99:520,0,382	0/1:18,19:37:99:724,0,638	0/1:16,22:38:99:774,0,603	0/1:16,22:38:99:818,0,591	0/1:15,13:28:99:488,0,490	0/1:9,18:27:99:577,0,279	0/1:13,12:25:99:458,0,456
scaffold_1	1171189	.	A	G	5546.01	PASS	AC=10;AF=0.500;AN=20;BaseQRankSum=1.14;DP=313;ExcessHet=25.5733;FS=1.348;InbreedingCoeff=-1.0000;MLEAC=10;MLEAF=0.500;MQ=60.00;MQRankSum=0.00;QD=17.95;ReadPosRankSum=0.696;SOR=0.637	GT:AD:DP:GQ:PGT:PID:PL:PS	0|1:18,20:38:99:0|1:1171189_A_G:786,0,696:1171189	0|1:21,21:42:99:0|1:1171189_A_G:819,0,808:1171189	0|1:14,9:23:99:0|1:1171189_A_G:336,0,561:1171189	0|1:18,10:28:99:0|1:1171189_A_G:326,0,741:1171189	0|1:17,14:31:99:0|1:1171189_A_G:528,0,661:1171189	0|1:12,11:23:99:0|1:1171189_A_G:426,0,460:1171189	0|1:20,19:39:99:0|1:1171189_A_G:662,0,826:1171189	0|1:14,11:25:99:0|1:1171189_A_G:420,0,555:1171189	0|1:11,14:25:99:0|1:1171189_A_G:541,0,420:1171189	0|1:17,18:35:99:0|1:1171189_A_G:702,0,656:1171189
scaffold_1	1171195	.	C	A	5601.01	PASS	AC=10;AF=0.500;AN=20;BaseQRankSum=-3.530e-01;DP=318;ExcessHet=25.5733;FS=0.853;InbreedingCoeff=-1.0000;MLEAC=10;MLEAF=0.500;MQ=60.00;MQRankSum=0.00;QD=17.78;ReadPosRankSum=0.767;SOR=0.636	GT:AD:DP:GQ:PGT:PID:PL:PS	0|1:20,20:40:99:0|1:1171189_A_G:813,0,773:1171189	0|1:22,21:43:99:0|1:1171189_A_G:816,0,830:1171189	0|1:13,9:22:99:0|1:1171189_A_G:336,0,561:1171189	0|1:18,11:29:99:0|1:1171189_A_G:361,0,705:1171189	0|1:18,13:31:99:0|1:1171189_A_G:492,0,696:1171189	0|1:14,10:24:99:0|1:1171189_A_G:420,0,531:1171189	0|1:22,19:41:99:0|1:1171189_A_G:695,0,823:1171189	0|1:14,11:25:99:0|1:1171189_A_G:420,0,555:1171189	0|1:13,14:27:99:0|1:1171189_A_G:543,0,497:1171189	0|1:15,18:33:99:0|1:1171189_A_G:705,0,624:1171189
scaffold_1	1173071	.	A	G	4762.01	PASS	AC=10;AF=0.500;AN=20;BaseQRankSum=-8.120e-01;DP=291;ExcessHet=25.5733;FS=3.913;InbreedingCoeff=-1.0000;MLEAC=10;MLEAF=0.500;MQ=59.13;MQRankSum=-9.680e-01;QD=16.65;ReadPosRankSum=-5.140e-01;SOR=0.937	GT:AD:DP:GQ:PL	0/1:14,18:32:99:579,0,515	0/1:12,12:24:99:383,0,421	0/1:11,12:23:99:439,0,374	0/1:16,15:31:99:505,0,591	0/1:12,20:32:99:729,0,440	0/1:15,11:26:99:319,0,572	0/1:15,14:29:99:464,0,526	0/1:12,14:26:99:467,0,445	0/1:19,11:30:99:283,0,681	0/1:16,17:33:99:594,0,577
scaffold_1	1183939	.	G	T	4928.01	PASS	AC=10;AF=0.500;AN=20;BaseQRankSum=0.398;DP=284;ExcessHet=25.5733;FS=1.405;InbreedingCoeff=-1.0000;MLEAC=10;MLEAF=0.500;MQ=60.00;MQRankSum=0.00;QD=17.35;ReadPosRankSum=0.667;SOR=0.612	GT:AD:DP:GQ:PL	0/1:13,30:43:99:1094,0,404	0/1:13,18:31:99:652,0,430	0/1:19,9:28:99:303,0,643	0/1:9,12:21:99:417,0,332	0/1:19,9:28:99:290,0,684	0/1:13,20:33:99:697,0,423	0/1:17,7:24:99:232,0,629	0/1:12,19:31:99:605,0,324	0/1:14,11:25:99:395,0,454	0/1:12,8:20:99:243,0,387
scaffold_1	1185449	.	A	G	4739.01	PASS	AC=10;AF=0.500;AN=20;BaseQRankSum=-1.008e+00;DP=290;ExcessHet=25.5733;FS=1.399;InbreedingCoeff=-1.0000;MLEAC=10;MLEAF=0.500;MQ=60.00;MQRankSum=0.00;QD=16.40;ReadPosRankSum=-3.630e-01;SOR=0.657	GT:AD:DP:GQ:PL	0/1:21,18:39:99:632,0,790	0/1:17,16:33:99:572,0,646	0/1:10,10:20:99:346,0,301	0/1:14,15:29:99:491,0,494	0/1:14,13:27:99:445,0,448	0/1:11,15:26:99:477,0,400	0/1:19,13:32:99:381,0,672	0/1:18,13:31:99:396,0,695	0/1:12,12:24:99:405,0,453	0/1:9,19:28:99:594,0,273
scaffold_1	1195032	.	G	A	12971	PASS	AC=10;AF=0.500;AN=20;BaseQRankSum=0.142;DP=652;ExcessHet=25.5733;FS=0.557;InbreedingCoeff=-1.0000;MLEAC=10;MLEAF=0.500;MQ=57.59;MQRankSum=-1.101e+00;QD=24.29;ReadPosRankSum=-1.280e-01;SOR=0.775	GT:AD:DP:GQ:PL	0/1:30,50:80:99:1841,0,897	0/1:17,31:48:99:1040,0,534	0/1:13,35:48:99:1277,0,397	0/1:19,33:52:99:1137,0,635	0/1:12,31:43:99:1177,0,374	0/1:17,37:54:99:1315,0,505	0/1:21,35:56:99:1285,0,651	0/1:15,25:40:99:914,0,473	0/1:17,33:50:99:1287,0,500	0/1:17,46:63:99:1698,0,484
scaffold_1	1196823	.	A	G	4681.01	PASS	AC=10;AF=0.500;AN=20;BaseQRankSum=0.414;DP=289;ExcessHet=25.5733;FS=2.577;InbreedingCoeff=-1.0000;MLEAC=10;MLEAF=0.500;MQ=60.00;MQRankSum=0.00;QD=16.20;ReadPosRankSum=-4.660e-01;SOR=0.860	GT:AD:DP:GQ:PL	0/1:14,13:27:99:469,0,549	0/1:16,12:28:99:384,0,539	0/1:14,11:25:99:337,0,552	0/1:17,16:33:99:484,0,598	0/1:16,18:34:99:624,0,511	0/1:11,15:26:99:562,0,411	0/1:20,18:38:99:608,0,682	0/1:18,12:30:99:438,0,663	0/1:13,9:22:99:336,0,478	0/1:13,13:26:99:439,0,413
scaffold_1	1196844	.	C	T	4684.01	PASS	AC=10;AF=0.500;AN=20;BaseQRankSum=0.213;DP=293;ExcessHet=25.5733;FS=1.398;InbreedingCoeff=-1.0000;MLEAC=10;MLEAF=0.500;MQ=59.96;MQRankSum=0.00;QD=16.10;ReadPosRankSum=0.498;SOR=0.785	GT:AD:DP:GQ:PL	0/1:13,13:26:99:441,0,498	0/1:19,15:34:99:468,0,676	0/1:13,10:23:99:329,0,513	0/1:20,11:31:99:382,0,707	0/1:15,20:35:99:723,0,456	0/1:13,15:28:99:551,0,449	0/1:21,15:36:99:512,0,674	0/1:15,14:29:99:461,0,526	0/1:14,10:24:99:356,0,506	0/1:11,14:25:99:461,0,406
scaffold_1	1197328	.	G	A	4921.01	PASS	AC=10;AF=0.500;AN=20;BaseQRankSum=0.533;DP=292;ExcessHet=25.5733;FS=1.965;InbreedingCoeff=-1.0000;MLEAC=10;MLEAF=0.500;MQ=60.00;MQRankSum=0.00;QD=16.97;ReadPosRankSum=0.132;SOR=0.826	GT:AD:DP:GQ:PL	0/1:36,21:57:99:739,0,1267	0/1:14,15:29:99:535,0,386	0/1:13,12:25:99:408,0,507	0/1:8,12:20:99:424,0,298	0/1:18,12:30:99:362,0,671	0/1:11,14:25:99:476,0,350	0/1:11,12:23:99:424,0,326	0/1:12,13:25:99:469,0,375	0/1:14,19:33:99:699,0,503	0/1:12,11:23:99:385,0,449
scaffold_1	1198725	.	C	T	4919.01	PASS	AC=10;AF=0.500;AN=20;BaseQRankSum=0.00;DP=285;ExcessHet=25.5733;FS=7.238;InbreedingCoeff=-1.0000;MLEAC=10;MLEAF=0.500;MQ=60.00;MQRankSum=0.00;QD=17.38;ReadPosRankSum=-4.390e-01;SOR=0.417	GT:AD:DP:GQ:PL	0/1:16,13:29:99:427,0,545	0/1:13,8:21:99:277,0,512	0/1:19,10:29:99:359,0,696	0/1:11,22:33:99:740,0,309	0/1:16,15:31:99:477,0,608	0/1:11,15:26:99:536,0,400	0/1:17,16:33:99:553,0,592	0/1:12,17:29:99:619,0,372	0/1:17,15:32:99:551,0,568	0/1:8,12:20:99:380,0,242
scaffold_1	1200141	.	A	T	5489.01	PASS	AC=10;AF=0.500;AN=20;BaseQRankSum=-1.127e+00;DP=336;ExcessHet=25.5733;FS=4.857;InbreedingCoeff=-1.0000;MLEAC=10;MLEAF=0.500;MQ=60.00;MQRankSum=0.00;QD=16.43;ReadPosRankSum=0.090;SOR=0.794	GT:AD:DP:GQ:PL	0/1:18,35:53:99:1273,0,630	0/1:17,10:27:99:312,0,643	0/1:8,16:24:99:550,0,285	0/1:23,16:39:99:504,0,752	0/1:21,12:33:99:380,0,830	0/1:18,11:29:99:375,0,702	0/1:25,19:44:99:625,0,816	0/1:21,7:28:99:227,0,801	0/1:16,17:33:99:555,0,554	0/1:5,19:24:99:688,0,153
scaffold_1	1232711	.	G	A	5133.01	PASS	AC=10;AF=0.500;AN=20;BaseQRankSum=-4.500e-02;DP=318;ExcessHet=25.5733;FS=0.408;InbreedingCoeff=-1.0000;MLEAC=10;MLEAF=0.500;MQ=60.00;MQRankSum=0.00;QD=16.30;ReadPosRankSum=-1.630e-01;SOR=0.733	GT:AD:DP:GQ:PL	0/1:15,22:37:99:729,0,539	0/1:17,13:30:99:447,0,605	0/1:15,10:25:99:326,0,499	0/1:13,19:32:99:633,0,483	0/1:18,18:36:99:646,0,643	0/1:16,15:31:99:547,0,616	0/1:16,12:28:99:409,0,582	0/1:17,15:32:99:495,0,619	0/1:18,16:34:99:553,0,607	0/1:19,11:30:99:348,0,598
scaffold_1	1235824	.	G	A	5257.01	PASS	AC=10;AF=0.500;AN=20;BaseQRankSum=-8.530e-01;DP=272;ExcessHet=25.5733;FS=5.625;InbreedingCoeff=-1.0000;MLEAC=10;MLEAF=0.500;MQ=60.00;MQRankSum=0.00;QD=19.40;ReadPosRankSum=-1.280e-01;SOR=1.006	GT:AD:DP:GQ:PGT:PID:PL:PS	0|1:19,17:36:99:0|1:1235824_G_A:608,0,691:1235824	0|1:15,14:29:99:0|1:1235824_G_A:519,0,618:1235824	0|1:16,8:24:99:0|1:1235824_G_A:288,0,648:1235824	0|1:17,14:31:99:0|1:1235824_G_A:534,0,710:1235824	0|1:13,13:26:99:0|1:1235824_G_A:500,0,540:1235824	0|1:12,10:22:99:0|1:1235824_G_A:376,0,474:1235824	0|1:12,14:26:99:0|1:1235824_G_A:566,0,497:1235824	0|1:7,13:20:99:0|1:1235824_G_A:507,0,255:1235824	0|1:13,24:37:99:0|1:1235824_G_A:969,0,474:1235824	0|1:10,10:20:99:0|1:1235824_G_A:390,0,390:1235824
scaffold_1	1235828	.	A	T	5391.01	PASS	AC=10;AF=0.500;AN=20;BaseQRankSum=-3.560e-01;DP=276;ExcessHet=25.5733;FS=4.756;InbreedingCoeff=-1.0000;MLEAC=10;MLEAF=0.500;MQ=60.00;MQRankSum=0.00;QD=19.60;ReadPosRankSum=0.348;SOR=0.967	GT:AD:DP:GQ:PGT:PID:PL:PS	0|1:17,20:37:99:0|1:1235824_G_A:741,0,530:1235824	0|1:15,14:29:99:0|1:1235824_G_A:532,0,584:1235824	0|1:16,8:24:99:0|1:1235824_G_A:288,0,648:1235824	0|1:19,15:34:99:0|1:1235824_G_A:538,0,741:1235824	0|1:15,12:27:99:0|1:1235824_G_A:497,0,576:1235824	0|1:12,9:21:99:0|1:1235824_G_A:376,0,474:1235824	0|1:12,14:26:99:0|1:1235824_G_A:534,0,500:1235824	0|1:8,12:20:99:0|1:1235824_G_A:526,0,290:1235824	0|1:13,24:37:99:0|1:1235824_G_A:969,0,474:1235824	0|1:10,10:20:99:0|1:1235824_G_A:390,0,390:1235824
scaffold_1	1236795	.	C	T	846.39	PASS	AC=1;AF=0.050;AN=20;BaseQRankSum=0.295;DP=299;ExcessHet=3.0103;FS=7.360;InbreedingCoeff=-0.0526;MLEAC=1;MLEAF=0.050;MQ=60.00;MQRankSum=0.00;QD=22.88;ReadPosRankSum=-1.535e+00;SOR=0.959	GT:AD:DP:GQ:PL	0/0:33,0:33:83:0,83,1288	0/0:25,0:25:69:0,69,1035	0/0:27,0:27:65:0,65,1032	0/1:14,23:37:99:858,0,458	0/0:38,0:38:99:0,102,1530	0/0:34,0:34:99:0,99,1476	0/0:28,0:28:67:0,67,1064	0/0:28,0:28:78:0,78,1170	0/0:21,0:21:60:0,60,900	0/0:28,0:28:78:0,78,1170
scaffold_1	1272523	.	C	T	5119.01	PASS	AC=10;AF=0.500;AN=20;BaseQRankSum=-5.860e-01;DP=305;ExcessHet=25.5733;FS=4.419;InbreedingCoeff=-1.0000;MLEAC=10;MLEAF=0.500;MQ=58.19;MQRankSum=-5.050e-01;QD=16.84;ReadPosRankSum=0.334;SOR=0.583	GT:AD:DP:GQ:PL	0/1:13,24:37:99:802,0,427	0/1:21,12:33:99:349,0,725	0/1:12,11:23:99:407,0,436	0/1:15,17:32:99:583,0,554	0/1:16,18:34:99:650,0,460	0/1:10,10:20:99:311,0,384	0/1:21,28:49:99:934,0,655	0/1:11,11:22:99:395,0,408	0/1:13,9:22:99:250,0,444	0/1:19,13:32:99:438,0,718
scaffold_1	1277384	.	G	A	4617.01	PASS	AC=10;AF=0.500;AN=20;BaseQRankSum=0.572;DP=283;ExcessHet=25.5733;FS=0.000;InbreedingCoeff=-1.0000;MLEAC=10;MLEAF=0.500;MQ=59.92;MQRankSum=0.00;QD=16.37;ReadPosRankSum=-1.030e-01;SOR=0.694	GT:AD:DP:GQ:PGT:PID:PL:PS	0/1:20,19:39:99:.:.:619,0,737:.	0/1:11,15:26:99:.:.:441,0,348:.	0/1:14,13:27:99:.:.:397,0,492:.	0/1:17,17:34:99:.:.:499,0,535:.	0/1:14,15:29:99:.:.:491,0,386:.	0/1:15,13:28:99:.:.:445,0,530:.	0/1:13,12:25:99:.:.:444,0,435:.	0/1:14,10:24:99:.:.:336,0,511:.	0|1:11,13:24:99:0|1:1277384_G_A:440,0,319:1277384	0/1:12,14:26:99:.:.:505,0,368:.
scaffold_1	1293722	.	T	C	4972.01	PASS	AC=10;AF=0.500;AN=20;BaseQRankSum=0.242;DP=322;ExcessHet=25.5733;FS=4.346;InbreedingCoeff=-1.0000;MLEAC=10;MLEAF=0.500;MQ=60.00;MQRankSum=0.00;QD=15.54;ReadPosRankSum=0.560;SOR=0.943	GT:AD:DP:GQ:PL	0/1:21,22:43:99:857,0,794	0/1:17,10:27:99:329,0,596	0/1:13,20:33:99:711,0,468	0/1:20,17:37:99:582,0,661	0/1:19,12:31:99:400,0,700	0/1:15,10:25:99:331,0,523	0/1:17,11:28:99:370,0,633	0/1:25,10:35:99:304,0,948	0/1:19,12:31:99:408,0,709	0/1:11,19:30:99:680,0,380
scaffold_1	1297167	.	C	T	5174.01	PASS	AC=10;AF=0.500;AN=20;BaseQRankSum=-2.380e-01;DP=324;ExcessHet=25.5733;FS=2.982;InbreedingCoeff=-1.0000;MLEAC=10;MLEAF=0.500;MQ=59.97;MQRankSum=0.00;QD=16.02;ReadPosRankSum=-7.100e-02;SOR=0.733	GT:AD:DP:GQ:PL	0/1:21,13:34:99:462,0,799	0/1:16,22:38:99:783,0,575	0/1:16,10:26:99:361,0,550	0/1:20,18:38:99:671,0,663	0/1:19,20:39:99:724,0,701	0/1:12,15:27:99:477,0,405	0/1:20,14:34:99:477,0,791	0/1:19,12:31:99:443,0,748	0/1:21,11:32:99:360,0,773	0/1:12,12:24:99:416,0,410
scaffold_1	1305128	.	T	C	4853.01	PASS	AC=10;AF=0.500;AN=20;BaseQRankSum=0.513;DP=291;ExcessHet=25.5733;FS=0.889;InbreedingCoeff=-1.0000;MLEAC=10;MLEAF=0.500;MQ=60.00;MQRankSum=0.00;QD=16.68;ReadPosRankSum=-3.720e-01;SOR=0.683	GT:AD:DP:GQ:PGT:PID:PL:PS	0/1:16,13:29:99:.:.:453,0,504:.	0/1:11,18:29:99:.:.:518,0,392:.	0/1:10,13:23:99:.:.:423,0,356:.	0/1:12,20:32:99:.:.:746,0,310:.	0|1:28,15:43:99:0|1:1305128_T_C:507,0,899:1305128	0/1:17,10:27:99:.:.:334,0,536:.	0/1:11,13:24:99:.:.:447,0,390:.	0/1:15,13:28:99:.:.:447,0,495:.	0/1:12,16:28:99:.:.:565,0,412:.	0/1:15,13:28:99:.:.:413,0,447:.
scaffold_1	1310778	.	T	G	5812.01	PASS	AC=10;AF=0.500;AN=20;BaseQRankSum=0.472;DP=305;ExcessHet=25.5733;FS=1.365;InbreedingCoeff=-1.0000;MLEAC=10;MLEAF=0.500;MQ=60.00;MQRankSum=0.00;QD=19.12;ReadPosRankSum=0.667;SOR=0.598	GT:AD:DP:GQ:PGT:PID:PL:PS	0|1:19,17:36:99:0|1:1310778_T_G:657,0,733:1310778	0|1:10,16:26:99:0|1:1310778_T_G:633,0,353:1310778	0|1:12,13:25:99:0|1:1310778_T_G:503,0,498:1310778	0|1:20,9:29:99:0|1:1310778_T_G:336,0,836:1310778	0|1:21,13:34:99:0|1:1310778_T_G:479,0,843:1310778	0|1:14,14:28:99:0|1:1310778_T_G:546,0,546:1310778	0|1:18,21:39:99:0|1:1310778_T_G:825,0,696:1310778	0|1:14,14:28:99:0|1:1310778_T_G:576,0,556:1310778	0|1:9,20:29:99:0|1:1310778_T_G:807,0,318:1310778	0|1:18,12:30:99:0|1:1310778_T_G:450,0,720:1310778
scaffold_1	1310782	.	G	A	5798.01	PASS	AC=10;AF=0.500;AN=20;BaseQRankSum=0.432;DP=306;ExcessHet=25.5733;FS=0.414;InbreedingCoeff=-1.0000;MLEAC=10;MLEAF=0.500;MQ=60.00;MQRankSum=0.00;QD=19.01;ReadPosRankSum=0.706;SOR=0.660	GT:AD:DP:GQ:PGT:PID:PL:PS	0|1:18,17:35:99:0|1:1310778_T_G:657,0,733:1310778	0|1:9,15:24:99:0|1:1310778_T_G:603,0,333:1310778	0|1:13,12:25:99:0|1:1310778_T_G:503,0,498:1310778	0|1:20,10:30:99:0|1:1310778_T_G:339,0,795:1310778	0|1:21,13:34:99:0|1:1310778_T_G:501,0,840:1310778	0|1:15,15:30:99:0|1:1310778_T_G:576,0,575:1310778	0|1:18,21:39:99:0|1:1310778_T_G:825,0,696:1310778	0|1:14,15:29:99:0|1:1310778_T_G:576,0,556:1310778	0|1:10,19:29:99:0|1:1310778_T_G:768,0,353:1310778	0|1:18,12:30:99:0|1:1310778_T_G:450,0,720:1310778
scaffold_1	1324656	.	A	G	4291.01	PASS	AC=10;AF=0.500;AN=20;BaseQRankSum=0.633;DP=283;ExcessHet=25.5733;FS=3.243;InbreedingCoeff=-1.0000;MLEAC=10;MLEAF=0.500;MQ=60.00;MQRankSum=0.00;QD=15.27;ReadPosRankSum=0.245;SOR=0.654	GT:AD:DP:GQ:PL	0/1:21,14:35:99:506,0,659	0/1:21,19:40:99:639,0,630	0/1:12,12:24:99:409,0,453	0/1:17,8:25:99:272,0,605	0/1:12,13:25:99:426,0,364	0/1:12,11:23:99:397,0,406	0/1:12,13:25:99:399,0,439	0/1:18,15:33:99:513,0,586	0/1:15,7:22:99:207,0,528	0/1:13,16:29:99:523,0,406
scaffold_1	1325421	.	A	G	5038.01	PASS	AC=10;AF=0.500;AN=20;BaseQRankSum=1.00;DP=321;ExcessHet=25.5733;FS=9.410;InbreedingCoeff=-1.0000;MLEAC=10;MLEAF=0.500;MQ=60.00;MQRankSum=0.00;QD=15.84;ReadPosRankSum=0.554;SOR=0.878	GT:AD:DP:GQ:PL	0/1:20,17:37:99:516,0,674	0/1:21,20:41:99:658,0,698	0/1:16,10:26:99:372,0,541	0/1:12,12:24:99:459,0,456	0/1:15,18:33:99:691,0,490	0/1:14,16:30:99:507,0,354	0/1:22,12:34:99:428,0,784	0/1:15,19:34:99:674,0,527	0/1:20,10:30:99:319,0,762	0/1:17,12:29:99:414,0,582
scaffold_1	1331730	.	C	T	4094.98	PASS	AC=9;AF=0.450;AN=20;BaseQRankSum=0.889;DP=280;ExcessHet=18.1697;FS=5.247;InbreedingCoeff=-0.8182;MLEAC=9;MLEAF=0.450;MQ=60.00;MQRankSum=0.00;QD=17.28;ReadPosRankSum=-5.760e-01;SOR=0.454	GT:AD:DP:GQ:PL	0/1:17,16:33:99:573,0,554	0/1:11,13:24:99:493,0,356	0/1:6,14:20:99:491,0,204	0/0:39,0:39:99:0,101,1471	0/1:16,13:29:99:466,0,494	0/1:12,15:27:99:579,0,391	0/1:9,15:24:99:495,0,274	0/1:15,10:25:99:372,0,507	0/1:19,13:32:99:393,0,665	0/1:16,7:23:99:239,0,601
scaffold_1	1352382	.	G	T	7841.01	PASS	AC=10;AF=0.500;AN=20;BaseQRankSum=-9.330e-01;DP=324;ExcessHet=25.5733;FS=7.025;InbreedingCoeff=-1.0000;MLEAC=10;MLEAF=0.500;MQ=45.07;MQRankSum=4.00;QD=24.28;ReadPosRankSum=0.018;SOR=1.060	GT:AD:DP:GQ:PGT:PID:PL:PS	0|1:17,35:52:99:0|1:1352382_G_T:1379,0,608:1352382	0|1:12,22:34:99:0|1:1352382_G_T:920,0,435:1352382	0|1:11,15:26:99:0|1:1352382_G_T:585,0,414:1352382	0|1:15,11:26:99:0|1:1352382_G_T:394,0,601:1352382	0|1:12,19:31:99:0|1:1352382_G_T:740,0,434:1352382	0|1:11,14:25:99:0|1:1352382_G_T:555,0,409:1352382	0|1:11,23:34:99:0|1:1352382_G_T:883,0,385:1352382	0|1:9,21:30:99:0|1:1352382_G_T:843,0,306:1352382	0|1:17,25:42:99:0|1:1352382_G_T:999,0,621:1352382	0|1:9,14:23:99:0|1:1352382_G_T:543,0,325:1352382
scaffold_1	1352399	.	T	A	7709.01	PASS	AC=10;AF=0.500;AN=20;BaseQRankSum=-6.550e-01;DP=324;ExcessHet=25.5733;FS=0.425;InbreedingCoeff=-1.0000;MLEAC=10;MLEAF=0.500;MQ=43.92;MQRankSum=3.30;QD=23.94;ReadPosRankSum=-3.250e-01;SOR=0.648	GT:AD:DP:GQ:PGT:PID:PL:PS	0|1:19,32:51:99:0|1:1352382_G_T:1227,0,699:1352382	0|1:14,23:37:99:0|1:1352382_G_T:911,0,509:1352382	0|1:13,15:28:99:0|1:1352382_G_T:586,0,480:1352382	0|1:15,11:26:99:0|1:1352382_G_T:408,0,571:1352382	0|1:10,20:30:99:0|1:1352382_G_T:742,0,360:1352382	0|1:9,13:22:99:0|1:1352382_G_T:519,0,339:1352382	0|1:10,22:32:99:0|1:1352382_G_T:856,0,387:1352382	0|1:9,20:29:99:0|1:1352382_G_T:788,0,346:1352382	0|1:16,28:44:99:0|1:1352382_G_T:1089,0,580:1352382	0|1:8,15:23:99:0|1:1352382_G_T:583,0,291:1352382
scaffold_1	1359580	.	C	T	5005.01	PASS	AC=10;AF=0.500;AN=20;BaseQRankSum=0.868;DP=295;ExcessHet=25.5733;FS=0.895;InbreedingCoeff=-1.0000;MLEAC=10;MLEAF=0.500;MQ=60.00;MQRankSum=0.00;QD=17.08;ReadPosRankSum=0.506;SOR=0.777	GT:AD:DP:GQ:PL	0/1:18,28:46:99:973,0,659	0/1:13,15:28:99:547,0,419	0/1:15,8:23:99:215,0,507	0/1:15,11:26:99:352,0,565	0/1:18,13:31:99:472,0,564	0/1:18,9:27:99:324,0,699	0/1:13,14:27:99:455,0,379	0/1:14,14:28:99:505,0,481	0/1:16,21:37:99:778,0,584	0/1:10,10:20:99:384,0,308
scaffold_1	1361059	.	T	A	6145.01	PASS	AC=10;AF=0.500;AN=20;BaseQRankSum=-4.180e-01;DP=316;ExcessHet=25.5733;FS=0.413;InbreedingCoeff=-1.0000;MLEAC=10;MLEAF=0.500;MQ=60.00;MQRankSum=0.00;QD=19.70;ReadPosRankSum=0.309;SOR=0.667	GT:AD:DP:GQ:PGT:PID:PL:PS	0/1:21,15:36:99:.:.:513,0,705:.	0/1:13,15:28:99:.:.:541,0,435:.	0/1:12,20:32:99:.:.:607,0,379:.	0/1:11,14:25:99:.:.:522,0,342:.	0/1:14,24:38:99:.:.:814,0,415:.	0/1:12,8:20:99:.:.:283,0,467:.	0/1:16,23:39:99:.:.:780,0,565:.	0|1:11,22:33:99:0|1:1361032_GCC_G:793,0,371:1361032	0/1:14,14:28:99:.:.:462,0,523:.	0/1:9,24:33:99:.:.:830,0,261:.
scaffold_1	1366515	.	T	G	6111.01	PASS	AC=10;AF=0.500;AN=20;BaseQRankSum=0.297;DP=316;ExcessHet=25.5733;FS=0.865;InbreedingCoeff=-1.0000;MLEAC=10;MLEAF=0.500;MQ=60.00;MQRankSum=0.00;QD=19.65;ReadPosRankSum=0.333;SOR=0.624	GT:AD:DP:GQ:PL	0/1:19,22:41:99:817,0,685	0/1:12,14:26:99:494,0,380	0/1:9,13:22:99:480,0,321	0/1:16,14:30:99:499,0,526	0/1:12,21:33:99:737,0,420	0/1:10,12:22:99:427,0,344	0/1:25,28:53:99:947,0,721	0/1:15,15:30:99:491,0,517	0/1:10,23:33:99:805,0,345	0/1:9,12:21:99:414,0,262
scaffold_1	1367606	.	C	A	6424.01	PASS	AC=10;AF=0.500;AN=20;BaseQRankSum=0.179;DP=334;ExcessHet=25.5733;FS=10.074;InbreedingCoeff=-1.0000;MLEAC=10;MLEAF=0.500;MQ=60.00;MQRankSum=0.00;QD=19.35;ReadPosRankSum=-2.300e-01;SOR=0.428	GT:AD:DP:GQ:PGT:PID:PL:PS	0|1:23,26:49:99:0|1:1367606_C_A:1015,0,870:1367606	0|1:17,15:32:99:0|1:1367606_C_A:579,0,669:1367606	0|1:15,5:20:99:0|1:1367606_C_A:165,0,607:1367606	0|1:20,14:34:99:0|1:1367606_C_A:502,0,780:1367606	0|1:26,17:43:99:0|1:1367606_C_A:636,0,1036:1367606	0|1:8,18:26:99:0|1:1367606_C_A:719,0,282:1367606	0|1:15,22:37:99:0|1:1367606_C_A:879,0,564:1367606	0|1:11,16:27:99:0|1:1367606_C_A:639,0,414:1367606	0|1:12,23:35:99:0|1:1367606_C_A:927,0,466:1367606	0|1:19,10:29:99:0|1:1367606_C_A:363,0,763:1367606
scaffold_1	1407629	.	G	C	5519.01	PASS	AC=10;AF=0.500;AN=20;BaseQRankSum=0.125;DP=322;ExcessHet=25.5733;FS=0.000;InbreedingCoeff=-1.0000;MLEAC=10;MLEAF=0.500;MQ=60.00;MQRankSum=0.00;QD=17.14;ReadPosRankSum=-1.400e-01;SOR=0.696	GT:AD:DP:GQ:PL	0/1:17,17:34:99:614,0,638	0/1:15,16:31:99:542,0,520	0/1:10,14:24:99:497,0,338	0/1:17,21:38:99:768,0,630	0/1:20,12:32:99:384,0,698	0/1:13,10:23:99:369,0,432	0/1:23,17:40:99:544,0,769	0/1:20,14:34:99:453,0,697	0/1:13,19:32:99:639,0,394	0/1:14,20:34:99:709,0,449
scaffold_1	1428106	.	C	T	4349.01	PASS	AC=10;AF=0.500;AN=20;BaseQRankSum=0.425;DP=291;ExcessHet=25.5733;FS=1.414;InbreedingCoeff=-1.0000;MLEAC=10;MLEAF=0.500;MQ=60.00;MQRankSum=0.00;QD=15.10;ReadPosRankSum=0.404;SOR=0.786	GT:AD:DP:GQ:PL	0/1:19,19:38:99:726,0,583	0/1:22,10:32:99:326,0,786	0/1:10,19:29:99:686,0,352	0/1:13,15:28:99:524,0,375	0/1:18,8:26:99:251,0,642	0/1:13,10:23:99:343,0,466	0/1:15,15:30:99:541,0,525	0/1:15,10:25:99:375,0,506	0/1:19,11:30:99:345,0,623	0/1:19,8:27:99:232,0,657
scaffold_1	1464793	.	T	C	599.39	PASS	AC=1;AF=0.050;AN=20;BaseQRankSum=-4.480e-01;DP=321;ExcessHet=3.0103;FS=0.000;InbreedingCoeff=-0.0526;MLEAC=1;MLEAF=0.050;MQ=60.00;MQRankSum=0.00;QD=18.73;ReadPosRankSum=-5.290e-01;SOR=0.705	GT:AD:DP:GQ:PL	0/0:38,0:38:99:0,102,1537	0/0:30,0:30:74:0,74,1291	0/0:29,0:29:70:0,70,1125	0/1:15,17:32:99:611,0,518	0/0:34,0:34:99:0,99,1485	0/0:29,0:29:81:0,81,1215	0/0:37,0:37:94:0,94,1362	0/0:30,0:30:90:0,90,1165	0/0:25,0:25:72:0,72,1080	0/0:37,0:37:99:0,99,1485
scaffold_1	1535298	.	A	G	7821.01	PASS	AC=10;AF=0.500;AN=20;BaseQRankSum=0.293;DP=469;ExcessHet=25.5733;FS=0.000;InbreedingCoeff=-1.0000;MLEAC=10;MLEAF=0.500;MQ=57.31;MQRankSum=-8.000e-01;QD=16.82;ReadPosRankSum=0.167;SOR=0.717	GT:AD:DP:GQ:PL	0/1:39,35:74:99:1062,0,1332	0/1:26,22:48:99:790,0,880	0/1:23,17:40:99:568,0,757	0/1:27,24:51:99:802,0,955	0/1:25,20:45:99:764,0,892	0/1:24,20:44:99:646,0,832	0/1:22,26:48:99:868,0,773	0/1:20,15:35:99:501,0,663	0/1:15,24:39:99:876,0,479	0/1:17,24:41:99:944,0,557
scaffold_1	1610005	.	G	A	4637.01	PASS	AC=10;AF=0.500;AN=20;BaseQRankSum=0.395;DP=301;ExcessHet=25.5733;FS=3.801;InbreedingCoeff=-1.0000;MLEAC=10;MLEAF=0.500;MQ=60.00;MQRankSum=0.00;QD=15.56;ReadPosRankSum=0.937;SOR=0.519	GT:AD:DP:GQ:PL	0/1:19,21:40:99:786,0,714	0/1:18,16:34:99:531,0,594	0/1:12,9:21:99:290,0,447	0/1:17,17:34:99:594,0,531	0/1:17,15:32:99:564,0,565	0/1:13,10:23:99:335,0,387	0/1:19,16:35:99:559,0,692	0/1:18,11:29:99:316,0,650	0/1:16,10:26:99:357,0,596	0/1:14,10:24:99:305,0,482
scaffold_1	1618642	.	T	A	5456.01	PASS	AC=10;AF=0.500;AN=20;BaseQRankSum=1.34;DP=294;ExcessHet=25.5733;FS=3.173;InbreedingCoeff=-1.0000;MLEAC=10;MLEAF=0.500;MQ=60.00;MQRankSum=0.00;QD=18.68;ReadPosRankSum=0.179;SOR=0.877	GT:AD:DP:GQ:PL	0/1:15,22:37:99:793,0,463	0/1:8,13:21:99:465,0,282	0/1:12,13:25:99:494,0,416	0/1:13,20:33:99:630,0,417	0/1:13,19:32:99:713,0,403	0/1:12,10:22:99:364,0,381	0/1:23,15:38:99:523,0,733	0/1:12,18:30:99:676,0,350	0/1:15,12:27:99:426,0,472	0/1:15,12:27:99:372,0,427
scaffold_1	1636675	.	A	G	4341.01	PASS	AC=10;AF=0.500;AN=20;BaseQRankSum=-6.370e-01;DP=282;ExcessHet=25.5733;FS=3.237;InbreedingCoeff=-1.0000;MLEAC=10;MLEAF=0.500;MQ=60.00;MQRankSum=0.00;QD=15.45;ReadPosRankSum=0.314;SOR=0.881	GT:AD:DP:GQ:PGT:PID:PL:PS	0/1:25,12:37:99:.:.:421,0,972:.	0/1:21,14:35:99:.:.:456,0,750:.	0/1:14,10:24:99:.:.:318,0,536:.	0/1:15,10:25:99:.:.:345,0,573:.	0/1:14,14:28:99:.:.:430,0,521:.	0|1:10,12:22:99:0|1:1636675_A_G:389,0,376:1636675	0/1:16,11:27:99:.:.:400,0,598:.	0/1:17,13:30:99:.:.:468,0,626:.	0/1:11,20:31:99:.:.:660,0,381:.	0/1:9,13:22:99:.:.:454,0,320:.
scaffold_1	1646093	.	C	T	4755.01	PASS	AC=10;AF=0.500;AN=20;BaseQRankSum=0.085;DP=305;ExcessHet=25.5733;FS=4.470;InbreedingCoeff=-1.0000;MLEAC=10;MLEAF=0.500;MQ=60.00;MQRankSum=0.00;QD=15.69;ReadPosRankSum=0.053;SOR=0.899	GT:AD:DP:GQ:PL	0/1:26,10:36:99:293,0,953	0/1:8,14:22:99:346,0,255	0/1:8,14:22:99:512,0,253	0/1:13,22:35:99:796,0,399	0/1:26,17:43:99:543,0,951	0/1:14,13:27:99:405,0,536	0/1:15,13:28:99:449,0,498	0/1:16,12:28:99:412,0,529	0/1:16,13:29:99:393,0,555	0/1:16,17:33:99:606,0,534
scaffold_1	1666000	.	T	C	5496.01	PASS	AC=10;AF=0.500;AN=20;BaseQRankSum=0.567;DP=323;ExcessHet=25.5733;FS=0.405;InbreedingCoeff=-1.0000;MLEAC=10;MLEAF=0.500;MQ=60.00;MQRankSum=0.00;QD=17.23;ReadPosRankSum=0.455;SOR=0.660	GT:AD:DP:GQ:PL	0/1:24,20:44:99:659,0,821	0/1:12,23:35:99:860,0,412	0/1:6,15:21:99:552,0,198	0/1:16,15:31:99:437,0,567	0/1:25,13:38:99:451,0,843	0/1:16,19:35:99:649,0,563	0/1:12,15:27:99:541,0,404	0/1:19,11:30:99:400,0,683	0/1:14,16:30:99:615,0,472	0/1:18,10:28:99:332,0,593
scaffold_1	1666322	.	G	A	5091.01	PASS	AC=10;AF=0.500;AN=20;BaseQRankSum=-3.540e-01;DP=314;ExcessHet=25.5733;FS=3.029;InbreedingCoeff=-1.0000;MLEAC=10;MLEAF=0.500;MQ=60.00;MQRankSum=0.00;QD=16.21;ReadPosRankSum=0.266;SOR=0.589	GT:AD:DP:GQ:PL	0/1:22,14:36:99:475,0,828	0/1:15,12:27:99:425,0,571	0/1:13,18:31:99:632,0,422	0/1:17,12:29:99:406,0,626	0/1:19,19:38:99:560,0,617	0/1:14,9:23:99:285,0,544	0/1:18,24:42:99:779,0,598	0/1:18,18:36:99:687,0,598	0/1:13,14:27:99:521,0,481	0/1:15,10:25:99:321,0,538
[truncated: 8,296,430 more chars]
