# Supplementary material for: The Seagrass Methylome Is Associated With Variation in Photosynthetic Performance Among Clonal Shoots
Source: Front Plant Sci. 2020 Sep 4;11:571646. doi: 10.3389/fpls.2020.571646 (PMC7498905; doi:10.3389/fpls.2020.571646)
Supplement: Supplementary file 3 [file DataSheet_3.zip › FileS2.txt]

##fileformat=VCFv4.2
##FILTER=<ID=PASS,Description="All filters passed">
##ALT=<ID=NON_REF,Description="Represents any possible alternative allele at this location">
##FILTER=<ID=LowQual,Description="Low quality">
##FORMAT=<ID=AD,Number=R,Type=Integer,Description="Allelic depths for the ref and alt alleles in the order listed">
##FORMAT=<ID=DP,Number=1,Type=Integer,Description="Approximate read depth (reads with MQ=255 or with bad mates are filtered)">
##FORMAT=<ID=GQ,Number=1,Type=Integer,Description="Genotype Quality">
##FORMAT=<ID=GT,Number=1,Type=String,Description="Genotype">
##FORMAT=<ID=MIN_DP,Number=1,Type=Integer,Description="Minimum DP observed within the GVCF block">
##FORMAT=<ID=PGT,Number=1,Type=String,Description="Physical phasing haplotype information, describing how the alternate alleles are phased in relation to one another; will always be heterozygous and is not intended to describe called alleles">
##FORMAT=<ID=PID,Number=1,Type=String,Description="Physical phasing ID information, where each unique ID within a given sample (but not across samples) connects records within a phasing group">
##FORMAT=<ID=PL,Number=G,Type=Integer,Description="Normalized, Phred-scaled likelihoods for genotypes as defined in the VCF specification">
##FORMAT=<ID=PS,Number=1,Type=Integer,Description="Phasing set (typically the position of the first variant in the set)">
##FORMAT=<ID=RGQ,Number=1,Type=Integer,Description="Unconditional reference genotype confidence, encoded as a phred quality -10*log10 p(genotype call is wrong)">
##FORMAT=<ID=SB,Number=4,Type=Integer,Description="Per-sample component statistics which comprise the Fisher's Exact Test to detect strand bias.">
##filter="MQ > 38 & DP < 8000 & QD > 15 & FS < 12 & SOR < 4 & MQRankSum > ( 0 - 1.5 ) & ReadPosRankSum > ( 0 - 4 )"
##GATKCommandLine=<ID=CombineGVCFs,CommandLine="CombineGVCFs  --output allsamples.g2.vcf --variant 77-2.g2.vcf --variant 63-1.g2.vcf --variant 59-2.g2.vcf --variant 13-2.g2.vcf --variant 27-2.g2.vcf --variant 17-1.g2.vcf --variant 79-1.g2.vcf --variant 57-1.g2.vcf --variant 77-1.g2.vcf --variant 15-2.g2.vcf --reference Zostera_marina.selectedgenome.v2.1proper.nuclearANDorganellar.20140906.fasta  --convert-to-base-pair-resolution false --break-bands-at-multiples-of 0 --input-is-somatic false --drop-somatic-filtering-annotations false --ignore-variants-starting-outside-interval false --combine-variants-distance 0 --max-distance 2147483647 --ref-padding 1 --interval-set-rule UNION --interval-padding 0 --interval-exclusion-padding 0 --interval-merging-rule ALL --read-validation-stringency SILENT --seconds-between-progress-updates 10.0 --disable-sequence-dictionary-validation false --create-output-bam-index true --create-output-bam-md5 false --create-output-variant-index true --create-output-variant-md5 false --lenient false --add-output-sam-program-record true --add-output-vcf-command-line true --cloud-prefetch-buffer 40 --cloud-index-prefetch-buffer -1 --disable-bam-index-caching false --sites-only-vcf-output false --help false --version false --showHidden false --verbosity INFO --QUIET false --use-jdk-deflater false --use-jdk-inflater false --gcs-max-retries 20 --gcs-project-for-requester-pays  --disable-tool-default-read-filters false --disable-tool-default-annotations false --enable-all-annotations false --allow-old-rms-mapping-quality-annotation-data false",Version="4.1.4.1",Date="January 10, 2020 11:03:02 AM UTC">
##GATKCommandLine=<ID=SelectVariants,CommandLine="SelectVariants  --output raw_snps.vcf --exclude-non-variants true --remove-unused-alternates true --select-type-to-include SNP --variant allsamples2.vcf --reference Zostera_marina.selectedgenome.v2.1proper.nuclearANDorganellar.20140906.fasta  --invertSelect false --exclude-filtered false --preserve-alleles false --restrict-alleles-to ALL --keep-original-ac false --keep-original-dp false --mendelian-violation false --invert-mendelian-violation false --mendelian-violation-qual-threshold 0.0 --select-random-fraction 0.0 --remove-fraction-genotypes 0.0 --fully-decode false --max-indel-size 2147483647 --min-indel-size 0 --max-filtered-genotypes 2147483647 --min-filtered-genotypes 0 --max-fraction-filtered-genotypes 1.0 --min-fraction-filtered-genotypes 0.0 --max-nocall-number 2147483647 --max-nocall-fraction 1.0 --set-filtered-gt-to-nocall false --allow-nonoverlapping-command-line-samples false --suppress-reference-path false --interval-set-rule UNION --interval-padding 0 --interval-exclusion-padding 0 --interval-merging-rule ALL --read-validation-stringency SILENT --seconds-between-progress-updates 10.0 --disable-sequence-dictionary-validation false --create-output-bam-index true --create-output-bam-md5 false --create-output-variant-index true --create-output-variant-md5 false --lenient false --add-output-sam-program-record true --add-output-vcf-command-line true --cloud-prefetch-buffer 40 --cloud-index-prefetch-buffer -1 --disable-bam-index-caching false --sites-only-vcf-output false --help false --version false --showHidden false --verbosity INFO --QUIET false --use-jdk-deflater false --use-jdk-inflater false --gcs-max-retries 20 --gcs-project-for-requester-pays  --disable-tool-default-read-filters false",Version="4.1.4.1",Date="January 13, 2020 2:28:45 PM UTC">
##INFO=<ID=AC,Number=A,Type=Integer,Description="Allele count in genotypes, for each ALT allele, in the same order as listed">
##INFO=<ID=AF,Number=A,Type=Float,Description="Allele Frequency, for each ALT allele, in the same order as listed">
##INFO=<ID=AN,Number=1,Type=Integer,Description="Total number of alleles in called genotypes">
##INFO=<ID=BaseQRankSum,Number=1,Type=Float,Description="Z-score from Wilcoxon rank sum test of Alt Vs. Ref base qualities">
##INFO=<ID=DP,Number=1,Type=Integer,Description="Approximate read depth; some reads may have been filtered">
##INFO=<ID=DS,Number=0,Type=Flag,Description="Were any of the samples downsampled?">
##INFO=<ID=END,Number=1,Type=Integer,Description="Stop position of the interval">
##INFO=<ID=ExcessHet,Number=1,Type=Float,Description="Phred-scaled p-value for exact test of excess heterozygosity">
##INFO=<ID=FS,Number=1,Type=Float,Description="Phred-scaled p-value using Fisher's exact test to detect strand bias">
##INFO=<ID=InbreedingCoeff,Number=1,Type=Float,Description="Inbreeding coefficient as estimated from the genotype likelihoods per-sample when compared against the Hardy-Weinberg expectation">
##INFO=<ID=MLEAC,Number=A,Type=Integer,Description="Maximum likelihood expectation (MLE) for the allele counts (not necessarily the same as the AC), for each ALT allele, in the same order as listed">
##INFO=<ID=MLEAF,Number=A,Type=Float,Description="Maximum likelihood expectation (MLE) for the allele frequency (not necessarily the same as the AF), for each ALT allele, in the same order as listed">
##INFO=<ID=MQ,Number=1,Type=Float,Description="RMS Mapping Quality">
##INFO=<ID=MQRankSum,Number=1,Type=Float,Description="Z-score From Wilcoxon rank sum test of Alt vs. Ref read mapping qualities">
##INFO=<ID=QD,Number=1,Type=Float,Description="Variant Confidence/Quality by Depth">
##INFO=<ID=RAW_MQandDP,Number=2,Type=Integer,Description="Raw data (sum of squared MQ and total depth) for improved RMS Mapping Quality calculation. Incompatible with deprecated RAW_MQ formulation.">
##INFO=<ID=ReadPosRankSum,Number=1,Type=Float,Description="Z-score from Wilcoxon rank sum test of Alt vs. Ref read position bias">
##INFO=<ID=SOR,Number=1,Type=Float,Description="Symmetric Odds Ratio of 2x2 contingency table to detect strand bias">
##contig=<ID=scaffold_1,length=2654544,assembly=Zostera_marina.selectedgenome.v2.1proper.nuclearANDorganellar.20140906.fasta>
##contig=<ID=scaffold_2,length=2594087,assembly=Zostera_marina.selectedgenome.v2.1proper.nuclearANDorganellar.20140906.fasta>
##contig=<ID=scaffold_3,length=1523811,assembly=Zostera_marina.selectedgenome.v2.1proper.nuclearANDorganellar.20140906.fasta>
##contig=<ID=scaffold_4,length=1562992,assembly=Zostera_marina.selectedgenome.v2.1proper.nuclearANDorganellar.20140906.fasta>
##contig=<ID=scaffold_5,length=1436028,assembly=Zostera_marina.selectedgenome.v2.1proper.nuclearANDorganellar.20140906.fasta>
##contig=<ID=scaffold_6,length=1424072,assembly=Zostera_marina.selectedgenome.v2.1proper.nuclearANDorganellar.20140906.fasta>
##contig=<ID=scaffold_7,length=1464848,assembly=Zostera_marina.selectedgenome.v2.1proper.nuclearANDorganellar.20140906.fasta>
##contig=<ID=scaffold_8,length=1365444,assembly=Zostera_marina.selectedgenome.v2.1proper.nuclearANDorganellar.20140906.fasta>
##contig=<ID=scaffold_9,length=1318221,assembly=Zostera_marina.selectedgenome.v2.1proper.nuclearANDorganellar.20140906.fasta>
##contig=<ID=scaffold_10,length=1308360,assembly=Zostera_marina.selectedgenome.v2.1proper.nuclearANDorganellar.20140906.fasta>
##contig=<ID=scaffold_11,length=1259528,assembly=Zostera_marina.selectedgenome.v2.1proper.nuclearANDorganellar.20140906.fasta>
##contig=<ID=scaffold_12,length=1268873,assembly=Zostera_marina.selectedgenome.v2.1proper.nuclearANDorganellar.20140906.fasta>
##contig=<ID=scaffold_13,length=1224850,assembly=Zostera_marina.selectedgenome.v2.1proper.nuclearANDorganellar.20140906.fasta>
##contig=<ID=scaffold_14,length=1147087,assembly=Zostera_marina.selectedgenome.v2.1proper.nuclearANDorganellar.20140906.fasta>
##contig=<ID=scaffold_15,length=1146082,assembly=Zostera_marina.selectedgenome.v2.1proper.nuclearANDorganellar.20140906.fasta>
##contig=<ID=scaffold_16,length=1102686,assembly=Zostera_marina.selectedgenome.v2.1proper.nuclearANDorganellar.20140906.fasta>
##contig=<ID=scaffold_17,length=1084939,assembly=Zostera_marina.selectedgenome.v2.1proper.nuclearANDorganellar.20140906.fasta>
##contig=<ID=scaffold_18,length=1134115,assembly=Zostera_marina.selectedgenome.v2.1proper.nuclearANDorganellar.20140906.fasta>
##contig=<ID=scaffold_19,length=1099675,assembly=Zostera_marina.selectedgenome.v2.1proper.nuclearANDorganellar.20140906.fasta>
##contig=<ID=scaffold_20,length=1082761,assembly=Zostera_marina.selectedgenome.v2.1proper.nuclearANDorganellar.20140906.fasta>
##contig=<ID=scaffold_21,length=1097083,assembly=Zostera_marina.selectedgenome.v2.1proper.nuclearANDorganellar.20140906.fasta>
##contig=<ID=scaffold_22,length=1088395,assembly=Zostera_marina.selectedgenome.v2.1proper.nuclearANDorganellar.20140906.fasta>
##contig=<ID=scaffold_23,length=1045036,assembly=Zostera_marina.selectedgenome.v2.1proper.nuclearANDorganellar.20140906.fasta>
##contig=<ID=scaffold_24,length=1035533,assembly=Zostera_marina.selectedgenome.v2.1proper.nuclearANDorganellar.20140906.fasta>
##contig=<ID=scaffold_25,length=1009911,assembly=Zostera_marina.selectedgenome.v2.1proper.nuclearANDorganellar.20140906.fasta>
##contig=<ID=scaffold_26,length=1050507,assembly=Zostera_marina.selectedgenome.v2.1proper.nuclearANDorganellar.20140906.fasta>
##contig=<ID=scaffold_27,length=1037216,assembly=Zostera_marina.selectedgenome.v2.1proper.nuclearANDorganellar.20140906.fasta>
##contig=<ID=scaffold_28,length=979560,assembly=Zostera_marina.selectedgenome.v2.1proper.nuclearANDorganellar.20140906.fasta>
##contig=<ID=scaffold_29,length=956273,assembly=Zostera_marina.selectedgenome.v2.1proper.nuclearANDorganellar.20140906.fasta>
##contig=<ID=scaffold_30,length=941615,assembly=Zostera_marina.selectedgenome.v2.1proper.nuclearANDorganellar.20140906.fasta>
##contig=<ID=scaffold_31,length=933748,assembly=Zostera_marina.selectedgenome.v2.1proper.nuclearANDorganellar.20140906.fasta>
##contig=<ID=scaffold_32,length=960243,assembly=Zostera_marina.selectedgenome.v2.1proper.nuclearANDorganellar.20140906.fasta>
##contig=<ID=scaffold_33,length=923398,assembly=Zostera_marina.selectedgenome.v2.1proper.nuclearANDorganellar.20140906.fasta>
##contig=<ID=scaffold_34,length=918970,assembly=Zostera_marina.selectedgenome.v2.1proper.nuclearANDorganellar.20140906.fasta>
##contig=<ID=scaffold_35,length=878598,assembly=Zostera_marina.selectedgenome.v2.1proper.nuclearANDorganellar.20140906.fasta>
##contig=<ID=scaffold_36,length=909449,assembly=Zostera_marina.selectedgenome.v2.1proper.nuclearANDorganellar.20140906.fasta>
##contig=<ID=scaffold_37,length=868220,assembly=Zostera_marina.selectedgenome.v2.1proper.nuclearANDorganellar.20140906.fasta>
##contig=<ID=scaffold_38,length=847370,assembly=Zostera_marina.selectedgenome.v2.1proper.nuclearANDorganellar.20140906.fasta>
##contig=<ID=scaffold_39,length=871661,assembly=Zostera_marina.selectedgenome.v2.1proper.nuclearANDorganellar.20140906.fasta>
##contig=<ID=scaffold_41,length=862083,assembly=Zostera_marina.selectedgenome.v2.1proper.nuclearANDorganellar.20140906.fasta>
##contig=<ID=scaffold_42,length=817671,assembly=Zostera_marina.selectedgenome.v2.1proper.nuclearANDorganellar.20140906.fasta>
##contig=<ID=scaffold_43,length=822257,assembly=Zostera_marina.selectedgenome.v2.1proper.nuclearANDorganellar.20140906.fasta>
##contig=<ID=scaffold_44,length=815839,assembly=Zostera_marina.selectedgenome.v2.1proper.nuclearANDorganellar.20140906.fasta>
##contig=<ID=scaffold_45,length=896815,assembly=Zostera_marina.selectedgenome.v2.1proper.nuclearANDorganellar.20140906.fasta>
##contig=<ID=scaffold_46,length=811607,assembly=Zostera_marina.selectedgenome.v2.1proper.nuclearANDorganellar.20140906.fasta>
##contig=<ID=scaffold_47,length=802020,assembly=Zostera_marina.selectedgenome.v2.1proper.nuclearANDorganellar.20140906.fasta>
##contig=<ID=scaffold_48,length=810575,assembly=Zostera_marina.selectedgenome.v2.1proper.nuclearANDorganellar.20140906.fasta>
##contig=<ID=scaffold_49,length=772440,assembly=Zostera_marina.selectedgenome.v2.1proper.nuclearANDorganellar.20140906.fasta>
##contig=<ID=scaffold_50,length=786182,assembly=Zostera_marina.selectedgenome.v2.1proper.nuclearANDorganellar.20140906.fasta>
##contig=<ID=scaffold_51,length=835807,assembly=Zostera_marina.selectedgenome.v2.1proper.nuclearANDorganellar.20140906.fasta>
##contig=<ID=scaffold_52,length=777808,assembly=Zostera_marina.selectedgenome.v2.1proper.nuclearANDorganellar.20140906.fasta>
##contig=<ID=scaffold_53,length=758591,assembly=Zostera_marina.selectedgenome.v2.1proper.nuclearANDorganellar.20140906.fasta>
##contig=<ID=scaffold_54,length=748521,assembly=Zostera_marina.selectedgenome.v2.1proper.nuclearANDorganellar.20140906.fasta>
##contig=<ID=scaffold_55,length=737673,assembly=Zostera_marina.selectedgenome.v2.1proper.nuclearANDorganellar.20140906.fasta>
##contig=<ID=scaffold_56,length=756090,assembly=Zostera_marina.selectedgenome.v2.1proper.nuclearANDorganellar.20140906.fasta>
##contig=<ID=scaffold_57,length=755710,assembly=Zostera_marina.selectedgenome.v2.1proper.nuclearANDorganellar.20140906.fasta>
##contig=<ID=scaffold_58,length=726740,assembly=Zostera_marina.selectedgenome.v2.1proper.nuclearANDorganellar.20140906.fasta>
##contig=<ID=scaffold_59,length=724359,assembly=Zostera_marina.selectedgenome.v2.1proper.nuclearANDorganellar.20140906.fasta>
##contig=<ID=scaffold_60,length=756304,assembly=Zostera_marina.selectedgenome.v2.1proper.nuclearANDorganellar.20140906.fasta>
##contig=<ID=scaffold_61,length=749137,assembly=Zostera_marina.selectedgenome.v2.1proper.nuclearANDorganellar.20140906.fasta>
##contig=<ID=scaffold_62,length=723770,assembly=Zostera_marina.selectedgenome.v2.1proper.nuclearANDorganellar.20140906.fasta>
##contig=<ID=scaffold_63,length=732666,assembly=Zostera_marina.selectedgenome.v2.1proper.nuclearANDorganellar.20140906.fasta>
##contig=<ID=scaffold_64,length=708460,assembly=Zostera_marina.selectedgenome.v2.1proper.nuclearANDorganellar.20140906.fasta>
##contig=<ID=scaffold_65,length=724291,assembly=Zostera_marina.selectedgenome.v2.1proper.nuclearANDorganellar.20140906.fasta>
##contig=<ID=scaffold_66,length=717564,assembly=Zostera_marina.selectedgenome.v2.1proper.nuclearANDorganellar.20140906.fasta>
##contig=<ID=scaffold_67,length=723677,assembly=Zostera_marina.selectedgenome.v2.1proper.nuclearANDorganellar.20140906.fasta>
##contig=<ID=scaffold_68,length=716029,assembly=Zostera_marina.selectedgenome.v2.1proper.nuclearANDorganellar.20140906.fasta>
##contig=<ID=scaffold_69,length=690095,assembly=Zostera_marina.selectedgenome.v2.1proper.nuclearANDorganellar.20140906.fasta>
##contig=<ID=scaffold_70,length=698828,assembly=Zostera_marina.selectedgenome.v2.1proper.nuclearANDorganellar.20140906.fasta>
##contig=<ID=scaffold_71,length=699814,assembly=Zostera_marina.selectedgenome.v2.1proper.nuclearANDorganellar.20140906.fasta>
##contig=<ID=scaffold_72,length=672013,assembly=Zostera_marina.selectedgenome.v2.1proper.nuclearANDorganellar.20140906.fasta>
##contig=<ID=scaffold_73,length=679858,assembly=Zostera_marina.selectedgenome.v2.1proper.nuclearANDorganellar.20140906.fasta>
##contig=<ID=scaffold_74,length=677936,assembly=Zostera_marina.selectedgenome.v2.1proper.nuclearANDorganellar.20140906.fasta>
##contig=<ID=scaffold_75,length=679512,assembly=Zostera_marina.selectedgenome.v2.1proper.nuclearANDorganellar.20140906.fasta>
##contig=<ID=scaffold_76,length=652484,assembly=Zostera_marina.selectedgenome.v2.1proper.nuclearANDorganellar.20140906.fasta>
##contig=<ID=scaffold_77,length=648297,assembly=Zostera_marina.selectedgenome.v2.1proper.nuclearANDorganellar.20140906.fasta>
##contig=<ID=scaffold_78,length=667730,assembly=Zostera_marina.selectedgenome.v2.1proper.nuclearANDorganellar.20140906.fasta>
##contig=<ID=scaffold_79,length=663967,assembly=Zostera_marina.selectedgenome.v2.1proper.nuclearANDorganellar.20140906.fasta>
##contig=<ID=scaffold_80,length=657283,assembly=Zostera_marina.selectedgenome.v2.1proper.nuclearANDorganellar.20140906.fasta>
##contig=<ID=scaffold_81,length=638737,assembly=Zostera_marina.selectedgenome.v2.1proper.nuclearANDorganellar.20140906.fasta>
##contig=<ID=scaffold_82,length=664480,assembly=Zostera_marina.selectedgenome.v2.1proper.nuclearANDorganellar.20140906.fasta>
##contig=<ID=scaffold_83,length=647443,assembly=Zostera_marina.selectedgenome.v2.1proper.nuclearANDorganellar.20140906.fasta>
##contig=<ID=scaffold_84,length=671400,assembly=Zostera_marina.selectedgenome.v2.1proper.nuclearANDorganellar.20140906.fasta>
##contig=<ID=scaffold_85,length=626127,assembly=Zostera_marina.selectedgenome.v2.1proper.nuclearANDorganellar.20140906.fasta>
##contig=<ID=scaffold_86,length=652416,assembly=Zostera_marina.selectedgenome.v2.1proper.nuclearANDorganellar.20140906.fasta>
##contig=<ID=scaffold_87,length=615966,assembly=Zostera_marina.selectedgenome.v2.1proper.nuclearANDorganellar.20140906.fasta>
##contig=<ID=scaffold_88,length=638435,assembly=Zostera_marina.selectedgenome.v2.1proper.nuclearANDorganellar.20140906.fasta>
##contig=<ID=scaffold_89,length=634645,assembly=Zostera_marina.selectedgenome.v2.1proper.nuclearANDorganellar.20140906.fasta>
##contig=<ID=scaffold_90,length=672422,assembly=Zostera_marina.selectedgenome.v2.1proper.nuclearANDorganellar.20140906.fasta>
##contig=<ID=scaffold_91,length=629649,assembly=Zostera_marina.selectedgenome.v2.1proper.nuclearANDorganellar.20140906.fasta>
##contig=<ID=scaffold_92,length=594887,assembly=Zostera_marina.selectedgenome.v2.1proper.nuclearANDorganellar.20140906.fasta>
##contig=<ID=scaffold_93,length=600502,assembly=Zostera_marina.selectedgenome.v2.1proper.nuclearANDorganellar.20140906.fasta>
##contig=<ID=scaffold_95,length=601924,assembly=Zostera_marina.selectedgenome.v2.1proper.nuclearANDorganellar.20140906.fasta>
##contig=<ID=scaffold_96,length=585249,assembly=Zostera_marina.selectedgenome.v2.1proper.nuclearANDorganellar.20140906.fasta>
##contig=<ID=scaffold_97,length=583503,assembly=Zostera_marina.selectedgenome.v2.1proper.nuclearANDorganellar.20140906.fasta>
##contig=<ID=scaffold_98,length=603038,assembly=Zostera_marina.selectedgenome.v2.1proper.nuclearANDorganellar.20140906.fasta>
##contig=<ID=scaffold_99,length=579424,assembly=Zostera_marina.selectedgenome.v2.1proper.nuclearANDorganellar.20140906.fasta>
##contig=<ID=scaffold_101,length=577565,assembly=Zostera_marina.selectedgenome.v2.1proper.nuclearANDorganellar.20140906.fasta>
##contig=<ID=scaffold_102,length=590999,assembly=Zostera_marina.selectedgenome.v2.1proper.nuclearANDorganellar.20140906.fasta>
##contig=<ID=scaffold_103,length=620924,assembly=Zostera_marina.selectedgenome.v2.1proper.nuclearANDorganellar.20140906.fasta>
##contig=<ID=scaffold_104,length=584950,assembly=Zostera_marina.selectedgenome.v2.1proper.nuclearANDorganellar.20140906.fasta>
##contig=<ID=scaffold_105,length=545433,assembly=Zostera_marina.selectedgenome.v2.1proper.nuclearANDorganellar.20140906.fasta>
##contig=<ID=scaffold_106,length=558898,assembly=Zostera_marina.selectedgenome.v2.1proper.nuclearANDorganellar.20140906.fasta>
##contig=<ID=scaffold_107,length=533731,assembly=Zostera_marina.selectedgenome.v2.1proper.nuclearANDorganellar.20140906.fasta>
##contig=<ID=scaffold_108,length=544588,assembly=Zostera_marina.selectedgenome.v2.1proper.nuclearANDorganellar.20140906.fasta>
##contig=<ID=scaffold_109,length=534245,assembly=Zostera_marina.selectedgenome.v2.1proper.nuclearANDorganellar.20140906.fasta>
##contig=<ID=scaffold_110,length=576282,assembly=Zostera_marina.selectedgenome.v2.1proper.nuclearANDorganellar.20140906.fasta>
##contig=<ID=scaffold_111,length=527537,assembly=Zostera_marina.selectedgenome.v2.1proper.nuclearANDorganellar.20140906.fasta>
##contig=<ID=scaffold_112,length=528481,assembly=Zostera_marina.selectedgenome.v2.1proper.nuclearANDorganellar.20140906.fasta>
##contig=<ID=scaffold_113,length=522578,assembly=Zostera_marina.selectedgenome.v2.1proper.nuclearANDorganellar.20140906.fasta>
##contig=<ID=scaffold_114,length=521979,assembly=Zostera_marina.selectedgenome.v2.1proper.nuclearANDorganellar.20140906.fasta>
##contig=<ID=scaffold_115,length=526422,assembly=Zostera_marina.selectedgenome.v2.1proper.nuclearANDorganellar.20140906.fasta>
##contig=<ID=scaffold_116,length=523816,assembly=Zostera_marina.selectedgenome.v2.1proper.nuclearANDorganellar.20140906.fasta>
##contig=<ID=scaffold_117,length=481924,assembly=Zostera_marina.selectedgenome.v2.1proper.nuclearANDorganellar.20140906.fasta>
##contig=<ID=scaffold_118,length=503632,assembly=Zostera_marina.selectedgenome.v2.1proper.nuclearANDorganellar.20140906.fasta>
##contig=<ID=scaffold_119,length=553867,assembly=Zostera_marina.selectedgenome.v2.1proper.nuclearANDorganellar.20140906.fasta>
##contig=<ID=scaffold_120,length=509159,assembly=Zostera_marina.selectedgenome.v2.1proper.nuclearANDorganellar.20140906.fasta>
##contig=<ID=scaffold_121,length=470003,assembly=Zostera_marina.selectedgenome.v2.1proper.nuclearANDorganellar.20140906.fasta>
##contig=<ID=scaffold_122,length=477508,assembly=Zostera_marina.selectedgenome.v2.1proper.nuclearANDorganellar.20140906.fasta>
##contig=<ID=scaffold_123,length=472893,assembly=Zostera_marina.selectedgenome.v2.1proper.nuclearANDorganellar.20140906.fasta>
##contig=<ID=scaffold_124,length=518916,assembly=Zostera_marina.selectedgenome.v2.1proper.nuclearANDorganellar.20140906.fasta>
##contig=<ID=scaffold_125,length=508068,assembly=Zostera_marina.selectedgenome.v2.1proper.nuclearANDorganellar.20140906.fasta>
##contig=<ID=scaffold_126,length=485578,assembly=Zostera_marina.selectedgenome.v2.1proper.nuclearANDorganellar.20140906.fasta>
##contig=<ID=scaffold_127,length=500124,assembly=Zostera_marina.selectedgenome.v2.1proper.nuclearANDorganellar.20140906.fasta>
##contig=<ID=scaffold_128,length=450006,assembly=Zostera_marina.selectedgenome.v2.1proper.nuclearANDorganellar.20140906.fasta>
##contig=<ID=scaffold_129,length=446942,assembly=Zostera_marina.selectedgenome.v2.1proper.nuclearANDorganellar.20140906.fasta>
##contig=<ID=scaffold_130,length=492611,assembly=Zostera_marina.selectedgenome.v2.1proper.nuclearANDorganellar.20140906.fasta>
##contig=<ID=scaffold_131,length=497251,assembly=Zostera_marina.selectedgenome.v2.1proper.nuclearANDorganellar.20140906.fasta>
##contig=<ID=scaffold_132,length=450499,assembly=Zostera_marina.selectedgenome.v2.1proper.nuclearANDorganellar.20140906.fasta>
##contig=<ID=scaffold_133,length=463270,assembly=Zostera_marina.selectedgenome.v2.1proper.nuclearANDorganellar.20140906.fasta>
##contig=<ID=scaffold_134,length=440338,assembly=Zostera_marina.selectedgenome.v2.1proper.nuclearANDorganellar.20140906.fasta>
##contig=<ID=scaffold_135,length=447589,assembly=Zostera_marina.selectedgenome.v2.1proper.nuclearANDorganellar.20140906.fasta>
##contig=<ID=scaffold_136,length=475854,assembly=Zostera_marina.selectedgenome.v2.1proper.nuclearANDorganellar.20140906.fasta>
##contig=<ID=scaffold_137,length=466922,assembly=Zostera_marina.selectedgenome.v2.1proper.nuclearANDorganellar.20140906.fasta>
##contig=<ID=scaffold_138,length=475898,assembly=Zostera_marina.selectedgenome.v2.1proper.nuclearANDorganellar.20140906.fasta>
##contig=<ID=scaffold_139,length=444201,assembly=Zostera_marina.selectedgenome.v2.1proper.nuclearANDorganellar.20140906.fasta>
##contig=<ID=scaffold_140,length=440503,assembly=Zostera_marina.selectedgenome.v2.1proper.nuclearANDorganellar.20140906.fasta>
##contig=<ID=scaffold_141,length=433239,assembly=Zostera_marina.selectedgenome.v2.1proper.nuclearANDorganellar.20140906.fasta>
##contig=<ID=scaffold_142,length=439671,assembly=Zostera_marina.selectedgenome.v2.1proper.nuclearANDorganellar.20140906.fasta>
##contig=<ID=scaffold_143,length=434658,assembly=Zostera_marina.selectedgenome.v2.1proper.nuclearANDorganellar.20140906.fasta>
##contig=<ID=scaffold_144,length=443227,assembly=Zostera_marina.selectedgenome.v2.1proper.nuclearANDorganellar.20140906.fasta>
##contig=<ID=scaffold_145,length=436115,assembly=Zostera_marina.selectedgenome.v2.1proper.nuclearANDorganellar.20140906.fasta>
##contig=<ID=scaffold_146,length=416303,assembly=Zostera_marina.selectedgenome.v2.1proper.nuclearANDorganellar.20140906.fasta>
##contig=<ID=scaffold_147,length=411576,assembly=Zostera_marina.selectedgenome.v2.1proper.nuclearANDorganellar.20140906.fasta>
##contig=<ID=scaffold_148,length=421479,assembly=Zostera_marina.selectedgenome.v2.1proper.nuclearANDorganellar.20140906.fasta>
##contig=<ID=scaffold_149,length=425814,assembly=Zostera_marina.selectedgenome.v2.1proper.nuclearANDorganellar.20140906.fasta>
##contig=<ID=scaffold_150,length=427967,assembly=Zostera_marina.selectedgenome.v2.1proper.nuclearANDorganellar.20140906.fasta>
##contig=<ID=scaffold_151,length=424709,assembly=Zostera_marina.selectedgenome.v2.1proper.nuclearANDorganellar.20140906.fasta>
##contig=<ID=scaffold_152,length=430396,assembly=Zostera_marina.selectedgenome.v2.1proper.nuclearANDorganellar.20140906.fasta>
##contig=<ID=scaffold_153,length=446672,assembly=Zostera_marina.selectedgenome.v2.1proper.nuclearANDorganellar.20140906.fasta>
##contig=<ID=scaffold_154,length=424342,assembly=Zostera_marina.selectedgenome.v2.1proper.nuclearANDorganellar.20140906.fasta>
##contig=<ID=scaffold_155,length=409512,assembly=Zostera_marina.selectedgenome.v2.1proper.nuclearANDorganellar.20140906.fasta>
##contig=<ID=scaffold_156,length=426461,assembly=Zostera_marina.selectedgenome.v2.1proper.nuclearANDorganellar.20140906.fasta>
##contig=<ID=scaffold_157,length=413393,assembly=Zostera_marina.selectedgenome.v2.1proper.nuclearANDorganellar.20140906.fasta>
##contig=<ID=scaffold_158,length=406643,assembly=Zostera_marina.selectedgenome.v2.1proper.nuclearANDorganellar.20140906.fasta>
##contig=<ID=scaffold_159,length=419343,assembly=Zostera_marina.selectedgenome.v2.1proper.nuclearANDorganellar.20140906.fasta>
##contig=<ID=scaffold_160,length=416336,assembly=Zostera_marina.selectedgenome.v2.1proper.nuclearANDorganellar.20140906.fasta>
##contig=<ID=scaffold_161,length=386545,assembly=Zostera_marina.selectedgenome.v2.1proper.nuclearANDorganellar.20140906.fasta>
##contig=<ID=scaffold_162,length=426954,assembly=Zostera_marina.selectedgenome.v2.1proper.nuclearANDorganellar.20140906.fasta>
##contig=<ID=scaffold_163,length=410081,assembly=Zostera_marina.selectedgenome.v2.1proper.nuclearANDorganellar.20140906.fasta>
##contig=<ID=scaffold_164,length=383819,assembly=Zostera_marina.selectedgenome.v2.1proper.nuclearANDorganellar.20140906.fasta>
##contig=<ID=scaffold_100,length=384041,assembly=Zostera_marina.selectedgenome.v2.1proper.nuclearANDorganellar.20140906.fasta>
##contig=<ID=scaffold_165,length=405417,assembly=Zostera_marina.selectedgenome.v2.1proper.nuclearANDorganellar.20140906.fasta>
##contig=<ID=scaffold_166,length=371348,assembly=Zostera_marina.selectedgenome.v2.1proper.nuclearANDorganellar.20140906.fasta>
##contig=<ID=scaffold_167,length=416582,assembly=Zostera_marina.selectedgenome.v2.1proper.nuclearANDorganellar.20140906.fasta>
##contig=<ID=scaffold_168,length=384124,assembly=Zostera_marina.selectedgenome.v2.1proper.nuclearANDorganellar.20140906.fasta>
##contig=<ID=scaffold_169,length=413554,assembly=Zostera_marina.selectedgenome.v2.1proper.nuclearANDorganellar.20140906.fasta>
##contig=<ID=scaffold_170,length=373742,assembly=Zostera_marina.selectedgenome.v2.1proper.nuclearANDorganellar.20140906.fasta>
##contig=<ID=scaffold_171,length=358871,assembly=Zostera_marina.selectedgenome.v2.1proper.nuclearANDorganellar.20140906.fasta>
##contig=<ID=scaffold_172,length=393591,assembly=Zostera_marina.selectedgenome.v2.1proper.nuclearANDorganellar.20140906.fasta>
##contig=<ID=scaffold_173,length=367692,assembly=Zostera_marina.selectedgenome.v2.1proper.nuclearANDorganellar.20140906.fasta>
##contig=<ID=scaffold_174,length=357507,assembly=Zostera_marina.selectedgenome.v2.1proper.nuclearANDorganellar.20140906.fasta>
##contig=<ID=scaffold_175,length=381858,assembly=Zostera_marina.selectedgenome.v2.1proper.nuclearANDorganellar.20140906.fasta>
##contig=<ID=scaffold_176,length=395135,assembly=Zostera_marina.selectedgenome.v2.1proper.nuclearANDorganellar.20140906.fasta>
##contig=<ID=scaffold_177,length=350334,assembly=Zostera_marina.selectedgenome.v2.1proper.nuclearANDorganellar.20140906.fasta>
##contig=<ID=scaffold_178,length=371353,assembly=Zostera_marina.selectedgenome.v2.1proper.nuclearANDorganellar.20140906.fasta>
##contig=<ID=scaffold_179,length=365060,assembly=Zostera_marina.selectedgenome.v2.1proper.nuclearANDorganellar.20140906.fasta>
##contig=<ID=scaffold_180,length=343513,assembly=Zostera_marina.selectedgenome.v2.1proper.nuclearANDorganellar.20140906.fasta>
##contig=<ID=scaffold_181,length=354548,assembly=Zostera_marina.selectedgenome.v2.1proper.nuclearANDorganellar.20140906.fasta>
##contig=<ID=scaffold_182,length=351264,assembly=Zostera_marina.selectedgenome.v2.1proper.nuclearANDorganellar.20140906.fasta>
##contig=<ID=scaffold_183,length=342111,assembly=Zostera_marina.selectedgenome.v2.1proper.nuclearANDorganellar.20140906.fasta>
##contig=<ID=scaffold_184,length=365704,assembly=Zostera_marina.selectedgenome.v2.1proper.nuclearANDorganellar.20140906.fasta>
##contig=<ID=scaffold_185,length=340818,assembly=Zostera_marina.selectedgenome.v2.1proper.nuclearANDorganellar.20140906.fasta>
##contig=<ID=scaffold_186,length=384877,assembly=Zostera_marina.selectedgenome.v2.1proper.nuclearANDorganellar.20140906.fasta>
##contig=<ID=scaffold_187,length=346021,assembly=Zostera_marina.selectedgenome.v2.1proper.nuclearANDorganellar.20140906.fasta>
##contig=<ID=scaffold_188,length=336484,assembly=Zostera_marina.selectedgenome.v2.1proper.nuclearANDorganellar.20140906.fasta>
##contig=<ID=scaffold_189,length=344022,assembly=Zostera_marina.selectedgenome.v2.1proper.nuclearANDorganellar.20140906.fasta>
##contig=<ID=scaffold_190,length=400912,assembly=Zostera_marina.selectedgenome.v2.1proper.nuclearANDorganellar.20140906.fasta>
##contig=<ID=scaffold_191,length=362545,assembly=Zostera_marina.selectedgenome.v2.1proper.nuclearANDorganellar.20140906.fasta>
##contig=<ID=scaffold_192,length=333105,assembly=Zostera_marina.selectedgenome.v2.1proper.nuclearANDorganellar.20140906.fasta>
##contig=<ID=scaffold_193,length=351933,assembly=Zostera_marina.selectedgenome.v2.1proper.nuclearANDorganellar.20140906.fasta>
##contig=<ID=scaffold_194,length=340198,assembly=Zostera_marina.selectedgenome.v2.1proper.nuclearANDorganellar.20140906.fasta>
##contig=<ID=scaffold_195,length=332410,assembly=Zostera_marina.selectedgenome.v2.1proper.nuclearANDorganellar.20140906.fasta>
##contig=<ID=scaffold_196,length=336101,assembly=Zostera_marina.selectedgenome.v2.1proper.nuclearANDorganellar.20140906.fasta>
##contig=<ID=scaffold_197,length=320127,assembly=Zostera_marina.selectedgenome.v2.1proper.nuclearANDorganellar.20140906.fasta>
##contig=<ID=scaffold_198,length=339884,assembly=Zostera_marina.selectedgenome.v2.1proper.nuclearANDorganellar.20140906.fasta>
##contig=<ID=scaffold_199,length=334192,assembly=Zostera_marina.selectedgenome.v2.1proper.nuclearANDorganellar.20140906.fasta>
##contig=<ID=scaffold_200,length=331589,assembly=Zostera_marina.selectedgenome.v2.1proper.nuclearANDorganellar.20140906.fasta>
##contig=<ID=scaffold_201,length=327406,assembly=Zostera_marina.selectedgenome.v2.1proper.nuclearANDorganellar.20140906.fasta>
##contig=<ID=scaffold_202,length=311786,assembly=Zostera_marina.selectedgenome.v2.1proper.nuclearANDorganellar.20140906.fasta>
##contig=<ID=scaffold_203,length=341048,assembly=Zostera_marina.selectedgenome.v2.1proper.nuclearANDorganellar.20140906.fasta>
##contig=<ID=scaffold_204,length=328652,assembly=Zostera_marina.selectedgenome.v2.1proper.nuclearANDorganellar.20140906.fasta>
##contig=<ID=scaffold_205,length=308427,assembly=Zostera_marina.selectedgenome.v2.1proper.nuclearANDorganellar.20140906.fasta>
##contig=<ID=scaffold_206,length=323397,assembly=Zostera_marina.selectedgenome.v2.1proper.nuclearANDorganellar.20140906.fasta>
##contig=<ID=scaffold_207,length=308664,assembly=Zostera_marina.selectedgenome.v2.1proper.nuclearANDorganellar.20140906.fasta>
##contig=<ID=scaffold_208,length=312369,assembly=Zostera_marina.selectedgenome.v2.1proper.nuclearANDorganellar.20140906.fasta>
##contig=<ID=scaffold_209,length=309846,assembly=Zostera_marina.selectedgenome.v2.1proper.nuclearANDorganellar.20140906.fasta>
##contig=<ID=scaffold_210,length=318130,assembly=Zostera_marina.selectedgenome.v2.1proper.nuclearANDorganellar.20140906.fasta>
##contig=<ID=scaffold_211,length=325330,assembly=Zostera_marina.selectedgenome.v2.1proper.nuclearANDorganellar.20140906.fasta>
##contig=<ID=scaffold_212,length=355716,assembly=Zostera_marina.selectedgenome.v2.1proper.nuclearANDorganellar.20140906.fasta>
##contig=<ID=scaffold_213,length=330524,assembly=Zostera_marina.selectedgenome.v2.1proper.nuclearANDorganellar.20140906.fasta>
##contig=<ID=scaffold_214,length=303781,assembly=Zostera_marina.selectedgenome.v2.1proper.nuclearANDorganellar.20140906.fasta>
##contig=<ID=scaffold_215,length=310847,assembly=Zostera_marina.selectedgenome.v2.1proper.nuclearANDorganellar.20140906.fasta>
##contig=<ID=scaffold_216,length=333433,assembly=Zostera_marina.selectedgenome.v2.1proper.nuclearANDorganellar.20140906.fasta>
##contig=<ID=scaffold_217,length=323515,assembly=Zostera_marina.selectedgenome.v2.1proper.nuclearANDorganellar.20140906.fasta>
##contig=<ID=scaffold_218,length=294904,assembly=Zostera_marina.selectedgenome.v2.1proper.nuclearANDorganellar.20140906.fasta>
##contig=<ID=scaffold_219,length=317578,assembly=Zostera_marina.selectedgenome.v2.1proper.nuclearANDorganellar.20140906.fasta>
##contig=<ID=scaffold_220,length=355470,assembly=Zostera_marina.selectedgenome.v2.1proper.nuclearANDorganellar.20140906.fasta>
##contig=<ID=scaffold_221,length=295683,assembly=Zostera_marina.selectedgenome.v2.1proper.nuclearANDorganellar.20140906.fasta>
##contig=<ID=scaffold_222,length=303138,assembly=Zostera_marina.selectedgenome.v2.1proper.nuclearANDorganellar.20140906.fasta>
##contig=<ID=scaffold_223,length=294988,assembly=Zostera_marina.selectedgenome.v2.1proper.nuclearANDorganellar.20140906.fasta>
##contig=<ID=scaffold_224,length=289344,assembly=Zostera_marina.selectedgenome.v2.1proper.nuclearANDorganellar.20140906.fasta>
##contig=<ID=scaffold_225,length=305012,assembly=Zostera_marina.selectedgenome.v2.1proper.nuclearANDorganellar.20140906.fasta>
##contig=<ID=scaffold_226,length=309561,assembly=Zostera_marina.selectedgenome.v2.1proper.nuclearANDorganellar.20140906.fasta>
##contig=<ID=scaffold_227,length=301015,assembly=Zostera_marina.selectedgenome.v2.1proper.nuclearANDorganellar.20140906.fasta>
##contig=<ID=scaffold_228,length=283614,assembly=Zostera_marina.selectedgenome.v2.1proper.nuclearANDorganellar.20140906.fasta>
##contig=<ID=scaffold_229,length=314949,assembly=Zostera_marina.selectedgenome.v2.1proper.nuclearANDorganellar.20140906.fasta>
##contig=<ID=scaffold_230,length=277486,assembly=Zostera_marina.selectedgenome.v2.1proper.nuclearANDorganellar.20140906.fasta>
##contig=<ID=scaffold_231,length=276431,assembly=Zostera_marina.selectedgenome.v2.1proper.nuclearANDorganellar.20140906.fasta>
##contig=<ID=scaffold_234,length=293139,assembly=Zostera_marina.selectedgenome.v2.1proper.nuclearANDorganellar.20140906.fasta>
##contig=<ID=scaffold_235,length=272397,assembly=Zostera_marina.selectedgenome.v2.1proper.nuclearANDorganellar.20140906.fasta>
##contig=<ID=scaffold_236,length=272639,assembly=Zostera_marina.selectedgenome.v2.1proper.nuclearANDorganellar.20140906.fasta>
##contig=<ID=scaffold_237,length=291274,assembly=Zostera_marina.selectedgenome.v2.1proper.nuclearANDorganellar.20140906.fasta>
##contig=<ID=scaffold_238,length=272368,assembly=Zostera_marina.selectedgenome.v2.1proper.nuclearANDorganellar.20140906.fasta>
##contig=<ID=scaffold_239,length=267190,assembly=Zostera_marina.selectedgenome.v2.1proper.nuclearANDorganellar.20140906.fasta>
##contig=<ID=scaffold_240,length=263577,assembly=Zostera_marina.selectedgenome.v2.1proper.nuclearANDorganellar.20140906.fasta>
##contig=<ID=scaffold_241,length=263557,assembly=Zostera_marina.selectedgenome.v2.1proper.nuclearANDorganellar.20140906.fasta>
##contig=<ID=scaffold_242,length=275070,assembly=Zostera_marina.selectedgenome.v2.1proper.nuclearANDorganellar.20140906.fasta>
##contig=<ID=scaffold_243,length=270562,assembly=Zostera_marina.selectedgenome.v2.1proper.nuclearANDorganellar.20140906.fasta>
##contig=<ID=scaffold_244,length=254207,assembly=Zostera_marina.selectedgenome.v2.1proper.nuclearANDorganellar.20140906.fasta>
##contig=<ID=scaffold_245,length=283382,assembly=Zostera_marina.selectedgenome.v2.1proper.nuclearANDorganellar.20140906.fasta>
##contig=<ID=scaffold_246,length=260032,assembly=Zostera_marina.selectedgenome.v2.1proper.nuclearANDorganellar.20140906.fasta>
##contig=<ID=scaffold_247,length=280912,assembly=Zostera_marina.selectedgenome.v2.1proper.nuclearANDorganellar.20140906.fasta>
##contig=<ID=scaffold_248,length=248373,assembly=Zostera_marina.selectedgenome.v2.1proper.nuclearANDorganellar.20140906.fasta>
##contig=<ID=scaffold_249,length=275917,assembly=Zostera_marina.selectedgenome.v2.1proper.nuclearANDorganellar.20140906.fasta>
##contig=<ID=scaffold_250,length=278309,assembly=Zostera_marina.selectedgenome.v2.1proper.nuclearANDorganellar.20140906.fasta>
##contig=<ID=scaffold_251,length=289525,assembly=Zostera_marina.selectedgenome.v2.1proper.nuclearANDorganellar.20140906.fasta>
##contig=<ID=scaffold_252,length=243839,assembly=Zostera_marina.selectedgenome.v2.1proper.nuclearANDorganellar.20140906.fasta>
##contig=<ID=scaffold_253,length=246270,assembly=Zostera_marina.selectedgenome.v2.1proper.nuclearANDorganellar.20140906.fasta>
##contig=<ID=scaffold_254,length=245864,assembly=Zostera_marina.selectedgenome.v2.1proper.nuclearANDorganellar.20140906.fasta>
##contig=<ID=scaffold_255,length=247147,assembly=Zostera_marina.selectedgenome.v2.1proper.nuclearANDorganellar.20140906.fasta>
##contig=<ID=scaffold_256,length=252068,assembly=Zostera_marina.selectedgenome.v2.1proper.nuclearANDorganellar.20140906.fasta>
##contig=<ID=scaffold_257,length=250938,assembly=Zostera_marina.selectedgenome.v2.1proper.nuclearANDorganellar.20140906.fasta>
##contig=<ID=scaffold_258,length=234451,assembly=Zostera_marina.selectedgenome.v2.1proper.nuclearANDorganellar.20140906.fasta>
##contig=<ID=scaffold_259,length=239389,assembly=Zostera_marina.selectedgenome.v2.1proper.nuclearANDorganellar.20140906.fasta>
##contig=<ID=scaffold_260,length=286034,assembly=Zostera_marina.selectedgenome.v2.1proper.nuclearANDorganellar.20140906.fasta>
##contig=<ID=scaffold_261,length=243884,assembly=Zostera_marina.selectedgenome.v2.1proper.nuclearANDorganellar.20140906.fasta>
##contig=<ID=scaffold_262,length=233540,assembly=Zostera_marina.selectedgenome.v2.1proper.nuclearANDorganellar.20140906.fasta>
##contig=<ID=scaffold_263,length=248528,assembly=Zostera_marina.selectedgenome.v2.1proper.nuclearANDorganellar.20140906.fasta>
##contig=<ID=scaffold_264,length=232632,assembly=Zostera_marina.selectedgenome.v2.1proper.nuclearANDorganellar.20140906.fasta>
##contig=<ID=scaffold_265,length=250070,assembly=Zostera_marina.selectedgenome.v2.1proper.nuclearANDorganellar.20140906.fasta>
##contig=<ID=scaffold_266,length=233258,assembly=Zostera_marina.selectedgenome.v2.1proper.nuclearANDorganellar.20140906.fasta>
##contig=<ID=scaffold_267,length=225665,assembly=Zostera_marina.selectedgenome.v2.1proper.nuclearANDorganellar.20140906.fasta>
##contig=<ID=scaffold_268,length=227454,assembly=Zostera_marina.selectedgenome.v2.1proper.nuclearANDorganellar.20140906.fasta>
##contig=<ID=scaffold_269,length=225851,assembly=Zostera_marina.selectedgenome.v2.1proper.nuclearANDorganellar.20140906.fasta>
##contig=<ID=scaffold_270,length=225541,assembly=Zostera_marina.selectedgenome.v2.1proper.nuclearANDorganellar.20140906.fasta>
##contig=<ID=scaffold_271,length=231217,assembly=Zostera_marina.selectedgenome.v2.1proper.nuclearANDorganellar.20140906.fasta>
##contig=<ID=scaffold_272,length=253124,assembly=Zostera_marina.selectedgenome.v2.1proper.nuclearANDorganellar.20140906.fasta>
##contig=<ID=scaffold_273,length=226709,assembly=Zostera_marina.selectedgenome.v2.1proper.nuclearANDorganellar.20140906.fasta>
##contig=<ID=scaffold_274,length=225149,assembly=Zostera_marina.selectedgenome.v2.1proper.nuclearANDorganellar.20140906.fasta>
##contig=<ID=scaffold_275,length=258689,assembly=Zostera_marina.selectedgenome.v2.1proper.nuclearANDorganellar.20140906.fasta>
##contig=<ID=scaffold_276,length=246125,assembly=Zostera_marina.selectedgenome.v2.1proper.nuclearANDorganellar.20140906.fasta>
##contig=<ID=scaffold_277,length=238785,assembly=Zostera_marina.selectedgenome.v2.1proper.nuclearANDorganellar.20140906.fasta>
##contig=<ID=scaffold_278,length=222635,assembly=Zostera_marina.selectedgenome.v2.1proper.nuclearANDorganellar.20140906.fasta>
##contig=<ID=scaffold_279,length=224850,assembly=Zostera_marina.selectedgenome.v2.1proper.nuclearANDorganellar.20140906.fasta>
##contig=<ID=scaffold_280,length=228740,assembly=Zostera_marina.selectedgenome.v2.1proper.nuclearANDorganellar.20140906.fasta>
##contig=<ID=scaffold_281,length=223992,assembly=Zostera_marina.selectedgenome.v2.1proper.nuclearANDorganellar.20140906.fasta>
##contig=<ID=scaffold_282,length=244087,assembly=Zostera_marina.selectedgenome.v2.1proper.nuclearANDorganellar.20140906.fasta>
##contig=<ID=scaffold_283,length=225633,assembly=Zostera_marina.selectedgenome.v2.1proper.nuclearANDorganellar.20140906.fasta>
##contig=<ID=scaffold_284,length=221707,assembly=Zostera_marina.selectedgenome.v2.1proper.nuclearANDorganellar.20140906.fasta>
##contig=<ID=scaffold_285,length=260057,assembly=Zostera_marina.selectedgenome.v2.1proper.nuclearANDorganellar.20140906.fasta>
##contig=<ID=scaffold_286,length=282259,assembly=Zostera_marina.selectedgenome.v2.1proper.nuclearANDorganellar.20140906.fasta>
##contig=<ID=scaffold_287,length=211546,assembly=Zostera_marina.selectedgenome.v2.1proper.nuclearANDorganellar.20140906.fasta>
##contig=<ID=scaffold_288,length=210114,assembly=Zostera_marina.selectedgenome.v2.1proper.nuclearANDorganellar.20140906.fasta>
##contig=<ID=scaffold_289,length=209484,assembly=Zostera_marina.selectedgenome.v2.1proper.nuclearANDorganellar.20140906.fasta>
##contig=<ID=scaffold_290,length=232227,assembly=Zostera_marina.selectedgenome.v2.1proper.nuclearANDorganellar.20140906.fasta>
##contig=<ID=scaffold_291,length=231053,assembly=Zostera_marina.selectedgenome.v2.1proper.nuclearANDorganellar.20140906.fasta>
##contig=<ID=scaffold_292,length=201434,assembly=Zostera_marina.selectedgenome.v2.1proper.nuclearANDorganellar.20140906.fasta>
##contig=<ID=scaffold_293,length=204715,assembly=Zostera_marina.selectedgenome.v2.1proper.nuclearANDorganellar.20140906.fasta>
##contig=<ID=scaffold_294,length=216390,assembly=Zostera_marina.selectedgenome.v2.1proper.nuclearANDorganellar.20140906.fasta>
##contig=<ID=scaffold_295,length=218874,assembly=Zostera_marina.selectedgenome.v2.1proper.nuclearANDorganellar.20140906.fasta>
##contig=<ID=scaffold_296,length=207352,assembly=Zostera_marina.selectedgenome.v2.1proper.nuclearANDorganellar.20140906.fasta>
##contig=<ID=scaffold_297,length=244646,assembly=Zostera_marina.selectedgenome.v2.1proper.nuclearANDorganellar.20140906.fasta>
##contig=<ID=scaffold_298,length=227849,assembly=Zostera_marina.selectedgenome.v2.1proper.nuclearANDorganellar.20140906.fasta>
##contig=<ID=scaffold_299,length=214528,assembly=Zostera_marina.selectedgenome.v2.1proper.nuclearANDorganellar.20140906.fasta>
##contig=<ID=scaffold_300,length=200591,assembly=Zostera_marina.selectedgenome.v2.1proper.nuclearANDorganellar.20140906.fasta>
##contig=<ID=scaffold_301,length=231613,assembly=Zostera_marina.selectedgenome.v2.1proper.nuclearANDorganellar.20140906.fasta>
##contig=<ID=scaffold_302,length=198909,assembly=Zostera_marina.selectedgenome.v2.1proper.nuclearANDorganellar.20140906.fasta>
##contig=<ID=scaffold_303,length=191934,assembly=Zostera_marina.selectedgenome.v2.1proper.nuclearANDorganellar.20140906.fasta>
##contig=<ID=scaffold_304,length=202549,assembly=Zostera_marina.selectedgenome.v2.1proper.nuclearANDorganellar.20140906.fasta>
##contig=<ID=scaffold_305,length=212272,assembly=Zostera_marina.selectedgenome.v2.1proper.nuclearANDorganellar.20140906.fasta>
##contig=<ID=scaffold_306,length=192025,assembly=Zostera_marina.selectedgenome.v2.1proper.nuclearANDorganellar.20140906.fasta>
##contig=<ID=scaffold_307,length=188572,assembly=Zostera_marina.selectedgenome.v2.1proper.nuclearANDorganellar.20140906.fasta>
##contig=<ID=scaffold_308,length=253310,assembly=Zostera_marina.selectedgenome.v2.1proper.nuclearANDorganellar.20140906.fasta>
##contig=<ID=scaffold_309,length=187152,assembly=Zostera_marina.selectedgenome.v2.1proper.nuclearANDorganellar.20140906.fasta>
##contig=<ID=scaffold_310,length=191799,assembly=Zostera_marina.selectedgenome.v2.1proper.nuclearANDorganellar.20140906.fasta>
##contig=<ID=scaffold_311,length=189468,assembly=Zostera_marina.selectedgenome.v2.1proper.nuclearANDorganellar.20140906.fasta>
##contig=<ID=scaffold_312,length=184830,assembly=Zostera_marina.selectedgenome.v2.1proper.nuclearANDorganellar.20140906.fasta>
##contig=<ID=scaffold_313,length=179369,assembly=Zostera_marina.selectedgenome.v2.1proper.nuclearANDorganellar.20140906.fasta>
##contig=<ID=scaffold_314,length=199296,assembly=Zostera_marina.selectedgenome.v2.1proper.nuclearANDorganellar.20140906.fasta>
##contig=<ID=scaffold_315,length=177299,assembly=Zostera_marina.selectedgenome.v2.1proper.nuclearANDorganellar.20140906.fasta>
##contig=<ID=scaffold_316,length=198902,assembly=Zostera_marina.selectedgenome.v2.1proper.nuclearANDorganellar.20140906.fasta>
##contig=<ID=scaffold_317,length=176400,assembly=Zostera_marina.selectedgenome.v2.1proper.nuclearANDorganellar.20140906.fasta>
##contig=<ID=scaffold_318,length=192664,assembly=Zostera_marina.selectedgenome.v2.1proper.nuclearANDorganellar.20140906.fasta>
##contig=<ID=scaffold_319,length=178355,assembly=Zostera_marina.selectedgenome.v2.1proper.nuclearANDorganellar.20140906.fasta>
##contig=<ID=scaffold_320,length=180454,assembly=Zostera_marina.selectedgenome.v2.1proper.nuclearANDorganellar.20140906.fasta>
##contig=<ID=scaffold_321,length=211680,assembly=Zostera_marina.selectedgenome.v2.1proper.nuclearANDorganellar.20140906.fasta>
##contig=<ID=scaffold_322,length=197401,assembly=Zostera_marina.selectedgenome.v2.1proper.nuclearANDorganellar.20140906.fasta>
##contig=<ID=scaffold_323,length=193446,assembly=Zostera_marina.selectedgenome.v2.1proper.nuclearANDorganellar.20140906.fasta>
##contig=<ID=scaffold_324,length=175995,assembly=Zostera_marina.selectedgenome.v2.1proper.nuclearANDorganellar.20140906.fasta>
##contig=<ID=scaffold_325,length=191035,assembly=Zostera_marina.selectedgenome.v2.1proper.nuclearANDorganellar.20140906.fasta>
##contig=<ID=scaffold_326,length=199682,assembly=Zostera_marina.selectedgenome.v2.1proper.nuclearANDorganellar.20140906.fasta>
##contig=<ID=scaffold_327,length=173440,assembly=Zostera_marina.selectedgenome.v2.1proper.nuclearANDorganellar.20140906.fasta>
##contig=<ID=scaffold_328,length=178147,assembly=Zostera_marina.selectedgenome.v2.1proper.nuclearANDorganellar.20140906.fasta>
##contig=<ID=scaffold_329,length=179542,assembly=Zostera_marina.selectedgenome.v2.1proper.nuclearANDorganellar.20140906.fasta>
##contig=<ID=scaffold_330,length=167417,assembly=Zostera_marina.selectedgenome.v2.1proper.nuclearANDorganellar.20140906.fasta>
##contig=<ID=scaffold_331,length=167465,assembly=Zostera_marina.selectedgenome.v2.1proper.nuclearANDorganellar.20140906.fasta>
##contig=<ID=scaffold_332,length=180810,assembly=Zostera_marina.selectedgenome.v2.1proper.nuclearANDorganellar.20140906.fasta>
##contig=<ID=scaffold_333,length=177277,assembly=Zostera_marina.selectedgenome.v2.1proper.nuclearANDorganellar.20140906.fasta>
##contig=<ID=scaffold_334,length=168122,assembly=Zostera_marina.selectedgenome.v2.1proper.nuclearANDorganellar.20140906.fasta>
##contig=<ID=scaffold_335,length=185783,assembly=Zostera_marina.selectedgenome.v2.1proper.nuclearANDorganellar.20140906.fasta>
##contig=<ID=scaffold_336,length=185724,assembly=Zostera_marina.selectedgenome.v2.1proper.nuclearANDorganellar.20140906.fasta>
##contig=<ID=scaffold_337,length=178533,assembly=Zostera_marina.selectedgenome.v2.1proper.nuclearANDorganellar.20140906.fasta>
##contig=<ID=scaffold_338,length=164542,assembly=Zostera_marina.selectedgenome.v2.1proper.nuclearANDorganellar.20140906.fasta>
##contig=<ID=scaffold_339,length=165001,assembly=Zostera_marina.selectedgenome.v2.1proper.nuclearANDorganellar.20140906.fasta>
##contig=<ID=scaffold_340,length=161413,assembly=Zostera_marina.selectedgenome.v2.1proper.nuclearANDorganellar.20140906.fasta>
##contig=<ID=scaffold_341,length=171972,assembly=Zostera_marina.selectedgenome.v2.1proper.nuclearANDorganellar.20140906.fasta>
##contig=<ID=scaffold_342,length=158771,assembly=Zostera_marina.selectedgenome.v2.1proper.nuclearANDorganellar.20140906.fasta>
##contig=<ID=scaffold_343,length=160926,assembly=Zostera_marina.selectedgenome.v2.1proper.nuclearANDorganellar.20140906.fasta>
##contig=<ID=scaffold_344,length=155581,assembly=Zostera_marina.selectedgenome.v2.1proper.nuclearANDorganellar.20140906.fasta>
##contig=<ID=scaffold_345,length=155770,assembly=Zostera_marina.selectedgenome.v2.1proper.nuclearANDorganellar.20140906.fasta>
##contig=<ID=scaffold_346,length=184874,assembly=Zostera_marina.selectedgenome.v2.1proper.nuclearANDorganellar.20140906.fasta>
##contig=<ID=scaffold_347,length=168975,assembly=Zostera_marina.selectedgenome.v2.1proper.nuclearANDorganellar.20140906.fasta>
##contig=<ID=scaffold_348,length=161601,assembly=Zostera_marina.selectedgenome.v2.1proper.nuclearANDorganellar.20140906.fasta>
##contig=<ID=scaffold_349,length=152606,assembly=Zostera_marina.selectedgenome.v2.1proper.nuclearANDorganellar.20140906.fasta>
##contig=<ID=scaffold_350,length=171140,assembly=Zostera_marina.selectedgenome.v2.1proper.nuclearANDorganellar.20140906.fasta>
##contig=<ID=scaffold_351,length=170802,assembly=Zostera_marina.selectedgenome.v2.1proper.nuclearANDorganellar.20140906.fasta>
##contig=<ID=scaffold_352,length=162419,assembly=Zostera_marina.selectedgenome.v2.1proper.nuclearANDorganellar.20140906.fasta>
##contig=<ID=scaffold_353,length=162390,assembly=Zostera_marina.selectedgenome.v2.1proper.nuclearANDorganellar.20140906.fasta>
##contig=<ID=scaffold_354,length=149336,assembly=Zostera_marina.selectedgenome.v2.1proper.nuclearANDorganellar.20140906.fasta>
##contig=<ID=scaffold_355,length=157501,assembly=Zostera_marina.selectedgenome.v2.1proper.nuclearANDorganellar.20140906.fasta>
##contig=<ID=scaffold_356,length=148566,assembly=Zostera_marina.selectedgenome.v2.1proper.nuclearANDorganellar.20140906.fasta>
##contig=<ID=scaffold_357,length=160311,assembly=Zostera_marina.selectedgenome.v2.1proper.nuclearANDorganellar.20140906.fasta>
##contig=<ID=scaffold_358,length=214152,assembly=Zostera_marina.selectedgenome.v2.1proper.nuclearANDorganellar.20140906.fasta>
##contig=<ID=scaffold_359,length=167501,assembly=Zostera_marina.selectedgenome.v2.1proper.nuclearANDorganellar.20140906.fasta>
##contig=<ID=scaffold_360,length=145951,assembly=Zostera_marina.selectedgenome.v2.1proper.nuclearANDorganellar.20140906.fasta>
##contig=<ID=scaffold_361,length=148145,assembly=Zostera_marina.selectedgenome.v2.1proper.nuclearANDorganellar.20140906.fasta>
##contig=<ID=scaffold_362,length=168482,assembly=Zostera_marina.selectedgenome.v2.1proper.nuclearANDorganellar.20140906.fasta>
##contig=<ID=scaffold_363,length=156367,assembly=Zostera_marina.selectedgenome.v2.1proper.nuclearANDorganellar.20140906.fasta>
##contig=<ID=scaffold_364,length=185727,assembly=Zostera_marina.selectedgenome.v2.1proper.nuclearANDorganellar.20140906.fasta>
##contig=<ID=scaffold_365,length=158205,assembly=Zostera_marina.selectedgenome.v2.1proper.nuclearANDorganellar.20140906.fasta>
##contig=<ID=scaffold_366,length=148353,assembly=Zostera_marina.selectedgenome.v2.1proper.nuclearANDorganellar.20140906.fasta>
##contig=<ID=scaffold_367,length=146015,assembly=Zostera_marina.selectedgenome.v2.1proper.nuclearANDorganellar.20140906.fasta>
##contig=<ID=scaffold_368,length=146629,assembly=Zostera_marina.selectedgenome.v2.1proper.nuclearANDorganellar.20140906.fasta>
##contig=<ID=scaffold_369,length=163946,assembly=Zostera_marina.selectedgenome.v2.1proper.nuclearANDorganellar.20140906.fasta>
##contig=<ID=scaffold_370,length=157238,assembly=Zostera_marina.selectedgenome.v2.1proper.nuclearANDorganellar.20140906.fasta>
##contig=<ID=scaffold_371,length=164246,assembly=Zostera_marina.selectedgenome.v2.1proper.nuclearANDorganellar.20140906.fasta>
##contig=<ID=scaffold_372,length=156212,assembly=Zostera_marina.selectedgenome.v2.1proper.nuclearANDorganellar.20140906.fasta>
##contig=<ID=scaffold_373,length=138788,assembly=Zostera_marina.selectedgenome.v2.1proper.nuclearANDorganellar.20140906.fasta>
##contig=<ID=scaffold_374,length=152737,assembly=Zostera_marina.selectedgenome.v2.1proper.nuclearANDorganellar.20140906.fasta>
##contig=<ID=scaffold_375,length=135919,assembly=Zostera_marina.selectedgenome.v2.1proper.nuclearANDorganellar.20140906.fasta>
##contig=<ID=scaffold_376,length=141869,assembly=Zostera_marina.selectedgenome.v2.1proper.nuclearANDorganellar.20140906.fasta>
##contig=<ID=scaffold_377,length=144848,assembly=Zostera_marina.selectedgenome.v2.1proper.nuclearANDorganellar.20140906.fasta>
##contig=<ID=scaffold_378,length=155268,assembly=Zostera_marina.selectedgenome.v2.1proper.nuclearANDorganellar.20140906.fasta>
##contig=<ID=scaffold_379,length=135784,assembly=Zostera_marina.selectedgenome.v2.1proper.nuclearANDorganellar.20140906.fasta>
##contig=<ID=scaffold_380,length=151731,assembly=Zostera_marina.selectedgenome.v2.1proper.nuclearANDorganellar.20140906.fasta>
##contig=<ID=scaffold_381,length=147874,assembly=Zostera_marina.selectedgenome.v2.1proper.nuclearANDorganellar.20140906.fasta>
##contig=<ID=scaffold_382,length=168172,assembly=Zostera_marina.selectedgenome.v2.1proper.nuclearANDorganellar.20140906.fasta>
##contig=<ID=scaffold_383,length=146935,assembly=Zostera_marina.selectedgenome.v2.1proper.nuclearANDorganellar.20140906.fasta>
##contig=<ID=scaffold_384,length=133002,assembly=Zostera_marina.selectedgenome.v2.1proper.nuclearANDorganellar.20140906.fasta>
##contig=<ID=scaffold_385,length=138208,assembly=Zostera_marina.selectedgenome.v2.1proper.nuclearANDorganellar.20140906.fasta>
##contig=<ID=scaffold_386,length=140748,assembly=Zostera_marina.selectedgenome.v2.1proper.nuclearANDorganellar.20140906.fasta>
##contig=<ID=scaffold_387,length=136420,assembly=Zostera_marina.selectedgenome.v2.1proper.nuclearANDorganellar.20140906.fasta>
##contig=<ID=scaffold_388,length=129621,assembly=Zostera_marina.selectedgenome.v2.1proper.nuclearANDorganellar.20140906.fasta>
##contig=<ID=scaffold_389,length=157892,assembly=Zostera_marina.selectedgenome.v2.1proper.nuclearANDorganellar.20140906.fasta>
##contig=<ID=scaffold_390,length=144686,assembly=Zostera_marina.selectedgenome.v2.1proper.nuclearANDorganellar.20140906.fasta>
##contig=<ID=scaffold_391,length=126759,assembly=Zostera_marina.selectedgenome.v2.1proper.nuclearANDorganellar.20140906.fasta>
##contig=<ID=scaffold_392,length=136538,assembly=Zostera_marina.selectedgenome.v2.1proper.nuclearANDorganellar.20140906.fasta>
##contig=<ID=scaffold_393,length=126477,assembly=Zostera_marina.selectedgenome.v2.1proper.nuclearANDorganellar.20140906.fasta>
##contig=<ID=scaffold_394,length=134551,assembly=Zostera_marina.selectedgenome.v2.1proper.nuclearANDorganellar.20140906.fasta>
##contig=<ID=scaffold_395,length=131695,assembly=Zostera_marina.selectedgenome.v2.1proper.nuclearANDorganellar.20140906.fasta>
##contig=<ID=scaffold_396,length=127779,assembly=Zostera_marina.selectedgenome.v2.1proper.nuclearANDorganellar.20140906.fasta>
##contig=<ID=scaffold_397,length=124063,assembly=Zostera_marina.selectedgenome.v2.1proper.nuclearANDorganellar.20140906.fasta>
##contig=<ID=scaffold_398,length=124833,assembly=Zostera_marina.selectedgenome.v2.1proper.nuclearANDorganellar.20140906.fasta>
##contig=<ID=scaffold_399,length=138369,assembly=Zostera_marina.selectedgenome.v2.1proper.nuclearANDorganellar.20140906.fasta>
##contig=<ID=scaffold_400,length=134643,assembly=Zostera_marina.selectedgenome.v2.1proper.nuclearANDorganellar.20140906.fasta>
##contig=<ID=scaffold_401,length=120152,assembly=Zostera_marina.selectedgenome.v2.1proper.nuclearANDorganellar.20140906.fasta>
##contig=<ID=scaffold_402,length=120941,assembly=Zostera_marina.selectedgenome.v2.1proper.nuclearANDorganellar.20140906.fasta>
##contig=<ID=scaffold_403,length=129743,assembly=Zostera_marina.selectedgenome.v2.1proper.nuclearANDorganellar.20140906.fasta>
##contig=<ID=scaffold_404,length=124494,assembly=Zostera_marina.selectedgenome.v2.1proper.nuclearANDorganellar.20140906.fasta>
##contig=<ID=scaffold_405,length=166086,assembly=Zostera_marina.selectedgenome.v2.1proper.nuclearANDorganellar.20140906.fasta>
##contig=<ID=scaffold_406,length=134540,assembly=Zostera_marina.selectedgenome.v2.1proper.nuclearANDorganellar.20140906.fasta>
##contig=<ID=scaffold_407,length=118671,assembly=Zostera_marina.selectedgenome.v2.1proper.nuclearANDorganellar.20140906.fasta>
##contig=<ID=scaffold_408,length=120291,assembly=Zostera_marina.selectedgenome.v2.1proper.nuclearANDorganellar.20140906.fasta>
##contig=<ID=scaffold_409,length=146106,assembly=Zostera_marina.selectedgenome.v2.1proper.nuclearANDorganellar.20140906.fasta>
##contig=<ID=scaffold_410,length=114122,assembly=Zostera_marina.selectedgenome.v2.1proper.nuclearANDorganellar.20140906.fasta>
##contig=<ID=scaffold_411,length=116583,assembly=Zostera_marina.selectedgenome.v2.1proper.nuclearANDorganellar.20140906.fasta>
##contig=<ID=scaffold_412,length=113502,assembly=Zostera_marina.selectedgenome.v2.1proper.nuclearANDorganellar.20140906.fasta>
##contig=<ID=scaffold_413,length=137877,assembly=Zostera_marina.selectedgenome.v2.1proper.nuclearANDorganellar.20140906.fasta>
##contig=<ID=scaffold_414,length=116387,assembly=Zostera_marina.selectedgenome.v2.1proper.nuclearANDorganellar.20140906.fasta>
##contig=<ID=scaffold_415,length=112785,assembly=Zostera_marina.selectedgenome.v2.1proper.nuclearANDorganellar.20140906.fasta>
##contig=<ID=scaffold_416,length=148079,assembly=Zostera_marina.selectedgenome.v2.1proper.nuclearANDorganellar.20140906.fasta>
##contig=<ID=scaffold_417,length=118809,assembly=Zostera_marina.selectedgenome.v2.1proper.nuclearANDorganellar.20140906.fasta>
##contig=<ID=scaffold_418,length=111296,assembly=Zostera_marina.selectedgenome.v2.1proper.nuclearANDorganellar.20140906.fasta>
##contig=<ID=scaffold_419,length=112092,assembly=Zostera_marina.selectedgenome.v2.1proper.nuclearANDorganellar.20140906.fasta>
##contig=<ID=scaffold_420,length=116694,assembly=Zostera_marina.selectedgenome.v2.1proper.nuclearANDorganellar.20140906.fasta>
##contig=<ID=scaffold_421,length=131846,assembly=Zostera_marina.selectedgenome.v2.1proper.nuclearANDorganellar.20140906.fasta>
##contig=<ID=scaffold_422,length=180271,assembly=Zostera_marina.selectedgenome.v2.1proper.nuclearANDorganellar.20140906.fasta>
##contig=<ID=scaffold_423,length=122523,assembly=Zostera_marina.selectedgenome.v2.1proper.nuclearANDorganellar.20140906.fasta>
##contig=<ID=scaffold_424,length=138635,assembly=Zostera_marina.selectedgenome.v2.1proper.nuclearANDorganellar.20140906.fasta>
##contig=<ID=scaffold_425,length=123682,assembly=Zostera_marina.selectedgenome.v2.1proper.nuclearANDorganellar.20140906.fasta>
##contig=<ID=scaffold_426,length=109704,assembly=Zostera_marina.selectedgenome.v2.1proper.nuclearANDorganellar.20140906.fasta>
##contig=<ID=scaffold_427,length=102921,assembly=Zostera_marina.selectedgenome.v2.1proper.nuclearANDorganellar.20140906.fasta>
##contig=<ID=scaffold_428,length=112237,assembly=Zostera_marina.selectedgenome.v2.1proper.nuclearANDorganellar.20140906.fasta>
##contig=<ID=scaffold_429,length=126176,assembly=Zostera_marina.selectedgenome.v2.1proper.nuclearANDorganellar.20140906.fasta>
##contig=<ID=scaffold_430,length=106034,assembly=Zostera_marina.selectedgenome.v2.1proper.nuclearANDorganellar.20140906.fasta>
##contig=<ID=scaffold_431,length=105551,assembly=Zostera_marina.selectedgenome.v2.1proper.nuclearANDorganellar.20140906.fasta>
##contig=<ID=scaffold_432,length=115934,assembly=Zostera_marina.selectedgenome.v2.1proper.nuclearANDorganellar.20140906.fasta>
##contig=<ID=scaffold_433,length=107137,assembly=Zostera_marina.selectedgenome.v2.1proper.nuclearANDorganellar.20140906.fasta>
##contig=<ID=scaffold_434,length=134179,assembly=Zostera_marina.selectedgenome.v2.1proper.nuclearANDorganellar.20140906.fasta>
##contig=<ID=scaffold_435,length=107353,assembly=Zostera_marina.selectedgenome.v2.1proper.nuclearANDorganellar.20140906.fasta>
##contig=<ID=scaffold_436,length=102021,assembly=Zostera_marina.selectedgenome.v2.1proper.nuclearANDorganellar.20140906.fasta>
##contig=<ID=scaffold_437,length=102103,assembly=Zostera_marina.selectedgenome.v2.1proper.nuclearANDorganellar.20140906.fasta>
##contig=<ID=scaffold_438,length=104914,assembly=Zostera_marina.selectedgenome.v2.1proper.nuclearANDorganellar.20140906.fasta>
##contig=<ID=scaffold_439,length=102972,assembly=Zostera_marina.selectedgenome.v2.1proper.nuclearANDorganellar.20140906.fasta>
##contig=<ID=scaffold_440,length=99064,assembly=Zostera_marina.selectedgenome.v2.1proper.nuclearANDorganellar.20140906.fasta>
##contig=<ID=scaffold_441,length=141762,assembly=Zostera_marina.selectedgenome.v2.1proper.nuclearANDorganellar.20140906.fasta>
##contig=<ID=scaffold_442,length=98918,assembly=Zostera_marina.selectedgenome.v2.1proper.nuclearANDorganellar.20140906.fasta>
##contig=<ID=scaffold_443,length=112847,assembly=Zostera_marina.selectedgenome.v2.1proper.nuclearANDorganellar.20140906.fasta>
##contig=<ID=scaffold_444,length=121497,assembly=Zostera_marina.selectedgenome.v2.1proper.nuclearANDorganellar.20140906.fasta>
##contig=<ID=scaffold_445,length=93912,assembly=Zostera_marina.selectedgenome.v2.1proper.nuclearANDorganellar.20140906.fasta>
##contig=<ID=scaffold_446,length=98098,assembly=Zostera_marina.selectedgenome.v2.1proper.nuclearANDorganellar.20140906.fasta>
##contig=<ID=scaffold_447,length=102168,assembly=Zostera_marina.selectedgenome.v2.1proper.nuclearANDorganellar.20140906.fasta>
##contig=<ID=scaffold_448,length=125316,assembly=Zostera_marina.selectedgenome.v2.1proper.nuclearANDorganellar.20140906.fasta>
##contig=<ID=scaffold_449,length=105687,assembly=Zostera_marina.selectedgenome.v2.1proper.nuclearANDorganellar.20140906.fasta>
##contig=<ID=scaffold_450,length=97842,assembly=Zostera_marina.selectedgenome.v2.1proper.nuclearANDorganellar.20140906.fasta>
##contig=<ID=scaffold_451,length=94675,assembly=Zostera_marina.selectedgenome.v2.1proper.nuclearANDorganellar.20140906.fasta>
##contig=<ID=scaffold_452,length=91817,assembly=Zostera_marina.selectedgenome.v2.1proper.nuclearANDorganellar.20140906.fasta>
##contig=<ID=scaffold_453,length=123575,assembly=Zostera_marina.selectedgenome.v2.1proper.nuclearANDorganellar.20140906.fasta>
##contig=<ID=scaffold_454,length=91277,assembly=Zostera_marina.selectedgenome.v2.1proper.nuclearANDorganellar.20140906.fasta>
##contig=<ID=scaffold_455,length=141456,assembly=Zostera_marina.selectedgenome.v2.1proper.nuclearANDorganellar.20140906.fasta>
##contig=<ID=scaffold_456,length=92944,assembly=Zostera_marina.selectedgenome.v2.1proper.nuclearANDorganellar.20140906.fasta>
##contig=<ID=scaffold_457,length=104998,assembly=Zostera_marina.selectedgenome.v2.1proper.nuclearANDorganellar.20140906.fasta>
##contig=<ID=scaffold_458,length=98442,assembly=Zostera_marina.selectedgenome.v2.1proper.nuclearANDorganellar.20140906.fasta>
##contig=<ID=scaffold_459,length=123803,assembly=Zostera_marina.selectedgenome.v2.1proper.nuclearANDorganellar.20140906.fasta>
##contig=<ID=scaffold_460,length=92024,assembly=Zostera_marina.selectedgenome.v2.1proper.nuclearANDorganellar.20140906.fasta>
##contig=<ID=scaffold_461,length=89000,assembly=Zostera_marina.selectedgenome.v2.1proper.nuclearANDorganellar.20140906.fasta>
##contig=<ID=scaffold_462,length=92052,assembly=Zostera_marina.selectedgenome.v2.1proper.nuclearANDorganellar.20140906.fasta>
##contig=<ID=scaffold_463,length=88096,assembly=Zostera_marina.selectedgenome.v2.1proper.nuclearANDorganellar.20140906.fasta>
##contig=<ID=scaffold_464,length=95399,assembly=Zostera_marina.selectedgenome.v2.1proper.nuclearANDorganellar.20140906.fasta>
##contig=<ID=scaffold_465,length=99817,assembly=Zostera_marina.selectedgenome.v2.1proper.nuclearANDorganellar.20140906.fasta>
##contig=<ID=scaffold_467,length=85398,assembly=Zostera_marina.selectedgenome.v2.1proper.nuclearANDorganellar.20140906.fasta>
##contig=<ID=scaffold_468,length=88273,assembly=Zostera_marina.selectedgenome.v2.1proper.nuclearANDorganellar.20140906.fasta>
##contig=<ID=scaffold_469,length=91800,assembly=Zostera_marina.selectedgenome.v2.1proper.nuclearANDorganellar.20140906.fasta>
##contig=<ID=scaffold_471,length=96767,assembly=Zostera_marina.selectedgenome.v2.1proper.nuclearANDorganellar.20140906.fasta>
##contig=<ID=scaffold_470,length=100582,assembly=Zostera_marina.selectedgenome.v2.1proper.nuclearANDorganellar.20140906.fasta>
##contig=<ID=scaffold_472,length=86123,assembly=Zostera_marina.selectedgenome.v2.1proper.nuclearANDorganellar.20140906.fasta>
##contig=<ID=scaffold_473,length=117831,assembly=Zostera_marina.selectedgenome.v2.1proper.nuclearANDorganellar.20140906.fasta>
##contig=<ID=scaffold_474,length=91309,assembly=Zostera_marina.selectedgenome.v2.1proper.nuclearANDorganellar.20140906.fasta>
##contig=<ID=scaffold_475,length=100595,assembly=Zostera_marina.selectedgenome.v2.1proper.nuclearANDorganellar.20140906.fasta>
##contig=<ID=scaffold_476,length=88742,assembly=Zostera_marina.selectedgenome.v2.1proper.nuclearANDorganellar.20140906.fasta>
##contig=<ID=scaffold_477,length=84156,assembly=Zostera_marina.selectedgenome.v2.1proper.nuclearANDorganellar.20140906.fasta>
##contig=<ID=scaffold_479,length=84623,assembly=Zostera_marina.selectedgenome.v2.1proper.nuclearANDorganellar.20140906.fasta>
##contig=<ID=scaffold_481,length=113994,assembly=Zostera_marina.selectedgenome.v2.1proper.nuclearANDorganellar.20140906.fasta>
##contig=<ID=scaffold_482,length=95694,assembly=Zostera_marina.selectedgenome.v2.1proper.nuclearANDorganellar.20140906.fasta>
##contig=<ID=scaffold_483,length=83550,assembly=Zostera_marina.selectedgenome.v2.1proper.nuclearANDorganellar.20140906.fasta>
##contig=<ID=scaffold_484,length=86211,assembly=Zostera_marina.selectedgenome.v2.1proper.nuclearANDorganellar.20140906.fasta>
##contig=<ID=scaffold_485,length=89687,assembly=Zostera_marina.selectedgenome.v2.1proper.nuclearANDorganellar.20140906.fasta>
##contig=<ID=scaffold_486,length=83618,assembly=Zostera_marina.selectedgenome.v2.1proper.nuclearANDorganellar.20140906.fasta>
##contig=<ID=scaffold_487,length=80582,assembly=Zostera_marina.selectedgenome.v2.1proper.nuclearANDorganellar.20140906.fasta>
##contig=<ID=scaffold_488,length=82901,assembly=Zostera_marina.selectedgenome.v2.1proper.nuclearANDorganellar.20140906.fasta>
##contig=<ID=scaffold_489,length=108384,assembly=Zostera_marina.selectedgenome.v2.1proper.nuclearANDorganellar.20140906.fasta>
##contig=<ID=scaffold_490,length=83666,assembly=Zostera_marina.selectedgenome.v2.1proper.nuclearANDorganellar.20140906.fasta>
##contig=<ID=scaffold_491,length=80168,assembly=Zostera_marina.selectedgenome.v2.1proper.nuclearANDorganellar.20140906.fasta>
##contig=<ID=scaffold_493,length=85732,assembly=Zostera_marina.selectedgenome.v2.1proper.nuclearANDorganellar.20140906.fasta>
##contig=<ID=scaffold_494,length=101013,assembly=Zostera_marina.selectedgenome.v2.1proper.nuclearANDorganellar.20140906.fasta>
##contig=<ID=scaffold_495,length=77097,assembly=Zostera_marina.selectedgenome.v2.1proper.nuclearANDorganellar.20140906.fasta>
##contig=<ID=scaffold_496,length=83666,assembly=Zostera_marina.selectedgenome.v2.1proper.nuclearANDorganellar.20140906.fasta>
##contig=<ID=scaffold_497,length=103787,assembly=Zostera_marina.selectedgenome.v2.1proper.nuclearANDorganellar.20140906.fasta>
##contig=<ID=scaffold_498,length=88979,assembly=Zostera_marina.selectedgenome.v2.1proper.nuclearANDorganellar.20140906.fasta>
##contig=<ID=scaffold_499,length=95571,assembly=Zostera_marina.selectedgenome.v2.1proper.nuclearANDorganellar.20140906.fasta>
##contig=<ID=scaffold_500,length=75310,assembly=Zostera_marina.selectedgenome.v2.1proper.nuclearANDorganellar.20140906.fasta>
##contig=<ID=scaffold_501,length=73429,assembly=Zostera_marina.selectedgenome.v2.1proper.nuclearANDorganellar.20140906.fasta>
##contig=<ID=scaffold_502,length=110519,assembly=Zostera_marina.selectedgenome.v2.1proper.nuclearANDorganellar.20140906.fasta>
##contig=<ID=scaffold_503,length=73911,assembly=Zostera_marina.selectedgenome.v2.1proper.nuclearANDorganellar.20140906.fasta>
##contig=<ID=scaffold_504,length=85886,assembly=Zostera_marina.selectedgenome.v2.1proper.nuclearANDorganellar.20140906.fasta>
##contig=<ID=scaffold_505,length=99040,assembly=Zostera_marina.selectedgenome.v2.1proper.nuclearANDorganellar.20140906.fasta>
##contig=<ID=scaffold_506,length=95481,assembly=Zostera_marina.selectedgenome.v2.1proper.nuclearANDorganellar.20140906.fasta>
##contig=<ID=scaffold_507,length=76942,assembly=Zostera_marina.selectedgenome.v2.1proper.nuclearANDorganellar.20140906.fasta>
##contig=<ID=scaffold_508,length=92611,assembly=Zostera_marina.selectedgenome.v2.1proper.nuclearANDorganellar.20140906.fasta>
##contig=<ID=scaffold_509,length=86812,assembly=Zostera_marina.selectedgenome.v2.1proper.nuclearANDorganellar.20140906.fasta>
##contig=<ID=scaffold_510,length=72338,assembly=Zostera_marina.selectedgenome.v2.1proper.nuclearANDorganellar.20140906.fasta>
##contig=<ID=scaffold_511,length=95809,assembly=Zostera_marina.selectedgenome.v2.1proper.nuclearANDorganellar.20140906.fasta>
##contig=<ID=scaffold_512,length=87616,assembly=Zostera_marina.selectedgenome.v2.1proper.nuclearANDorganellar.20140906.fasta>
##contig=<ID=scaffold_513,length=70491,assembly=Zostera_marina.selectedgenome.v2.1proper.nuclearANDorganellar.20140906.fasta>
##contig=<ID=scaffold_514,length=84605,assembly=Zostera_marina.selectedgenome.v2.1proper.nuclearANDorganellar.20140906.fasta>
##contig=<ID=scaffold_515,length=70596,assembly=Zostera_marina.selectedgenome.v2.1proper.nuclearANDorganellar.20140906.fasta>
##contig=<ID=scaffold_516,length=73654,assembly=Zostera_marina.selectedgenome.v2.1proper.nuclearANDorganellar.20140906.fasta>
##contig=<ID=scaffold_517,length=90608,assembly=Zostera_marina.selectedgenome.v2.1proper.nuclearANDorganellar.20140906.fasta>
##contig=<ID=scaffold_518,length=69218,assembly=Zostera_marina.selectedgenome.v2.1proper.nuclearANDorganellar.20140906.fasta>
##contig=<ID=scaffold_519,length=70348,assembly=Zostera_marina.selectedgenome.v2.1proper.nuclearANDorganellar.20140906.fasta>
##contig=<ID=scaffold_520,length=68027,assembly=Zostera_marina.selectedgenome.v2.1proper.nuclearANDorganellar.20140906.fasta>
##contig=<ID=scaffold_521,length=68406,assembly=Zostera_marina.selectedgenome.v2.1proper.nuclearANDorganellar.20140906.fasta>
##contig=<ID=scaffold_522,length=66034,assembly=Zostera_marina.selectedgenome.v2.1proper.nuclearANDorganellar.20140906.fasta>
##contig=<ID=scaffold_523,length=65664,assembly=Zostera_marina.selectedgenome.v2.1proper.nuclearANDorganellar.20140906.fasta>
##contig=<ID=scaffold_524,length=71506,assembly=Zostera_marina.selectedgenome.v2.1proper.nuclearANDorganellar.20140906.fasta>
##contig=<ID=scaffold_525,length=81198,assembly=Zostera_marina.selectedgenome.v2.1proper.nuclearANDorganellar.20140906.fasta>
##contig=<ID=scaffold_526,length=87679,assembly=Zostera_marina.selectedgenome.v2.1proper.nuclearANDorganellar.20140906.fasta>
##contig=<ID=scaffold_527,length=70002,assembly=Zostera_marina.selectedgenome.v2.1proper.nuclearANDorganellar.20140906.fasta>
##contig=<ID=scaffold_528,length=73545,assembly=Zostera_marina.selectedgenome.v2.1proper.nuclearANDorganellar.20140906.fasta>
##contig=<ID=scaffold_529,length=65180,assembly=Zostera_marina.selectedgenome.v2.1proper.nuclearANDorganellar.20140906.fasta>
##contig=<ID=scaffold_530,length=65137,assembly=Zostera_marina.selectedgenome.v2.1proper.nuclearANDorganellar.20140906.fasta>
##contig=<ID=scaffold_531,length=69185,assembly=Zostera_marina.selectedgenome.v2.1proper.nuclearANDorganellar.20140906.fasta>
##contig=<ID=scaffold_532,length=73151,assembly=Zostera_marina.selectedgenome.v2.1proper.nuclearANDorganellar.20140906.fasta>
##contig=<ID=scaffold_534,length=90715,assembly=Zostera_marina.selectedgenome.v2.1proper.nuclearANDorganellar.20140906.fasta>
##contig=<ID=scaffold_536,length=61629,assembly=Zostera_marina.selectedgenome.v2.1proper.nuclearANDorganellar.20140906.fasta>
##contig=<ID=scaffold_537,length=92960,assembly=Zostera_marina.selectedgenome.v2.1proper.nuclearANDorganellar.20140906.fasta>
##contig=<ID=scaffold_538,length=61118,assembly=Zostera_marina.selectedgenome.v2.1proper.nuclearANDorganellar.20140906.fasta>
##contig=<ID=scaffold_539,length=76985,assembly=Zostera_marina.selectedgenome.v2.1proper.nuclearANDorganellar.20140906.fasta>
##contig=<ID=scaffold_540,length=60126,assembly=Zostera_marina.selectedgenome.v2.1proper.nuclearANDorganellar.20140906.fasta>
##contig=<ID=scaffold_541,length=64798,assembly=Zostera_marina.selectedgenome.v2.1proper.nuclearANDorganellar.20140906.fasta>
##contig=<ID=scaffold_542,length=65210,assembly=Zostera_marina.selectedgenome.v2.1proper.nuclearANDorganellar.20140906.fasta>
##contig=<ID=scaffold_543,length=105887,assembly=Zostera_marina.selectedgenome.v2.1proper.nuclearANDorganellar.20140906.fasta>
##contig=<ID=scaffold_544,length=67017,assembly=Zostera_marina.selectedgenome.v2.1proper.nuclearANDorganellar.20140906.fasta>
##contig=<ID=scaffold_545,length=59149,assembly=Zostera_marina.selectedgenome.v2.1proper.nuclearANDorganellar.20140906.fasta>
##contig=<ID=scaffold_546,length=62161,assembly=Zostera_marina.selectedgenome.v2.1proper.nuclearANDorganellar.20140906.fasta>
##contig=<ID=scaffold_547,length=87952,assembly=Zostera_marina.selectedgenome.v2.1proper.nuclearANDorganellar.20140906.fasta>
##contig=<ID=scaffold_548,length=58819,assembly=Zostera_marina.selectedgenome.v2.1proper.nuclearANDorganellar.20140906.fasta>
##contig=<ID=scaffold_549,length=95502,assembly=Zostera_marina.selectedgenome.v2.1proper.nuclearANDorganellar.20140906.fasta>
##contig=<ID=scaffold_550,length=65864,assembly=Zostera_marina.selectedgenome.v2.1proper.nuclearANDorganellar.20140906.fasta>
##contig=<ID=scaffold_551,length=58604,assembly=Zostera_marina.selectedgenome.v2.1proper.nuclearANDorganellar.20140906.fasta>
##contig=<ID=scaffold_552,length=57650,assembly=Zostera_marina.selectedgenome.v2.1proper.nuclearANDorganellar.20140906.fasta>
##contig=<ID=scaffold_553,length=64777,assembly=Zostera_marina.selectedgenome.v2.1proper.nuclearANDorganellar.20140906.fasta>
##contig=<ID=scaffold_554,length=56516,assembly=Zostera_marina.selectedgenome.v2.1proper.nuclearANDorganellar.20140906.fasta>
##contig=<ID=scaffold_555,length=56897,assembly=Zostera_marina.selectedgenome.v2.1proper.nuclearANDorganellar.20140906.fasta>
##contig=<ID=scaffold_556,length=71512,assembly=Zostera_marina.selectedgenome.v2.1proper.nuclearANDorganellar.20140906.fasta>
##contig=<ID=scaffold_557,length=72325,assembly=Zostera_marina.selectedgenome.v2.1proper.nuclearANDorganellar.20140906.fasta>
##contig=<ID=scaffold_558,length=66027,assembly=Zostera_marina.selectedgenome.v2.1proper.nuclearANDorganellar.20140906.fasta>
##contig=<ID=scaffold_559,length=58474,assembly=Zostera_marina.selectedgenome.v2.1proper.nuclearANDorganellar.20140906.fasta>
##contig=<ID=scaffold_560,length=102826,assembly=Zostera_marina.selectedgenome.v2.1proper.nuclearANDorganellar.20140906.fasta>
##contig=<ID=scaffold_561,length=71791,assembly=Zostera_marina.selectedgenome.v2.1proper.nuclearANDorganellar.20140906.fasta>
##contig=<ID=scaffold_562,length=52191,assembly=Zostera_marina.selectedgenome.v2.1proper.nuclearANDorganellar.20140906.fasta>
##contig=<ID=scaffold_563,length=55183,assembly=Zostera_marina.selectedgenome.v2.1proper.nuclearANDorganellar.20140906.fasta>
##contig=<ID=scaffold_564,length=70611,assembly=Zostera_marina.selectedgenome.v2.1proper.nuclearANDorganellar.20140906.fasta>
##contig=<ID=scaffold_566,length=67333,assembly=Zostera_marina.selectedgenome.v2.1proper.nuclearANDorganellar.20140906.fasta>
##contig=<ID=scaffold_567,length=56410,assembly=Zostera_marina.selectedgenome.v2.1proper.nuclearANDorganellar.20140906.fasta>
##contig=<ID=scaffold_568,length=51365,assembly=Zostera_marina.selectedgenome.v2.1proper.nuclearANDorganellar.20140906.fasta>
##contig=<ID=scaffold_569,length=55032,assembly=Zostera_marina.selectedgenome.v2.1proper.nuclearANDorganellar.20140906.fasta>
##contig=<ID=scaffold_570,length=56594,assembly=Zostera_marina.selectedgenome.v2.1proper.nuclearANDorganellar.20140906.fasta>
##contig=<ID=scaffold_572,length=54516,assembly=Zostera_marina.selectedgenome.v2.1proper.nuclearANDorganellar.20140906.fasta>
##contig=<ID=scaffold_573,length=56159,assembly=Zostera_marina.selectedgenome.v2.1proper.nuclearANDorganellar.20140906.fasta>
##contig=<ID=scaffold_575,length=50751,assembly=Zostera_marina.selectedgenome.v2.1proper.nuclearANDorganellar.20140906.fasta>
##contig=<ID=scaffold_576,length=53447,assembly=Zostera_marina.selectedgenome.v2.1proper.nuclearANDorganellar.20140906.fasta>
##contig=<ID=scaffold_577,length=53198,assembly=Zostera_marina.selectedgenome.v2.1proper.nuclearANDorganellar.20140906.fasta>
##contig=<ID=scaffold_578,length=59601,assembly=Zostera_marina.selectedgenome.v2.1proper.nuclearANDorganellar.20140906.fasta>
##contig=<ID=scaffold_579,length=50428,assembly=Zostera_marina.selectedgenome.v2.1proper.nuclearANDorganellar.20140906.fasta>
##contig=<ID=scaffold_580,length=53935,assembly=Zostera_marina.selectedgenome.v2.1proper.nuclearANDorganellar.20140906.fasta>
##contig=<ID=scaffold_581,length=66226,assembly=Zostera_marina.selectedgenome.v2.1proper.nuclearANDorganellar.20140906.fasta>
##contig=<ID=scaffold_583,length=49601,assembly=Zostera_marina.selectedgenome.v2.1proper.nuclearANDorganellar.20140906.fasta>
##contig=<ID=scaffold_584,length=58728,assembly=Zostera_marina.selectedgenome.v2.1proper.nuclearANDorganellar.20140906.fasta>
##contig=<ID=scaffold_585,length=76676,assembly=Zostera_marina.selectedgenome.v2.1proper.nuclearANDorganellar.20140906.fasta>
##contig=<ID=scaffold_586,length=53683,assembly=Zostera_marina.selectedgenome.v2.1proper.nuclearANDorganellar.20140906.fasta>
##contig=<ID=scaffold_588,length=48396,assembly=Zostera_marina.selectedgenome.v2.1proper.nuclearANDorganellar.20140906.fasta>
##contig=<ID=scaffold_589,length=55756,assembly=Zostera_marina.selectedgenome.v2.1proper.nuclearANDorganellar.20140906.fasta>
##contig=<ID=scaffold_590,length=48863,assembly=Zostera_marina.selectedgenome.v2.1proper.nuclearANDorganellar.20140906.fasta>
##contig=<ID=scaffold_591,length=47564,assembly=Zostera_marina.selectedgenome.v2.1proper.nuclearANDorganellar.20140906.fasta>
##contig=<ID=scaffold_592,length=47169,assembly=Zostera_marina.selectedgenome.v2.1proper.nuclearANDorganellar.20140906.fasta>
##contig=<ID=scaffold_593,length=50968,assembly=Zostera_marina.selectedgenome.v2.1proper.nuclearANDorganellar.20140906.fasta>
##contig=<ID=scaffold_594,length=48265,assembly=Zostera_marina.selectedgenome.v2.1proper.nuclearANDorganellar.20140906.fasta>
##contig=<ID=scaffold_595,length=47197,assembly=Zostera_marina.selectedgenome.v2.1proper.nuclearANDorganellar.20140906.fasta>
##contig=<ID=scaffold_596,length=81230,assembly=Zostera_marina.selectedgenome.v2.1proper.nuclearANDorganellar.20140906.fasta>
##contig=<ID=scaffold_597,length=67440,assembly=Zostera_marina.selectedgenome.v2.1proper.nuclearANDorganellar.20140906.fasta>
##contig=<ID=scaffold_598,length=50266,assembly=Zostera_marina.selectedgenome.v2.1proper.nuclearANDorganellar.20140906.fasta>
##contig=<ID=scaffold_600,length=51692,assembly=Zostera_marina.selectedgenome.v2.1proper.nuclearANDorganellar.20140906.fasta>
##contig=<ID=scaffold_601,length=50742,assembly=Zostera_marina.selectedgenome.v2.1proper.nuclearANDorganellar.20140906.fasta>
##contig=<ID=scaffold_602,length=47027,assembly=Zostera_marina.selectedgenome.v2.1proper.nuclearANDorganellar.20140906.fasta>
##contig=<ID=scaffold_604,length=45985,assembly=Zostera_marina.selectedgenome.v2.1proper.nuclearANDorganellar.20140906.fasta>
##contig=<ID=scaffold_605,length=43025,assembly=Zostera_marina.selectedgenome.v2.1proper.nuclearANDorganellar.20140906.fasta>
##contig=<ID=scaffold_606,length=47395,assembly=Zostera_marina.selectedgenome.v2.1proper.nuclearANDorganellar.20140906.fasta>
##contig=<ID=scaffold_607,length=65652,assembly=Zostera_marina.selectedgenome.v2.1proper.nuclearANDorganellar.20140906.fasta>
##contig=<ID=scaffold_608,length=51500,assembly=Zostera_marina.selectedgenome.v2.1proper.nuclearANDorganellar.20140906.fasta>
##contig=<ID=scaffold_609,length=53256,assembly=Zostera_marina.selectedgenome.v2.1proper.nuclearANDorganellar.20140906.fasta>
##contig=<ID=scaffold_611,length=41878,assembly=Zostera_marina.selectedgenome.v2.1proper.nuclearANDorganellar.20140906.fasta>
##contig=<ID=scaffold_612,length=46516,assembly=Zostera_marina.selectedgenome.v2.1proper.nuclearANDorganellar.20140906.fasta>
##contig=<ID=scaffold_613,length=52793,assembly=Zostera_marina.selectedgenome.v2.1proper.nuclearANDorganellar.20140906.fasta>
##contig=<ID=scaffold_614,length=71169,assembly=Zostera_marina.selectedgenome.v2.1proper.nuclearANDorganellar.20140906.fasta>
##contig=<ID=scaffold_616,length=56346,assembly=Zostera_marina.selectedgenome.v2.1proper.nuclearANDorganellar.20140906.fasta>
##contig=<ID=scaffold_617,length=56160,assembly=Zostera_marina.selectedgenome.v2.1proper.nuclearANDorganellar.20140906.fasta>
##contig=<ID=scaffold_620,length=42275,assembly=Zostera_marina.selectedgenome.v2.1proper.nuclearANDorganellar.20140906.fasta>
##contig=<ID=scaffold_621,length=40047,assembly=Zostera_marina.selectedgenome.v2.1proper.nuclearANDorganellar.20140906.fasta>
##contig=<ID=scaffold_622,length=38940,assembly=Zostera_marina.selectedgenome.v2.1proper.nuclearANDorganellar.20140906.fasta>
##contig=<ID=scaffold_623,length=55202,assembly=Zostera_marina.selectedgenome.v2.1proper.nuclearANDorganellar.20140906.fasta>
##contig=<ID=scaffold_624,length=38366,assembly=Zostera_marina.selectedgenome.v2.1proper.nuclearANDorganellar.20140906.fasta>
##contig=<ID=scaffold_625,length=46661,assembly=Zostera_marina.selectedgenome.v2.1proper.nuclearANDorganellar.20140906.fasta>
##contig=<ID=scaffold_626,length=37531,assembly=Zostera_marina.selectedgenome.v2.1proper.nuclearANDorganellar.20140906.fasta>
##contig=<ID=scaffold_627,length=45988,assembly=Zostera_marina.selectedgenome.v2.1proper.nuclearANDorganellar.20140906.fasta>
##contig=<ID=scaffold_628,length=51684,assembly=Zostera_marina.selectedgenome.v2.1proper.nuclearANDorganellar.20140906.fasta>
##contig=<ID=scaffold_629,length=39805,assembly=Zostera_marina.selectedgenome.v2.1proper.nuclearANDorganellar.20140906.fasta>
##contig=<ID=scaffold_630,length=36713,assembly=Zostera_marina.selectedgenome.v2.1proper.nuclearANDorganellar.20140906.fasta>
##contig=<ID=scaffold_632,length=46274,assembly=Zostera_marina.selectedgenome.v2.1proper.nuclearANDorganellar.20140906.fasta>
##contig=<ID=scaffold_634,length=62530,assembly=Zostera_marina.selectedgenome.v2.1proper.nuclearANDorganellar.20140906.fasta>
##contig=<ID=scaffold_635,length=40490,assembly=Zostera_marina.selectedgenome.v2.1proper.nuclearANDorganellar.20140906.fasta>
##contig=<ID=scaffold_637,length=37926,assembly=Zostera_marina.selectedgenome.v2.1proper.nuclearANDorganellar.20140906.fasta>
##contig=<ID=scaffold_638,length=36301,assembly=Zostera_marina.selectedgenome.v2.1proper.nuclearANDorganellar.20140906.fasta>
##contig=<ID=scaffold_639,length=35983,assembly=Zostera_marina.selectedgenome.v2.1proper.nuclearANDorganellar.20140906.fasta>
##contig=<ID=scaffold_640,length=34996,assembly=Zostera_marina.selectedgenome.v2.1proper.nuclearANDorganellar.20140906.fasta>
##contig=<ID=scaffold_642,length=36610,assembly=Zostera_marina.selectedgenome.v2.1proper.nuclearANDorganellar.20140906.fasta>
##contig=<ID=scaffold_643,length=33993,assembly=Zostera_marina.selectedgenome.v2.1proper.nuclearANDorganellar.20140906.fasta>
##contig=<ID=scaffold_644,length=33960,assembly=Zostera_marina.selectedgenome.v2.1proper.nuclearANDorganellar.20140906.fasta>
##contig=<ID=scaffold_646,length=34692,assembly=Zostera_marina.selectedgenome.v2.1proper.nuclearANDorganellar.20140906.fasta>
##contig=<ID=scaffold_647,length=35589,assembly=Zostera_marina.selectedgenome.v2.1proper.nuclearANDorganellar.20140906.fasta>
##contig=<ID=scaffold_649,length=45647,assembly=Zostera_marina.selectedgenome.v2.1proper.nuclearANDorganellar.20140906.fasta>
##contig=<ID=scaffold_650,length=37260,assembly=Zostera_marina.selectedgenome.v2.1proper.nuclearANDorganellar.20140906.fasta>
##contig=<ID=scaffold_651,length=33447,assembly=Zostera_marina.selectedgenome.v2.1proper.nuclearANDorganellar.20140906.fasta>
##contig=<ID=scaffold_652,length=62654,assembly=Zostera_marina.selectedgenome.v2.1proper.nuclearANDorganellar.20140906.fasta>
##contig=<ID=scaffold_653,length=45858,assembly=Zostera_marina.selectedgenome.v2.1proper.nuclearANDorganellar.20140906.fasta>
##contig=<ID=scaffold_655,length=49424,assembly=Zostera_marina.selectedgenome.v2.1proper.nuclearANDorganellar.20140906.fasta>
##contig=<ID=scaffold_656,length=32860,assembly=Zostera_marina.selectedgenome.v2.1proper.nuclearANDorganellar.20140906.fasta>
##contig=<ID=scaffold_657,length=38173,assembly=Zostera_marina.selectedgenome.v2.1proper.nuclearANDorganellar.20140906.fasta>
##contig=<ID=scaffold_658,length=34088,assembly=Zostera_marina.selectedgenome.v2.1proper.nuclearANDorganellar.20140906.fasta>
##contig=<ID=scaffold_660,length=36894,assembly=Zostera_marina.selectedgenome.v2.1proper.nuclearANDorganellar.20140906.fasta>
##contig=<ID=scaffold_661,length=55439,assembly=Zostera_marina.selectedgenome.v2.1proper.nuclearANDorganellar.20140906.fasta>
##contig=<ID=scaffold_662,length=32933,assembly=Zostera_marina.selectedgenome.v2.1proper.nuclearANDorganellar.20140906.fasta>
##contig=<ID=scaffold_663,length=31191,assembly=Zostera_marina.selectedgenome.v2.1proper.nuclearANDorganellar.20140906.fasta>
##contig=<ID=scaffold_664,length=41385,assembly=Zostera_marina.selectedgenome.v2.1proper.nuclearANDorganellar.20140906.fasta>
##contig=<ID=scaffold_665,length=46979,assembly=Zostera_marina.selectedgenome.v2.1proper.nuclearANDorganellar.20140906.fasta>
##contig=<ID=scaffold_666,length=31801,assembly=Zostera_marina.selectedgenome.v2.1proper.nuclearANDorganellar.20140906.fasta>
##contig=<ID=scaffold_667,length=32876,assembly=Zostera_marina.selectedgenome.v2.1proper.nuclearANDorganellar.20140906.fasta>
##contig=<ID=scaffold_668,length=49593,assembly=Zostera_marina.selectedgenome.v2.1proper.nuclearANDorganellar.20140906.fasta>
##contig=<ID=scaffold_669,length=42457,assembly=Zostera_marina.selectedgenome.v2.1proper.nuclearANDorganellar.20140906.fasta>
##contig=<ID=scaffold_670,length=30480,assembly=Zostera_marina.selectedgenome.v2.1proper.nuclearANDorganellar.20140906.fasta>
##contig=<ID=scaffold_671,length=37349,assembly=Zostera_marina.selectedgenome.v2.1proper.nuclearANDorganellar.20140906.fasta>
##contig=<ID=scaffold_672,length=38652,assembly=Zostera_marina.selectedgenome.v2.1proper.nuclearANDorganellar.20140906.fasta>
##contig=<ID=scaffold_673,length=33027,assembly=Zostera_marina.selectedgenome.v2.1proper.nuclearANDorganellar.20140906.fasta>
##contig=<ID=scaffold_674,length=31416,assembly=Zostera_marina.selectedgenome.v2.1proper.nuclearANDorganellar.20140906.fasta>
##contig=<ID=scaffold_675,length=54789,assembly=Zostera_marina.selectedgenome.v2.1proper.nuclearANDorganellar.20140906.fasta>
##contig=<ID=scaffold_676,length=32548,assembly=Zostera_marina.selectedgenome.v2.1proper.nuclearANDorganellar.20140906.fasta>
##contig=<ID=scaffold_678,length=40376,assembly=Zostera_marina.selectedgenome.v2.1proper.nuclearANDorganellar.20140906.fasta>
##contig=<ID=scaffold_680,length=30362,assembly=Zostera_marina.selectedgenome.v2.1proper.nuclearANDorganellar.20140906.fasta>
##contig=<ID=scaffold_681,length=30291,assembly=Zostera_marina.selectedgenome.v2.1proper.nuclearANDorganellar.20140906.fasta>
##contig=<ID=scaffold_683,length=52368,assembly=Zostera_marina.selectedgenome.v2.1proper.nuclearANDorganellar.20140906.fasta>
##contig=<ID=scaffold_685,length=36707,assembly=Zostera_marina.selectedgenome.v2.1proper.nuclearANDorganellar.20140906.fasta>
##contig=<ID=scaffold_686,length=39225,assembly=Zostera_marina.selectedgenome.v2.1proper.nuclearANDorganellar.20140906.fasta>
##contig=<ID=scaffold_690,length=34734,assembly=Zostera_marina.selectedgenome.v2.1proper.nuclearANDorganellar.20140906.fasta>
##contig=<ID=scaffold_691,length=27735,assembly=Zostera_marina.selectedgenome.v2.1proper.nuclearANDorganellar.20140906.fasta>
##contig=<ID=scaffold_692,length=61550,assembly=Zostera_marina.selectedgenome.v2.1proper.nuclearANDorganellar.20140906.fasta>
##contig=<ID=scaffold_694,length=28045,assembly=Zostera_marina.selectedgenome.v2.1proper.nuclearANDorganellar.20140906.fasta>
##contig=<ID=scaffold_695,length=29112,assembly=Zostera_marina.selectedgenome.v2.1proper.nuclearANDorganellar.20140906.fasta>
##contig=<ID=scaffold_696,length=28596,assembly=Zostera_marina.selectedgenome.v2.1proper.nuclearANDorganellar.20140906.fasta>
##contig=<ID=scaffold_697,length=29106,assembly=Zostera_marina.selectedgenome.v2.1proper.nuclearANDorganellar.20140906.fasta>
##contig=<ID=scaffold_698,length=27248,assembly=Zostera_marina.selectedgenome.v2.1proper.nuclearANDorganellar.20140906.fasta>
##contig=<ID=scaffold_699,length=29652,assembly=Zostera_marina.selectedgenome.v2.1proper.nuclearANDorganellar.20140906.fasta>
##contig=<ID=scaffold_700,length=28143,assembly=Zostera_marina.selectedgenome.v2.1proper.nuclearANDorganellar.20140906.fasta>
##contig=<ID=scaffold_701,length=28882,assembly=Zostera_marina.selectedgenome.v2.1proper.nuclearANDorganellar.20140906.fasta>
##contig=<ID=scaffold_702,length=35113,assembly=Zostera_marina.selectedgenome.v2.1proper.nuclearANDorganellar.20140906.fasta>
##contig=<ID=scaffold_705,length=27157,assembly=Zostera_marina.selectedgenome.v2.1proper.nuclearANDorganellar.20140906.fasta>
##contig=<ID=scaffold_706,length=33943,assembly=Zostera_marina.selectedgenome.v2.1proper.nuclearANDorganellar.20140906.fasta>
##contig=<ID=scaffold_707,length=30867,assembly=Zostera_marina.selectedgenome.v2.1proper.nuclearANDorganellar.20140906.fasta>
##contig=<ID=scaffold_711,length=31482,assembly=Zostera_marina.selectedgenome.v2.1proper.nuclearANDorganellar.20140906.fasta>
##contig=<ID=scaffold_713,length=28685,assembly=Zostera_marina.selectedgenome.v2.1proper.nuclearANDorganellar.20140906.fasta>
##contig=<ID=scaffold_714,length=32791,assembly=Zostera_marina.selectedgenome.v2.1proper.nuclearANDorganellar.20140906.fasta>
##contig=<ID=scaffold_715,length=27266,assembly=Zostera_marina.selectedgenome.v2.1proper.nuclearANDorganellar.20140906.fasta>
##contig=<ID=scaffold_716,length=39626,assembly=Zostera_marina.selectedgenome.v2.1proper.nuclearANDorganellar.20140906.fasta>
##contig=<ID=scaffold_717,length=50767,assembly=Zostera_marina.selectedgenome.v2.1proper.nuclearANDorganellar.20140906.fasta>
##contig=<ID=scaffold_718,length=25246,assembly=Zostera_marina.selectedgenome.v2.1proper.nuclearANDorganellar.20140906.fasta>
##contig=<ID=scaffold_719,length=28648,assembly=Zostera_marina.selectedgenome.v2.1proper.nuclearANDorganellar.20140906.fasta>
##contig=<ID=scaffold_720,length=29817,assembly=Zostera_marina.selectedgenome.v2.1proper.nuclearANDorganellar.20140906.fasta>
##contig=<ID=scaffold_721,length=25345,assembly=Zostera_marina.selectedgenome.v2.1proper.nuclearANDorganellar.20140906.fasta>
##contig=<ID=scaffold_722,length=24682,assembly=Zostera_marina.selectedgenome.v2.1proper.nuclearANDorganellar.20140906.fasta>
##contig=<ID=scaffold_723,length=31343,assembly=Zostera_marina.selectedgenome.v2.1proper.nuclearANDorganellar.20140906.fasta>
##contig=<ID=scaffold_725,length=25313,assembly=Zostera_marina.selectedgenome.v2.1proper.nuclearANDorganellar.20140906.fasta>
##contig=<ID=scaffold_726,length=25032,assembly=Zostera_marina.selectedgenome.v2.1proper.nuclearANDorganellar.20140906.fasta>
##contig=<ID=scaffold_728,length=24545,assembly=Zostera_marina.selectedgenome.v2.1proper.nuclearANDorganellar.20140906.fasta>
##contig=<ID=scaffold_729,length=25412,assembly=Zostera_marina.selectedgenome.v2.1proper.nuclearANDorganellar.20140906.fasta>
##contig=<ID=scaffold_730,length=24512,assembly=Zostera_marina.selectedgenome.v2.1proper.nuclearANDorganellar.20140906.fasta>
##contig=<ID=scaffold_732,length=28866,assembly=Zostera_marina.selectedgenome.v2.1proper.nuclearANDorganellar.20140906.fasta>
##contig=<ID=scaffold_733,length=31271,assembly=Zostera_marina.selectedgenome.v2.1proper.nuclearANDorganellar.20140906.fasta>
##contig=<ID=scaffold_734,length=26607,assembly=Zostera_marina.selectedgenome.v2.1proper.nuclearANDorganellar.20140906.fasta>
##contig=<ID=scaffold_735,length=26581,assembly=Zostera_marina.selectedgenome.v2.1proper.nuclearANDorganellar.20140906.fasta>
##contig=<ID=scaffold_736,length=23625,assembly=Zostera_marina.selectedgenome.v2.1proper.nuclearANDorganellar.20140906.fasta>
##contig=<ID=scaffold_737,length=28556,assembly=Zostera_marina.selectedgenome.v2.1proper.nuclearANDorganellar.20140906.fasta>
##contig=<ID=scaffold_738,length=23354,assembly=Zostera_marina.selectedgenome.v2.1proper.nuclearANDorganellar.20140906.fasta>
##contig=<ID=scaffold_739,length=35166,assembly=Zostera_marina.selectedgenome.v2.1proper.nuclearANDorganellar.20140906.fasta>
##contig=<ID=scaffold_743,length=24820,assembly=Zostera_marina.selectedgenome.v2.1proper.nuclearANDorganellar.20140906.fasta>
##contig=<ID=scaffold_746,length=22851,assembly=Zostera_marina.selectedgenome.v2.1proper.nuclearANDorganellar.20140906.fasta>
##contig=<ID=scaffold_747,length=24790,assembly=Zostera_marina.selectedgenome.v2.1proper.nuclearANDorganellar.20140906.fasta>
##contig=<ID=scaffold_748,length=23481,assembly=Zostera_marina.selectedgenome.v2.1proper.nuclearANDorganellar.20140906.fasta>
##contig=<ID=scaffold_749,length=30851,assembly=Zostera_marina.selectedgenome.v2.1proper.nuclearANDorganellar.20140906.fasta>
##contig=<ID=scaffold_752,length=25990,assembly=Zostera_marina.selectedgenome.v2.1proper.nuclearANDorganellar.20140906.fasta>
##contig=<ID=scaffold_753,length=22630,assembly=Zostera_marina.selectedgenome.v2.1proper.nuclearANDorganellar.20140906.fasta>
##contig=<ID=scaffold_757,length=22569,assembly=Zostera_marina.selectedgenome.v2.1proper.nuclearANDorganellar.20140906.fasta>
##contig=<ID=scaffold_758,length=25884,assembly=Zostera_marina.selectedgenome.v2.1proper.nuclearANDorganellar.20140906.fasta>
##contig=<ID=scaffold_759,length=26354,assembly=Zostera_marina.selectedgenome.v2.1proper.nuclearANDorganellar.20140906.fasta>
##contig=<ID=scaffold_760,length=21959,assembly=Zostera_marina.selectedgenome.v2.1proper.nuclearANDorganellar.20140906.fasta>
##contig=<ID=scaffold_761,length=21817,assembly=Zostera_marina.selectedgenome.v2.1proper.nuclearANDorganellar.20140906.fasta>
##contig=<ID=scaffold_765,length=30536,assembly=Zostera_marina.selectedgenome.v2.1proper.nuclearANDorganellar.20140906.fasta>
##contig=<ID=scaffold_767,length=21612,assembly=Zostera_marina.selectedgenome.v2.1proper.nuclearANDorganellar.20140906.fasta>
##contig=<ID=scaffold_768,length=22275,assembly=Zostera_marina.selectedgenome.v2.1proper.nuclearANDorganellar.20140906.fasta>
##contig=<ID=scaffold_769,length=21955,assembly=Zostera_marina.selectedgenome.v2.1proper.nuclearANDorganellar.20140906.fasta>
##contig=<ID=scaffold_771,length=29186,assembly=Zostera_marina.selectedgenome.v2.1proper.nuclearANDorganellar.20140906.fasta>
##contig=<ID=scaffold_772,length=26552,assembly=Zostera_marina.selectedgenome.v2.1proper.nuclearANDorganellar.20140906.fasta>
##contig=<ID=scaffold_773,length=21905,assembly=Zostera_marina.selectedgenome.v2.1proper.nuclearANDorganellar.20140906.fasta>
##contig=<ID=scaffold_774,length=22827,assembly=Zostera_marina.selectedgenome.v2.1proper.nuclearANDorganellar.20140906.fasta>
##contig=<ID=scaffold_775,length=21205,assembly=Zostera_marina.selectedgenome.v2.1proper.nuclearANDorganellar.20140906.fasta>
##contig=<ID=scaffold_776,length=31139,assembly=Zostera_marina.selectedgenome.v2.1proper.nuclearANDorganellar.20140906.fasta>
##contig=<ID=scaffold_778,length=20994,assembly=Zostera_marina.selectedgenome.v2.1proper.nuclearANDorganellar.20140906.fasta>
##contig=<ID=scaffold_779,length=23930,assembly=Zostera_marina.selectedgenome.v2.1proper.nuclearANDorganellar.20140906.fasta>
##contig=<ID=scaffold_780,length=26825,assembly=Zostera_marina.selectedgenome.v2.1proper.nuclearANDorganellar.20140906.fasta>
##contig=<ID=scaffold_781,length=21047,assembly=Zostera_marina.selectedgenome.v2.1proper.nuclearANDorganellar.20140906.fasta>
##contig=<ID=scaffold_782,length=20350,assembly=Zostera_marina.selectedgenome.v2.1proper.nuclearANDorganellar.20140906.fasta>
##contig=<ID=scaffold_783,length=20326,assembly=Zostera_marina.selectedgenome.v2.1proper.nuclearANDorganellar.20140906.fasta>
##contig=<ID=scaffold_784,length=20455,assembly=Zostera_marina.selectedgenome.v2.1proper.nuclearANDorganellar.20140906.fasta>
##contig=<ID=scaffold_787,length=20746,assembly=Zostera_marina.selectedgenome.v2.1proper.nuclearANDorganellar.20140906.fasta>
##contig=<ID=scaffold_788,length=21234,assembly=Zostera_marina.selectedgenome.v2.1proper.nuclearANDorganellar.20140906.fasta>
##contig=<ID=scaffold_789,length=20290,assembly=Zostera_marina.selectedgenome.v2.1proper.nuclearANDorganellar.20140906.fasta>
##contig=<ID=scaffold_791,length=20712,assembly=Zostera_marina.selectedgenome.v2.1proper.nuclearANDorganellar.20140906.fasta>
##contig=<ID=scaffold_792,length=25875,assembly=Zostera_marina.selectedgenome.v2.1proper.nuclearANDorganellar.20140906.fasta>
##contig=<ID=scaffold_793,length=22987,assembly=Zostera_marina.selectedgenome.v2.1proper.nuclearANDorganellar.20140906.fasta>
##contig=<ID=scaffold_794,length=24366,assembly=Zostera_marina.selectedgenome.v2.1proper.nuclearANDorganellar.20140906.fasta>
##contig=<ID=scaffold_796,length=19999,assembly=Zostera_marina.selectedgenome.v2.1proper.nuclearANDorganellar.20140906.fasta>
##contig=<ID=scaffold_797,length=26997,assembly=Zostera_marina.selectedgenome.v2.1proper.nuclearANDorganellar.20140906.fasta>
##contig=<ID=scaffold_798,length=20782,assembly=Zostera_marina.selectedgenome.v2.1proper.nuclearANDorganellar.20140906.fasta>
##contig=<ID=scaffold_801,length=21078,assembly=Zostera_marina.selectedgenome.v2.1proper.nuclearANDorganellar.20140906.fasta>
##contig=<ID=scaffold_802,length=23182,assembly=Zostera_marina.selectedgenome.v2.1proper.nuclearANDorganellar.20140906.fasta>
##contig=<ID=scaffold_804,length=24622,assembly=Zostera_marina.selectedgenome.v2.1proper.nuclearANDorganellar.20140906.fasta>
##contig=<ID=scaffold_806,length=25319,assembly=Zostera_marina.selectedgenome.v2.1proper.nuclearANDorganellar.20140906.fasta>
##contig=<ID=scaffold_807,length=22116,assembly=Zostera_marina.selectedgenome.v2.1proper.nuclearANDorganellar.20140906.fasta>
##contig=<ID=scaffold_810,length=20102,assembly=Zostera_marina.selectedgenome.v2.1proper.nuclearANDorganellar.20140906.fasta>
##contig=<ID=scaffold_812,length=20909,assembly=Zostera_marina.selectedgenome.v2.1proper.nuclearANDorganellar.20140906.fasta>
##contig=<ID=scaffold_813,length=21150,assembly=Zostera_marina.selectedgenome.v2.1proper.nuclearANDorganellar.20140906.fasta>
##contig=<ID=scaffold_814,length=21907,assembly=Zostera_marina.selectedgenome.v2.1proper.nuclearANDorganellar.20140906.fasta>
##contig=<ID=scaffold_816,length=19041,assembly=Zostera_marina.selectedgenome.v2.1proper.nuclearANDorganellar.20140906.fasta>
##contig=<ID=scaffold_818,length=18835,assembly=Zostera_marina.selectedgenome.v2.1proper.nuclearANDorganellar.20140906.fasta>
##contig=<ID=scaffold_819,length=25746,assembly=Zostera_marina.selectedgenome.v2.1proper.nuclearANDorganellar.20140906.fasta>
##contig=<ID=scaffold_821,length=20440,assembly=Zostera_marina.selectedgenome.v2.1proper.nuclearANDorganellar.20140906.fasta>
##contig=<ID=scaffold_825,length=18334,assembly=Zostera_marina.selectedgenome.v2.1proper.nuclearANDorganellar.20140906.fasta>
##contig=<ID=scaffold_829,length=18460,assembly=Zostera_marina.selectedgenome.v2.1proper.nuclearANDorganellar.20140906.fasta>
##contig=<ID=scaffold_833,length=41077,assembly=Zostera_marina.selectedgenome.v2.1proper.nuclearANDorganellar.20140906.fasta>
##contig=<ID=scaffold_839,length=21838,assembly=Zostera_marina.selectedgenome.v2.1proper.nuclearANDorganellar.20140906.fasta>
##contig=<ID=scaffold_844,length=23264,assembly=Zostera_marina.selectedgenome.v2.1proper.nuclearANDorganellar.20140906.fasta>
##contig=<ID=scaffold_846,length=17628,assembly=Zostera_marina.selectedgenome.v2.1proper.nuclearANDorganellar.20140906.fasta>
##contig=<ID=scaffold_847,length=17952,assembly=Zostera_marina.selectedgenome.v2.1proper.nuclearANDorganellar.20140906.fasta>
##contig=<ID=scaffold_851,length=18180,assembly=Zostera_marina.selectedgenome.v2.1proper.nuclearANDorganellar.20140906.fasta>
##contig=<ID=scaffold_853,length=17550,assembly=Zostera_marina.selectedgenome.v2.1proper.nuclearANDorganellar.20140906.fasta>
##contig=<ID=scaffold_855,length=20441,assembly=Zostera_marina.selectedgenome.v2.1proper.nuclearANDorganellar.20140906.fasta>
##contig=<ID=scaffold_856,length=24845,assembly=Zostera_marina.selectedgenome.v2.1proper.nuclearANDorganellar.20140906.fasta>
##contig=<ID=scaffold_857,length=20483,assembly=Zostera_marina.selectedgenome.v2.1proper.nuclearANDorganellar.20140906.fasta>
##contig=<ID=scaffold_859,length=24409,assembly=Zostera_marina.selectedgenome.v2.1proper.nuclearANDorganellar.20140906.fasta>
##contig=<ID=scaffold_860,length=17024,assembly=Zostera_marina.selectedgenome.v2.1proper.nuclearANDorganellar.20140906.fasta>
##contig=<ID=scaffold_862,length=17287,assembly=Zostera_marina.selectedgenome.v2.1proper.nuclearANDorganellar.20140906.fasta>
##contig=<ID=scaffold_863,length=20143,assembly=Zostera_marina.selectedgenome.v2.1proper.nuclearANDorganellar.20140906.fasta>
##contig=<ID=scaffold_865,length=17030,assembly=Zostera_marina.selectedgenome.v2.1proper.nuclearANDorganellar.20140906.fasta>
##contig=<ID=scaffold_870,length=25855,assembly=Zostera_marina.selectedgenome.v2.1proper.nuclearANDorganellar.20140906.fasta>
##contig=<ID=scaffold_871,length=17472,assembly=Zostera_marina.selectedgenome.v2.1proper.nuclearANDorganellar.20140906.fasta>
##contig=<ID=scaffold_873,length=16629,assembly=Zostera_marina.selectedgenome.v2.1proper.nuclearANDorganellar.20140906.fasta>
##contig=<ID=scaffold_874,length=17525,assembly=Zostera_marina.selectedgenome.v2.1proper.nuclearANDorganellar.20140906.fasta>
##contig=<ID=scaffold_879,length=17709,assembly=Zostera_marina.selectedgenome.v2.1proper.nuclearANDorganellar.20140906.fasta>
##contig=<ID=scaffold_883,length=16476,assembly=Zostera_marina.selectedgenome.v2.1proper.nuclearANDorganellar.20140906.fasta>
##contig=<ID=scaffold_885,length=18447,assembly=Zostera_marina.selectedgenome.v2.1proper.nuclearANDorganellar.20140906.fasta>
##contig=<ID=scaffold_887,length=20514,assembly=Zostera_marina.selectedgenome.v2.1proper.nuclearANDorganellar.20140906.fasta>
##contig=<ID=scaffold_888,length=42520,assembly=Zostera_marina.selectedgenome.v2.1proper.nuclearANDorganellar.20140906.fasta>
##contig=<ID=scaffold_894,length=22012,assembly=Zostera_marina.selectedgenome.v2.1proper.nuclearANDorganellar.20140906.fasta>
##contig=<ID=scaffold_897,length=48460,assembly=Zostera_marina.selectedgenome.v2.1proper.nuclearANDorganellar.20140906.fasta>
##contig=<ID=scaffold_900,length=18420,assembly=Zostera_marina.selectedgenome.v2.1proper.nuclearANDorganellar.20140906.fasta>
##contig=<ID=scaffold_901,length=18477,assembly=Zostera_marina.selectedgenome.v2.1proper.nuclearANDorganellar.20140906.fasta>
##contig=<ID=scaffold_902,length=15953,assembly=Zostera_marina.selectedgenome.v2.1proper.nuclearANDorganellar.20140906.fasta>
##contig=<ID=scaffold_907,length=18398,assembly=Zostera_marina.selectedgenome.v2.1proper.nuclearANDorganellar.20140906.fasta>
##contig=<ID=scaffold_909,length=15837,assembly=Zostera_marina.selectedgenome.v2.1proper.nuclearANDorganellar.20140906.fasta>
##contig=<ID=scaffold_910,length=39656,assembly=Zostera_marina.selectedgenome.v2.1proper.nuclearANDorganellar.20140906.fasta>
##contig=<ID=scaffold_911,length=15506,assembly=Zostera_marina.selectedgenome.v2.1proper.nuclearANDorganellar.20140906.fasta>
##contig=<ID=scaffold_912,length=15889,assembly=Zostera_marina.selectedgenome.v2.1proper.nuclearANDorganellar.20140906.fasta>
##contig=<ID=scaffold_913,length=25032,assembly=Zostera_marina.selectedgenome.v2.1proper.nuclearANDorganellar.20140906.fasta>
##contig=<ID=scaffold_914,length=16878,assembly=Zostera_marina.selectedgenome.v2.1proper.nuclearANDorganellar.20140906.fasta>
##contig=<ID=scaffold_916,length=43345,assembly=Zostera_marina.selectedgenome.v2.1proper.nuclearANDorganellar.20140906.fasta>
##contig=<ID=scaffold_919,length=20267,assembly=Zostera_marina.selectedgenome.v2.1proper.nuclearANDorganellar.20140906.fasta>
##contig=<ID=scaffold_920,length=38472,assembly=Zostera_marina.selectedgenome.v2.1proper.nuclearANDorganellar.20140906.fasta>
##contig=<ID=scaffold_921,length=15542,assembly=Zostera_marina.selectedgenome.v2.1proper.nuclearANDorganellar.20140906.fasta>
##contig=<ID=scaffold_924,length=15123,assembly=Zostera_marina.selectedgenome.v2.1proper.nuclearANDorganellar.20140906.fasta>
##contig=<ID=scaffold_928,length=19149,assembly=Zostera_marina.selectedgenome.v2.1proper.nuclearANDorganellar.20140906.fasta>
##contig=<ID=scaffold_933,length=20696,assembly=Zostera_marina.selectedgenome.v2.1proper.nuclearANDorganellar.20140906.fasta>
##contig=<ID=scaffold_936,length=16706,assembly=Zostera_marina.selectedgenome.v2.1proper.nuclearANDorganellar.20140906.fasta>
##contig=<ID=scaffold_940,length=17006,assembly=Zostera_marina.selectedgenome.v2.1proper.nuclearANDorganellar.20140906.fasta>
##contig=<ID=scaffold_942,length=22126,assembly=Zostera_marina.selectedgenome.v2.1proper.nuclearANDorganellar.20140906.fasta>
##contig=<ID=scaffold_944,length=14604,assembly=Zostera_marina.selectedgenome.v2.1proper.nuclearANDorganellar.20140906.fasta>
##contig=<ID=scaffold_945,length=14817,assembly=Zostera_marina.selectedgenome.v2.1proper.nuclearANDorganellar.20140906.fasta>
##contig=<ID=scaffold_947,length=16957,assembly=Zostera_marina.selectedgenome.v2.1proper.nuclearANDorganellar.20140906.fasta>
##contig=<ID=scaffold_948,length=16506,assembly=Zostera_marina.selectedgenome.v2.1proper.nuclearANDorganellar.20140906.fasta>
##contig=<ID=scaffold_949,length=15092,assembly=Zostera_marina.selectedgenome.v2.1proper.nuclearANDorganellar.20140906.fasta>
##contig=<ID=scaffold_950,length=14822,assembly=Zostera_marina.selectedgenome.v2.1proper.nuclearANDorganellar.20140906.fasta>
##contig=<ID=scaffold_951,length=19194,assembly=Zostera_marina.selectedgenome.v2.1proper.nuclearANDorganellar.20140906.fasta>
##contig=<ID=scaffold_956,length=14832,assembly=Zostera_marina.selectedgenome.v2.1proper.nuclearANDorganellar.20140906.fasta>
##contig=<ID=scaffold_957,length=19061,assembly=Zostera_marina.selectedgenome.v2.1proper.nuclearANDorganellar.20140906.fasta>
##contig=<ID=scaffold_959,length=15418,assembly=Zostera_marina.selectedgenome.v2.1proper.nuclearANDorganellar.20140906.fasta>
##contig=<ID=scaffold_960,length=16915,assembly=Zostera_marina.selectedgenome.v2.1proper.nuclearANDorganellar.20140906.fasta>
##contig=<ID=scaffold_961,length=17595,assembly=Zostera_marina.selectedgenome.v2.1proper.nuclearANDorganellar.20140906.fasta>
##contig=<ID=scaffold_962,length=14668,assembly=Zostera_marina.selectedgenome.v2.1proper.nuclearANDorganellar.20140906.fasta>
##contig=<ID=scaffold_964,length=17563,assembly=Zostera_marina.selectedgenome.v2.1proper.nuclearANDorganellar.20140906.fasta>
##contig=<ID=scaffold_968,length=17137,assembly=Zostera_marina.selectedgenome.v2.1proper.nuclearANDorganellar.20140906.fasta>
##contig=<ID=scaffold_970,length=15010,assembly=Zostera_marina.selectedgenome.v2.1proper.nuclearANDorganellar.20140906.fasta>
##contig=<ID=scaffold_974,length=18788,assembly=Zostera_marina.selectedgenome.v2.1proper.nuclearANDorganellar.20140906.fasta>
##contig=<ID=scaffold_980,length=17156,assembly=Zostera_marina.selectedgenome.v2.1proper.nuclearANDorganellar.20140906.fasta>
##contig=<ID=scaffold_981,length=13864,assembly=Zostera_marina.selectedgenome.v2.1proper.nuclearANDorganellar.20140906.fasta>
##contig=<ID=scaffold_983,length=14408,assembly=Zostera_marina.selectedgenome.v2.1proper.nuclearANDorganellar.20140906.fasta>
##contig=<ID=scaffold_984,length=17775,assembly=Zostera_marina.selectedgenome.v2.1proper.nuclearANDorganellar.20140906.fasta>
##contig=<ID=scaffold_986,length=17993,assembly=Zostera_marina.selectedgenome.v2.1proper.nuclearANDorganellar.20140906.fasta>
##contig=<ID=scaffold_988,length=13832,assembly=Zostera_marina.selectedgenome.v2.1proper.nuclearANDorganellar.20140906.fasta>
##contig=<ID=scaffold_989,length=14001,assembly=Zostera_marina.selectedgenome.v2.1proper.nuclearANDorganellar.20140906.fasta>
##contig=<ID=scaffold_990,length=17637,assembly=Zostera_marina.selectedgenome.v2.1proper.nuclearANDorganellar.20140906.fasta>
##contig=<ID=scaffold_994,length=24952,assembly=Zostera_marina.selectedgenome.v2.1proper.nuclearANDorganellar.20140906.fasta>
##contig=<ID=scaffold_995,length=17491,assembly=Zostera_marina.selectedgenome.v2.1proper.nuclearANDorganellar.20140906.fasta>
##contig=<ID=scaffold_997,length=18950,assembly=Zostera_marina.selectedgenome.v2.1proper.nuclearANDorganellar.20140906.fasta>
##contig=<ID=scaffold_1002,length=13740,assembly=Zostera_marina.selectedgenome.v2.1proper.nuclearANDorganellar.20140906.fasta>
##contig=<ID=scaffold_1003,length=14596,assembly=Zostera_marina.selectedgenome.v2.1proper.nuclearANDorganellar.20140906.fasta>
##contig=<ID=scaffold_1009,length=16483,assembly=Zostera_marina.selectedgenome.v2.1proper.nuclearANDorganellar.20140906.fasta>
##contig=<ID=scaffold_1010,length=42594,assembly=Zostera_marina.selectedgenome.v2.1proper.nuclearANDorganellar.20140906.fasta>
##contig=<ID=scaffold_1012,length=14656,assembly=Zostera_marina.selectedgenome.v2.1proper.nuclearANDorganellar.20140906.fasta>
##contig=<ID=scaffold_1013,length=15884,assembly=Zostera_marina.selectedgenome.v2.1proper.nuclearANDorganellar.20140906.fasta>
##contig=<ID=scaffold_1016,length=13323,assembly=Zostera_marina.selectedgenome.v2.1proper.nuclearANDorganellar.20140906.fasta>
##contig=<ID=scaffold_1018,length=13396,assembly=Zostera_marina.selectedgenome.v2.1proper.nuclearANDorganellar.20140906.fasta>
##contig=<ID=scaffold_1019,length=13490,assembly=Zostera_marina.selectedgenome.v2.1proper.nuclearANDorganellar.20140906.fasta>
##contig=<ID=scaffold_1020,length=13978,assembly=Zostera_marina.selectedgenome.v2.1proper.nuclearANDorganellar.20140906.fasta>
##contig=<ID=scaffold_1024,length=13090,assembly=Zostera_marina.selectedgenome.v2.1proper.nuclearANDorganellar.20140906.fasta>
##contig=<ID=scaffold_1026,length=14344,assembly=Zostera_marina.selectedgenome.v2.1proper.nuclearANDorganellar.20140906.fasta>
##contig=<ID=scaffold_1027,length=13528,assembly=Zostera_marina.selectedgenome.v2.1proper.nuclearANDorganellar.20140906.fasta>
##contig=<ID=scaffold_1030,length=16181,assembly=Zostera_marina.selectedgenome.v2.1proper.nuclearANDorganellar.20140906.fasta>
##contig=<ID=scaffold_1032,length=16337,assembly=Zostera_marina.selectedgenome.v2.1proper.nuclearANDorganellar.20140906.fasta>
##contig=<ID=scaffold_1033,length=18972,assembly=Zostera_marina.selectedgenome.v2.1proper.nuclearANDorganellar.20140906.fasta>
##contig=<ID=scaffold_1042,length=26787,assembly=Zostera_marina.selectedgenome.v2.1proper.nuclearANDorganellar.20140906.fasta>
##contig=<ID=scaffold_1048,length=13324,assembly=Zostera_marina.selectedgenome.v2.1proper.nuclearANDorganellar.20140906.fasta>
##contig=<ID=scaffold_1050,length=23696,assembly=Zostera_marina.selectedgenome.v2.1proper.nuclearANDorganellar.20140906.fasta>
##contig=<ID=scaffold_1052,length=13313,assembly=Zostera_marina.selectedgenome.v2.1proper.nuclearANDorganellar.20140906.fasta>
##contig=<ID=scaffold_1053,length=14246,assembly=Zostera_marina.selectedgenome.v2.1proper.nuclearANDorganellar.20140906.fasta>
##contig=<ID=scaffold_1058,length=13631,assembly=Zostera_marina.selectedgenome.v2.1proper.nuclearANDorganellar.20140906.fasta>
##contig=<ID=scaffold_1063,length=12964,assembly=Zostera_marina.selectedgenome.v2.1proper.nuclearANDorganellar.20140906.fasta>
##contig=<ID=scaffold_1064,length=17317,assembly=Zostera_marina.selectedgenome.v2.1proper.nuclearANDorganellar.20140906.fasta>
##contig=<ID=scaffold_1065,length=12424,assembly=Zostera_marina.selectedgenome.v2.1proper.nuclearANDorganellar.20140906.fasta>
##contig=<ID=scaffold_1071,length=12999,assembly=Zostera_marina.selectedgenome.v2.1proper.nuclearANDorganellar.20140906.fasta>
##contig=<ID=scaffold_1073,length=12228,assembly=Zostera_marina.selectedgenome.v2.1proper.nuclearANDorganellar.20140906.fasta>
##contig=<ID=scaffold_1076,length=12384,assembly=Zostera_marina.selectedgenome.v2.1proper.nuclearANDorganellar.20140906.fasta>
##contig=<ID=scaffold_1077,length=12184,assembly=Zostera_marina.selectedgenome.v2.1proper.nuclearANDorganellar.20140906.fasta>
##contig=<ID=scaffold_1080,length=13738,assembly=Zostera_marina.selectedgenome.v2.1proper.nuclearANDorganellar.20140906.fasta>
##contig=<ID=scaffold_1085,length=17400,assembly=Zostera_marina.selectedgenome.v2.1proper.nuclearANDorganellar.20140906.fasta>
##contig=<ID=scaffold_1086,length=14950,assembly=Zostera_marina.selectedgenome.v2.1proper.nuclearANDorganellar.20140906.fasta>
##contig=<ID=scaffold_1087,length=12995,assembly=Zostera_marina.selectedgenome.v2.1proper.nuclearANDorganellar.20140906.fasta>
##contig=<ID=scaffold_1088,length=38537,assembly=Zostera_marina.selectedgenome.v2.1proper.nuclearANDorganellar.20140906.fasta>
##contig=<ID=scaffold_1089,length=12498,assembly=Zostera_marina.selectedgenome.v2.1proper.nuclearANDorganellar.20140906.fasta>
##contig=<ID=scaffold_1093,length=14840,assembly=Zostera_marina.selectedgenome.v2.1proper.nuclearANDorganellar.20140906.fasta>
##contig=<ID=scaffold_1098,length=19634,assembly=Zostera_marina.selectedgenome.v2.1proper.nuclearANDorganellar.20140906.fasta>
##contig=<ID=scaffold_1099,length=12252,assembly=Zostera_marina.selectedgenome.v2.1proper.nuclearANDorganellar.20140906.fasta>
##contig=<ID=scaffold_1104,length=12006,assembly=Zostera_marina.selectedgenome.v2.1proper.nuclearANDorganellar.20140906.fasta>
##contig=<ID=scaffold_1107,length=12673,assembly=Zostera_marina.selectedgenome.v2.1proper.nuclearANDorganellar.20140906.fasta>
##contig=<ID=scaffold_1108,length=16582,assembly=Zostera_marina.selectedgenome.v2.1proper.nuclearANDorganellar.20140906.fasta>
##contig=<ID=scaffold_1109,length=11810,assembly=Zostera_marina.selectedgenome.v2.1proper.nuclearANDorganellar.20140906.fasta>
##contig=<ID=scaffold_1110,length=11439,assembly=Zostera_marina.selectedgenome.v2.1proper.nuclearANDorganellar.20140906.fasta>
##contig=<ID=scaffold_1118,length=11485,assembly=Zostera_marina.selectedgenome.v2.1proper.nuclearANDorganellar.20140906.fasta>
##contig=<ID=scaffold_1119,length=14024,assembly=Zostera_marina.selectedgenome.v2.1proper.nuclearANDorganellar.20140906.fasta>
##contig=<ID=scaffold_1121,length=17922,assembly=Zostera_marina.selectedgenome.v2.1proper.nuclearANDorganellar.20140906.fasta>
##contig=<ID=scaffold_1124,length=16772,assembly=Zostera_marina.selectedgenome.v2.1proper.nuclearANDorganellar.20140906.fasta>
##contig=<ID=scaffold_1125,length=14068,assembly=Zostera_marina.selectedgenome.v2.1proper.nuclearANDorganellar.20140906.fasta>
##contig=<ID=scaffold_1127,length=11582,assembly=Zostera_marina.selectedgenome.v2.1proper.nuclearANDorganellar.20140906.fasta>
##contig=<ID=scaffold_1131,length=15632,assembly=Zostera_marina.selectedgenome.v2.1proper.nuclearANDorganellar.20140906.fasta>
##contig=<ID=scaffold_1133,length=11285,assembly=Zostera_marina.selectedgenome.v2.1proper.nuclearANDorganellar.20140906.fasta>
##contig=<ID=scaffold_1134,length=13950,assembly=Zostera_marina.selectedgenome.v2.1proper.nuclearANDorganellar.20140906.fasta>
##contig=<ID=scaffold_1135,length=11042,assembly=Zostera_marina.selectedgenome.v2.1proper.nuclearANDorganellar.20140906.fasta>
##contig=<ID=scaffold_1138,length=11210,assembly=Zostera_marina.selectedgenome.v2.1proper.nuclearANDorganellar.20140906.fasta>
##contig=<ID=scaffold_1144,length=11374,assembly=Zostera_marina.selectedgenome.v2.1proper.nuclearANDorganellar.20140906.fasta>
##contig=<ID=scaffold_1153,length=18327,assembly=Zostera_marina.selectedgenome.v2.1proper.nuclearANDorganellar.20140906.fasta>
##contig=<ID=scaffold_1155,length=10803,assembly=Zostera_marina.selectedgenome.v2.1proper.nuclearANDorganellar.20140906.fasta>
##contig=<ID=scaffold_1158,length=14258,assembly=Zostera_marina.selectedgenome.v2.1proper.nuclearANDorganellar.20140906.fasta>
##contig=<ID=scaffold_1159,length=10729,assembly=Zostera_marina.selectedgenome.v2.1proper.nuclearANDorganellar.20140906.fasta>
##contig=<ID=scaffold_1165,length=11503,assembly=Zostera_marina.selectedgenome.v2.1proper.nuclearANDorganellar.20140906.fasta>
##contig=<ID=scaffold_1166,length=10840,assembly=Zostera_marina.selectedgenome.v2.1proper.nuclearANDorganellar.20140906.fasta>
##contig=<ID=scaffold_1171,length=12334,assembly=Zostera_marina.selectedgenome.v2.1proper.nuclearANDorganellar.20140906.fasta>
##contig=<ID=scaffold_1174,length=10629,assembly=Zostera_marina.selectedgenome.v2.1proper.nuclearANDorganellar.20140906.fasta>
##contig=<ID=scaffold_1176,length=15676,assembly=Zostera_marina.selectedgenome.v2.1proper.nuclearANDorganellar.20140906.fasta>
##contig=<ID=scaffold_1180,length=14131,assembly=Zostera_marina.selectedgenome.v2.1proper.nuclearANDorganellar.20140906.fasta>
##contig=<ID=scaffold_1182,length=16505,assembly=Zostera_marina.selectedgenome.v2.1proper.nuclearANDorganellar.20140906.fasta>
##contig=<ID=scaffold_1183,length=13825,assembly=Zostera_marina.selectedgenome.v2.1proper.nuclearANDorganellar.20140906.fasta>
##contig=<ID=scaffold_1184,length=15302,assembly=Zostera_marina.selectedgenome.v2.1proper.nuclearANDorganellar.20140906.fasta>
##contig=<ID=scaffold_1190,length=13913,assembly=Zostera_marina.selectedgenome.v2.1proper.nuclearANDorganellar.20140906.fasta>
##contig=<ID=scaffold_1193,length=11865,assembly=Zostera_marina.selectedgenome.v2.1proper.nuclearANDorganellar.20140906.fasta>
##contig=<ID=scaffold_1195,length=16070,assembly=Zostera_marina.selectedgenome.v2.1proper.nuclearANDorganellar.20140906.fasta>
##contig=<ID=scaffold_1197,length=11533,assembly=Zostera_marina.selectedgenome.v2.1proper.nuclearANDorganellar.20140906.fasta>
##contig=<ID=scaffold_1212,length=13082,assembly=Zostera_marina.selectedgenome.v2.1proper.nuclearANDorganellar.20140906.fasta>
##contig=<ID=scaffold_1213,length=13334,assembly=Zostera_marina.selectedgenome.v2.1proper.nuclearANDorganellar.20140906.fasta>
##contig=<ID=scaffold_1215,length=13502,assembly=Zostera_marina.selectedgenome.v2.1proper.nuclearANDorganellar.20140906.fasta>
##contig=<ID=scaffold_1216,length=9915,assembly=Zostera_marina.selectedgenome.v2.1proper.nuclearANDorganellar.20140906.fasta>
##contig=<ID=scaffold_1219,length=9887,assembly=Zostera_marina.selectedgenome.v2.1proper.nuclearANDorganellar.20140906.fasta>
##contig=<ID=scaffold_1224,length=9785,assembly=Zostera_marina.selectedgenome.v2.1proper.nuclearANDorganellar.20140906.fasta>
##contig=<ID=scaffold_1225,length=10392,assembly=Zostera_marina.selectedgenome.v2.1proper.nuclearANDorganellar.20140906.fasta>
##contig=<ID=scaffold_1226,length=14099,assembly=Zostera_marina.selectedgenome.v2.1proper.nuclearANDorganellar.20140906.fasta>
##contig=<ID=scaffold_1227,length=13983,assembly=Zostera_marina.selectedgenome.v2.1proper.nuclearANDorganellar.20140906.fasta>
##contig=<ID=scaffold_1234,length=9755,assembly=Zostera_marina.selectedgenome.v2.1proper.nuclearANDorganellar.20140906.fasta>
##contig=<ID=scaffold_1240,length=9708,assembly=Zostera_marina.selectedgenome.v2.1proper.nuclearANDorganellar.20140906.fasta>
##contig=<ID=scaffold_1242,length=14180,assembly=Zostera_marina.selectedgenome.v2.1proper.nuclearANDorganellar.20140906.fasta>
##contig=<ID=scaffold_1243,length=9866,assembly=Zostera_marina.selectedgenome.v2.1proper.nuclearANDorganellar.20140906.fasta>
##contig=<ID=scaffold_1247,length=9492,assembly=Zostera_marina.selectedgenome.v2.1proper.nuclearANDorganellar.20140906.fasta>
##contig=<ID=scaffold_1248,length=10289,assembly=Zostera_marina.selectedgenome.v2.1proper.nuclearANDorganellar.20140906.fasta>
##contig=<ID=scaffold_1249,length=12750,assembly=Zostera_marina.selectedgenome.v2.1proper.nuclearANDorganellar.20140906.fasta>
##contig=<ID=scaffold_1250,length=10172,assembly=Zostera_marina.selectedgenome.v2.1proper.nuclearANDorganellar.20140906.fasta>
##contig=<ID=scaffold_1253,length=9531,assembly=Zostera_marina.selectedgenome.v2.1proper.nuclearANDorganellar.20140906.fasta>
##contig=<ID=scaffold_1254,length=9930,assembly=Zostera_marina.selectedgenome.v2.1proper.nuclearANDorganellar.20140906.fasta>
##contig=<ID=scaffold_1255,length=19362,assembly=Zostera_marina.selectedgenome.v2.1proper.nuclearANDorganellar.20140906.fasta>
##contig=<ID=scaffold_1266,length=11138,assembly=Zostera_marina.selectedgenome.v2.1proper.nuclearANDorganellar.20140906.fasta>
##contig=<ID=scaffold_1272,length=9658,assembly=Zostera_marina.selectedgenome.v2.1proper.nuclearANDorganellar.20140906.fasta>
##contig=<ID=scaffold_1274,length=13568,assembly=Zostera_marina.selectedgenome.v2.1proper.nuclearANDorganellar.20140906.fasta>
##contig=<ID=scaffold_1281,length=14650,assembly=Zostera_marina.selectedgenome.v2.1proper.nuclearANDorganellar.20140906.fasta>
##contig=<ID=scaffold_1283,length=10932,assembly=Zostera_marina.selectedgenome.v2.1proper.nuclearANDorganellar.20140906.fasta>
##contig=<ID=scaffold_1285,length=13688,assembly=Zostera_marina.selectedgenome.v2.1proper.nuclearANDorganellar.20140906.fasta>
##contig=<ID=scaffold_1290,length=14224,assembly=Zostera_marina.selectedgenome.v2.1proper.nuclearANDorganellar.20140906.fasta>
##contig=<ID=scaffold_1293,length=9510,assembly=Zostera_marina.selectedgenome.v2.1proper.nuclearANDorganellar.20140906.fasta>
##contig=<ID=scaffold_1296,length=9009,assembly=Zostera_marina.selectedgenome.v2.1proper.nuclearANDorganellar.20140906.fasta>
##contig=<ID=scaffold_1298,length=14237,assembly=Zostera_marina.selectedgenome.v2.1proper.nuclearANDorganellar.20140906.fasta>
##contig=<ID=scaffold_1299,length=11128,assembly=Zostera_marina.selectedgenome.v2.1proper.nuclearANDorganellar.20140906.fasta>
##contig=<ID=scaffold_1303,length=8943,assembly=Zostera_marina.selectedgenome.v2.1proper.nuclearANDorganellar.20140906.fasta>
##contig=<ID=scaffold_1304,length=8942,assembly=Zostera_marina.selectedgenome.v2.1proper.nuclearANDorganellar.20140906.fasta>
##contig=<ID=scaffold_1305,length=8939,assembly=Zostera_marina.selectedgenome.v2.1proper.nuclearANDorganellar.20140906.fasta>
##contig=<ID=scaffold_1312,length=9545,assembly=Zostera_marina.selectedgenome.v2.1proper.nuclearANDorganellar.20140906.fasta>
##contig=<ID=scaffold_1313,length=9005,assembly=Zostera_marina.selectedgenome.v2.1proper.nuclearANDorganellar.20140906.fasta>
##contig=<ID=scaffold_1316,length=9116,assembly=Zostera_marina.selectedgenome.v2.1proper.nuclearANDorganellar.20140906.fasta>
##contig=<ID=scaffold_1328,length=11017,assembly=Zostera_marina.selectedgenome.v2.1proper.nuclearANDorganellar.20140906.fasta>
##contig=<ID=scaffold_1334,length=11385,assembly=Zostera_marina.selectedgenome.v2.1proper.nuclearANDorganellar.20140906.fasta>
##contig=<ID=scaffold_1335,length=8834,assembly=Zostera_marina.selectedgenome.v2.1proper.nuclearANDorganellar.20140906.fasta>
##contig=<ID=scaffold_1349,length=8473,assembly=Zostera_marina.selectedgenome.v2.1proper.nuclearANDorganellar.20140906.fasta>
##contig=<ID=scaffold_1354,length=12513,assembly=Zostera_marina.selectedgenome.v2.1proper.nuclearANDorganellar.20140906.fasta>
##contig=<ID=scaffold_1357,length=8411,assembly=Zostera_marina.selectedgenome.v2.1proper.nuclearANDorganellar.20140906.fasta>
##contig=<ID=scaffold_1359,length=8407,assembly=Zostera_marina.selectedgenome.v2.1proper.nuclearANDorganellar.20140906.fasta>
##contig=<ID=scaffold_1369,length=8598,assembly=Zostera_marina.selectedgenome.v2.1proper.nuclearANDorganellar.20140906.fasta>
##contig=<ID=scaffold_1378,length=8286,assembly=Zostera_marina.selectedgenome.v2.1proper.nuclearANDorganellar.20140906.fasta>
##contig=<ID=scaffold_1383,length=8677,assembly=Zostera_marina.selectedgenome.v2.1proper.nuclearANDorganellar.20140906.fasta>
##contig=<ID=scaffold_1392,length=8733,assembly=Zostera_marina.selectedgenome.v2.1proper.nuclearANDorganellar.20140906.fasta>
##contig=<ID=scaffold_1393,length=14040,assembly=Zostera_marina.selectedgenome.v2.1proper.nuclearANDorganellar.20140906.fasta>
##contig=<ID=scaffold_1395,length=8367,assembly=Zostera_marina.selectedgenome.v2.1proper.nuclearANDorganellar.20140906.fasta>
##contig=<ID=scaffold_1398,length=13090,assembly=Zostera_marina.selectedgenome.v2.1proper.nuclearANDorganellar.20140906.fasta>
##contig=<ID=scaffold_1401,length=8137,assembly=Zostera_marina.selectedgenome.v2.1proper.nuclearANDorganellar.20140906.fasta>
##contig=<ID=scaffold_1402,length=12327,assembly=Zostera_marina.selectedgenome.v2.1proper.nuclearANDorganellar.20140906.fasta>
##contig=<ID=scaffold_1406,length=8561,assembly=Zostera_marina.selectedgenome.v2.1proper.nuclearANDorganellar.20140906.fasta>
##contig=<ID=scaffold_1410,length=11217,assembly=Zostera_marina.selectedgenome.v2.1proper.nuclearANDorganellar.20140906.fasta>
##contig=<ID=scaffold_1412,length=8713,assembly=Zostera_marina.selectedgenome.v2.1proper.nuclearANDorganellar.20140906.fasta>
##contig=<ID=scaffold_1416,length=9858,assembly=Zostera_marina.selectedgenome.v2.1proper.nuclearANDorganellar.20140906.fasta>
##contig=<ID=scaffold_1417,length=10570,assembly=Zostera_marina.selectedgenome.v2.1proper.nuclearANDorganellar.20140906.fasta>
##contig=<ID=scaffold_1427,length=7971,assembly=Zostera_marina.selectedgenome.v2.1proper.nuclearANDorganellar.20140906.fasta>
##contig=<ID=scaffold_1429,length=11069,assembly=Zostera_marina.selectedgenome.v2.1proper.nuclearANDorganellar.20140906.fasta>
##contig=<ID=scaffold_1430,length=8067,assembly=Zostera_marina.selectedgenome.v2.1proper.nuclearANDorganellar.20140906.fasta>
##contig=<ID=scaffold_1433,length=8055,assembly=Zostera_marina.selectedgenome.v2.1proper.nuclearANDorganellar.20140906.fasta>
##contig=<ID=scaffold_1437,length=12434,assembly=Zostera_marina.selectedgenome.v2.1proper.nuclearANDorganellar.20140906.fasta>
##contig=<ID=scaffold_1442,length=10356,assembly=Zostera_marina.selectedgenome.v2.1proper.nuclearANDorganellar.20140906.fasta>
##contig=<ID=scaffold_1445,length=8005,assembly=Zostera_marina.selectedgenome.v2.1proper.nuclearANDorganellar.20140906.fasta>
##contig=<ID=scaffold_1448,length=8436,assembly=Zostera_marina.selectedgenome.v2.1proper.nuclearANDorganellar.20140906.fasta>
##contig=<ID=scaffold_1455,length=7824,assembly=Zostera_marina.selectedgenome.v2.1proper.nuclearANDorganellar.20140906.fasta>
##contig=<ID=scaffold_1456,length=7819,assembly=Zostera_marina.selectedgenome.v2.1proper.nuclearANDorganellar.20140906.fasta>
##contig=<ID=scaffold_1458,length=7940,assembly=Zostera_marina.selectedgenome.v2.1proper.nuclearANDorganellar.20140906.fasta>
##contig=<ID=scaffold_1460,length=8051,assembly=Zostera_marina.selectedgenome.v2.1proper.nuclearANDorganellar.20140906.fasta>
##contig=<ID=scaffold_1462,length=7880,assembly=Zostera_marina.selectedgenome.v2.1proper.nuclearANDorganellar.20140906.fasta>
##contig=<ID=scaffold_1466,length=8491,assembly=Zostera_marina.selectedgenome.v2.1proper.nuclearANDorganellar.20140906.fasta>
##contig=<ID=scaffold_1468,length=12808,assembly=Zostera_marina.selectedgenome.v2.1proper.nuclearANDorganellar.20140906.fasta>
##contig=<ID=scaffold_1472,length=8500,assembly=Zostera_marina.selectedgenome.v2.1proper.nuclearANDorganellar.20140906.fasta>
##contig=<ID=scaffold_1478,length=7781,assembly=Zostera_marina.selectedgenome.v2.1proper.nuclearANDorganellar.20140906.fasta>
##contig=<ID=scaffold_1479,length=11283,assembly=Zostera_marina.selectedgenome.v2.1proper.nuclearANDorganellar.20140906.fasta>
##contig=<ID=scaffold_1480,length=13288,assembly=Zostera_marina.selectedgenome.v2.1proper.nuclearANDorganellar.20140906.fasta>
##contig=<ID=scaffold_1484,length=8015,assembly=Zostera_marina.selectedgenome.v2.1proper.nuclearANDorganellar.20140906.fasta>
##contig=<ID=scaffold_1485,length=8648,assembly=Zostera_marina.selectedgenome.v2.1proper.nuclearANDorganellar.20140906.fasta>
##contig=<ID=scaffold_1489,length=15169,assembly=Zostera_marina.selectedgenome.v2.1proper.nuclearANDorganellar.20140906.fasta>
##contig=<ID=scaffold_1494,length=7892,assembly=Zostera_marina.selectedgenome.v2.1proper.nuclearANDorganellar.20140906.fasta>
##contig=<ID=scaffold_1496,length=8013,assembly=Zostera_marina.selectedgenome.v2.1proper.nuclearANDorganellar.20140906.fasta>
##contig=<ID=scaffold_1502,length=8084,assembly=Zostera_marina.selectedgenome.v2.1proper.nuclearANDorganellar.20140906.fasta>
##contig=<ID=scaffold_1504,length=8367,assembly=Zostera_marina.selectedgenome.v2.1proper.nuclearANDorganellar.20140906.fasta>
##contig=<ID=scaffold_1516,length=7424,assembly=Zostera_marina.selectedgenome.v2.1proper.nuclearANDorganellar.20140906.fasta>
##contig=<ID=scaffold_1517,length=12662,assembly=Zostera_marina.selectedgenome.v2.1proper.nuclearANDorganellar.20140906.fasta>
##contig=<ID=scaffold_1521,length=10998,assembly=Zostera_marina.selectedgenome.v2.1proper.nuclearANDorganellar.20140906.fasta>
##contig=<ID=scaffold_1522,length=7389,assembly=Zostera_marina.selectedgenome.v2.1proper.nuclearANDorganellar.20140906.fasta>
##contig=<ID=scaffold_1524,length=7474,assembly=Zostera_marina.selectedgenome.v2.1proper.nuclearANDorganellar.20140906.fasta>
##contig=<ID=scaffold_1528,length=8378,assembly=Zostera_marina.selectedgenome.v2.1proper.nuclearANDorganellar.20140906.fasta>
##contig=<ID=scaffold_1538,length=11145,assembly=Zostera_marina.selectedgenome.v2.1proper.nuclearANDorganellar.20140906.fasta>
##contig=<ID=scaffold_1540,length=7347,assembly=Zostera_marina.selectedgenome.v2.1proper.nuclearANDorganellar.20140906.fasta>
##contig=<ID=scaffold_1542,length=7235,assembly=Zostera_marina.selectedgenome.v2.1proper.nuclearANDorganellar.20140906.fasta>
##contig=<ID=scaffold_1550,length=7211,assembly=Zostera_marina.selectedgenome.v2.1proper.nuclearANDorganellar.20140906.fasta>
##contig=<ID=scaffold_1552,length=7203,assembly=Zostera_marina.selectedgenome.v2.1proper.nuclearANDorganellar.20140906.fasta>
##contig=<ID=scaffold_1562,length=7471,assembly=Zostera_marina.selectedgenome.v2.1proper.nuclearANDorganellar.20140906.fasta>
##contig=<ID=scaffold_1563,length=7952,assembly=Zostera_marina.selectedgenome.v2.1proper.nuclearANDorganellar.20140906.fasta>
##contig=<ID=scaffold_1564,length=7238,assembly=Zostera_marina.selectedgenome.v2.1proper.nuclearANDorganellar.20140906.fasta>
##contig=<ID=scaffold_1585,length=7031,assembly=Zostera_marina.selectedgenome.v2.1proper.nuclearANDorganellar.20140906.fasta>
##contig=<ID=scaffold_1590,length=10047,assembly=Zostera_marina.selectedgenome.v2.1proper.nuclearANDorganellar.20140906.fasta>
##contig=<ID=scaffold_1591,length=6988,assembly=Zostera_marina.selectedgenome.v2.1proper.nuclearANDorganellar.20140906.fasta>
##contig=<ID=scaffold_1593,length=7395,assembly=Zostera_marina.selectedgenome.v2.1proper.nuclearANDorganellar.20140906.fasta>
##contig=<ID=scaffold_1597,length=6973,assembly=Zostera_marina.selectedgenome.v2.1proper.nuclearANDorganellar.20140906.fasta>
##contig=<ID=scaffold_1614,length=11168,assembly=Zostera_marina.selectedgenome.v2.1proper.nuclearANDorganellar.20140906.fasta>
##contig=<ID=scaffold_1619,length=6962,assembly=Zostera_marina.selectedgenome.v2.1proper.nuclearANDorganellar.20140906.fasta>
##contig=<ID=scaffold_1644,length=9254,assembly=Zostera_marina.selectedgenome.v2.1proper.nuclearANDorganellar.20140906.fasta>
##contig=<ID=scaffold_1645,length=6825,assembly=Zostera_marina.selectedgenome.v2.1proper.nuclearANDorganellar.20140906.fasta>
##contig=<ID=scaffold_1647,length=6713,assembly=Zostera_marina.selectedgenome.v2.1proper.nuclearANDorganellar.20140906.fasta>
##contig=<ID=scaffold_1649,length=11463,assembly=Zostera_marina.selectedgenome.v2.1proper.nuclearANDorganellar.20140906.fasta>
##contig=<ID=scaffold_1655,length=6678,assembly=Zostera_marina.selectedgenome.v2.1proper.nuclearANDorganellar.20140906.fasta>
##contig=<ID=scaffold_1662,length=6993,assembly=Zostera_marina.selectedgenome.v2.1proper.nuclearANDorganellar.20140906.fasta>
##contig=<ID=scaffold_1666,length=7777,assembly=Zostera_marina.selectedgenome.v2.1proper.nuclearANDorganellar.20140906.fasta>
##contig=<ID=scaffold_1674,length=7304,assembly=Zostera_marina.selectedgenome.v2.1proper.nuclearANDorganellar.20140906.fasta>
##contig=<ID=scaffold_1679,length=11434,assembly=Zostera_marina.selectedgenome.v2.1proper.nuclearANDorganellar.20140906.fasta>
##contig=<ID=scaffold_1694,length=17669,assembly=Zostera_marina.selectedgenome.v2.1proper.nuclearANDorganellar.20140906.fasta>
##contig=<ID=scaffold_1712,length=10360,assembly=Zostera_marina.selectedgenome.v2.1proper.nuclearANDorganellar.20140906.fasta>
##contig=<ID=scaffold_1713,length=6424,assembly=Zostera_marina.selectedgenome.v2.1proper.nuclearANDorganellar.20140906.fasta>
##contig=<ID=scaffold_1720,length=6400,assembly=Zostera_marina.selectedgenome.v2.1proper.nuclearANDorganellar.20140906.fasta>
##contig=<ID=scaffold_1729,length=6515,assembly=Zostera_marina.selectedgenome.v2.1proper.nuclearANDorganellar.20140906.fasta>
##contig=<ID=scaffold_1730,length=6344,assembly=Zostera_marina.selectedgenome.v2.1proper.nuclearANDorganellar.20140906.fasta>
##contig=<ID=scaffold_1739,length=8034,assembly=Zostera_marina.selectedgenome.v2.1proper.nuclearANDorganellar.20140906.fasta>
##contig=<ID=scaffold_1746,length=6298,assembly=Zostera_marina.selectedgenome.v2.1proper.nuclearANDorganellar.20140906.fasta>
##contig=<ID=scaffold_1751,length=7126,assembly=Zostera_marina.selectedgenome.v2.1proper.nuclearANDorganellar.20140906.fasta>
##contig=<ID=scaffold_1759,length=6248,assembly=Zostera_marina.selectedgenome.v2.1proper.nuclearANDorganellar.20140906.fasta>
##contig=<ID=scaffold_1764,length=6220,assembly=Zostera_marina.selectedgenome.v2.1proper.nuclearANDorganellar.20140906.fasta>
##contig=<ID=scaffold_1767,length=7552,assembly=Zostera_marina.selectedgenome.v2.1proper.nuclearANDorganellar.20140906.fasta>
##contig=<ID=scaffold_1774,length=6175,assembly=Zostera_marina.selectedgenome.v2.1proper.nuclearANDorganellar.20140906.fasta>
##contig=<ID=scaffold_1776,length=12087,assembly=Zostera_marina.selectedgenome.v2.1proper.nuclearANDorganellar.20140906.fasta>
##contig=<ID=scaffold_1780,length=8709,assembly=Zostera_marina.selectedgenome.v2.1proper.nuclearANDorganellar.20140906.fasta>
##contig=<ID=scaffold_1787,length=8345,assembly=Zostera_marina.selectedgenome.v2.1proper.nuclearANDorganellar.20140906.fasta>
##contig=<ID=scaffold_1797,length=6100,assembly=Zostera_marina.selectedgenome.v2.1proper.nuclearANDorganellar.20140906.fasta>
##contig=<ID=scaffold_1799,length=6262,assembly=Zostera_marina.selectedgenome.v2.1proper.nuclearANDorganellar.20140906.fasta>
##contig=<ID=scaffold_1802,length=6273,assembly=Zostera_marina.selectedgenome.v2.1proper.nuclearANDorganellar.20140906.fasta>
##contig=<ID=scaffold_1803,length=6064,assembly=Zostera_marina.selectedgenome.v2.1proper.nuclearANDorganellar.20140906.fasta>
##contig=<ID=scaffold_1815,length=9997,assembly=Zostera_marina.selectedgenome.v2.1proper.nuclearANDorganellar.20140906.fasta>
##contig=<ID=scaffold_1824,length=11202,assembly=Zostera_marina.selectedgenome.v2.1proper.nuclearANDorganellar.20140906.fasta>
##contig=<ID=scaffold_1835,length=5944,assembly=Zostera_marina.selectedgenome.v2.1proper.nuclearANDorganellar.20140906.fasta>
##contig=<ID=scaffold_1846,length=5895,assembly=Zostera_marina.selectedgenome.v2.1proper.nuclearANDorganellar.20140906.fasta>
##contig=<ID=scaffold_1859,length=5836,assembly=Zostera_marina.selectedgenome.v2.1proper.nuclearANDorganellar.20140906.fasta>
##contig=<ID=scaffold_1871,length=5932,assembly=Zostera_marina.selectedgenome.v2.1proper.nuclearANDorganellar.20140906.fasta>
##contig=<ID=scaffold_1893,length=5853,assembly=Zostera_marina.selectedgenome.v2.1proper.nuclearANDorganellar.20140906.fasta>
##contig=<ID=scaffold_1895,length=5846,assembly=Zostera_marina.selectedgenome.v2.1proper.nuclearANDorganellar.20140906.fasta>
##contig=<ID=scaffold_1902,length=6817,assembly=Zostera_marina.selectedgenome.v2.1proper.nuclearANDorganellar.20140906.fasta>
##contig=<ID=scaffold_1905,length=5717,assembly=Zostera_marina.selectedgenome.v2.1proper.nuclearANDorganellar.20140906.fasta>
##contig=<ID=scaffold_1909,length=5676,assembly=Zostera_marina.selectedgenome.v2.1proper.nuclearANDorganellar.20140906.fasta>
##contig=<ID=scaffold_1910,length=6938,assembly=Zostera_marina.selectedgenome.v2.1proper.nuclearANDorganellar.20140906.fasta>
##contig=<ID=scaffold_1911,length=5666,assembly=Zostera_marina.selectedgenome.v2.1proper.nuclearANDorganellar.20140906.fasta>
##contig=<ID=scaffold_1914,length=5651,assembly=Zostera_marina.selectedgenome.v2.1proper.nuclearANDorganellar.20140906.fasta>
##contig=<ID=scaffold_1916,length=5847,assembly=Zostera_marina.selectedgenome.v2.1proper.nuclearANDorganellar.20140906.fasta>
##contig=<ID=scaffold_1921,length=11324,assembly=Zostera_marina.selectedgenome.v2.1proper.nuclearANDorganellar.20140906.fasta>
##contig=<ID=scaffold_1922,length=12604,assembly=Zostera_marina.selectedgenome.v2.1proper.nuclearANDorganellar.20140906.fasta>
##contig=<ID=scaffold_1927,length=5707,assembly=Zostera_marina.selectedgenome.v2.1proper.nuclearANDorganellar.20140906.fasta>
##contig=<ID=scaffold_1932,length=5595,assembly=Zostera_marina.selectedgenome.v2.1proper.nuclearANDorganellar.20140906.fasta>
##contig=<ID=scaffold_1935,length=10728,assembly=Zostera_marina.selectedgenome.v2.1proper.nuclearANDorganellar.20140906.fasta>
##contig=<ID=scaffold_1936,length=6053,assembly=Zostera_marina.selectedgenome.v2.1proper.nuclearANDorganellar.20140906.fasta>
##contig=<ID=scaffold_1950,length=7082,assembly=Zostera_marina.selectedgenome.v2.1proper.nuclearANDorganellar.20140906.fasta>
##contig=<ID=scaffold_1957,length=36270,assembly=Zostera_marina.selectedgenome.v2.1proper.nuclearANDorganellar.20140906.fasta>
##contig=<ID=scaffold_1958,length=5524,assembly=Zostera_marina.selectedgenome.v2.1proper.nuclearANDorganellar.20140906.fasta>
##contig=<ID=scaffold_1962,length=5495,assembly=Zostera_marina.selectedgenome.v2.1proper.nuclearANDorganellar.20140906.fasta>
##contig=<ID=scaffold_1964,length=6497,assembly=Zostera_marina.selectedgenome.v2.1proper.nuclearANDorganellar.20140906.fasta>
##contig=<ID=scaffold_1968,length=6492,assembly=Zostera_marina.selectedgenome.v2.1proper.nuclearANDorganellar.20140906.fasta>
##contig=<ID=scaffold_1973,length=5468,assembly=Zostera_marina.selectedgenome.v2.1proper.nuclearANDorganellar.20140906.fasta>
##contig=<ID=scaffold_1978,length=5443,assembly=Zostera_marina.selectedgenome.v2.1proper.nuclearANDorganellar.20140906.fasta>
##contig=<ID=scaffold_1980,length=5430,assembly=Zostera_marina.selectedgenome.v2.1proper.nuclearANDorganellar.20140906.fasta>
##contig=<ID=scaffold_1983,length=5422,assembly=Zostera_marina.selectedgenome.v2.1proper.nuclearANDorganellar.20140906.fasta>
##contig=<ID=scaffold_1985,length=6611,assembly=Zostera_marina.selectedgenome.v2.1proper.nuclearANDorganellar.20140906.fasta>
##contig=<ID=scaffold_1990,length=5604,assembly=Zostera_marina.selectedgenome.v2.1proper.nuclearANDorganellar.20140906.fasta>
##contig=<ID=scaffold_2006,length=5359,assembly=Zostera_marina.selectedgenome.v2.1proper.nuclearANDorganellar.20140906.fasta>
##contig=<ID=scaffold_2013,length=5698,assembly=Zostera_marina.selectedgenome.v2.1proper.nuclearANDorganellar.20140906.fasta>
##contig=<ID=scaffold_2021,length=8892,assembly=Zostera_marina.selectedgenome.v2.1proper.nuclearANDorganellar.20140906.fasta>
##contig=<ID=scaffold_2024,length=11527,assembly=Zostera_marina.selectedgenome.v2.1proper.nuclearANDorganellar.20140906.fasta>
##contig=<ID=scaffold_2031,length=12238,assembly=Zostera_marina.selectedgenome.v2.1proper.nuclearANDorganellar.20140906.fasta>
##contig=<ID=scaffold_2032,length=5259,assembly=Zostera_marina.selectedgenome.v2.1proper.nuclearANDorganellar.20140906.fasta>
##contig=<ID=scaffold_2036,length=5648,assembly=Zostera_marina.selectedgenome.v2.1proper.nuclearANDorganellar.20140906.fasta>
##contig=<ID=scaffold_2043,length=5404,assembly=Zostera_marina.selectedgenome.v2.1proper.nuclearANDorganellar.20140906.fasta>
##contig=<ID=scaffold_2053,length=5668,assembly=Zostera_marina.selectedgenome.v2.1proper.nuclearANDorganellar.20140906.fasta>
##contig=<ID=scaffold_2062,length=5160,assembly=Zostera_marina.selectedgenome.v2.1proper.nuclearANDorganellar.20140906.fasta>
##contig=<ID=scaffold_2064,length=6431,assembly=Zostera_marina.selectedgenome.v2.1proper.nuclearANDorganellar.20140906.fasta>
##contig=<ID=scaffold_2069,length=5134,assembly=Zostera_marina.selectedgenome.v2.1proper.nuclearANDorganellar.20140906.fasta>
##contig=<ID=scaffold_2082,length=5084,assembly=Zostera_marina.selectedgenome.v2.1proper.nuclearANDorganellar.20140906.fasta>
##contig=<ID=scaffold_2085,length=5079,assembly=Zostera_marina.selectedgenome.v2.1proper.nuclearANDorganellar.20140906.fasta>
##contig=<ID=scaffold_2084,length=5079,assembly=Zostera_marina.selectedgenome.v2.1proper.nuclearANDorganellar.20140906.fasta>
##contig=<ID=scaffold_2092,length=5345,assembly=Zostera_marina.selectedgenome.v2.1proper.nuclearANDorganellar.20140906.fasta>
##contig=<ID=scaffold_2099,length=5035,assembly=Zostera_marina.selectedgenome.v2.1proper.nuclearANDorganellar.20140906.fasta>
##contig=<ID=scaffold_2109,length=5770,assembly=Zostera_marina.selectedgenome.v2.1proper.nuclearANDorganellar.20140906.fasta>
##contig=<ID=scaffold_2121,length=4982,assembly=Zostera_marina.selectedgenome.v2.1proper.nuclearANDorganellar.20140906.fasta>
##contig=<ID=scaffold_2132,length=7280,assembly=Zostera_marina.selectedgenome.v2.1proper.nuclearANDorganellar.20140906.fasta>
##contig=<ID=scaffold_2133,length=5133,assembly=Zostera_marina.selectedgenome.v2.1proper.nuclearANDorganellar.20140906.fasta>
##contig=<ID=scaffold_2139,length=4955,assembly=Zostera_marina.selectedgenome.v2.1proper.nuclearANDorganellar.20140906.fasta>
##contig=<ID=scaffold_2140,length=8588,assembly=Zostera_marina.selectedgenome.v2.1proper.nuclearANDorganellar.20140906.fasta>
##contig=<ID=scaffold_2142,length=5245,assembly=Zostera_marina.selectedgenome.v2.1proper.nuclearANDorganellar.20140906.fasta>
##contig=<ID=scaffold_2150,length=9172,assembly=Zostera_marina.selectedgenome.v2.1proper.nuclearANDorganellar.20140906.fasta>
##contig=<ID=scaffold_2155,length=6923,assembly=Zostera_marina.selectedgenome.v2.1proper.nuclearANDorganellar.20140906.fasta>
##contig=<ID=scaffold_2159,length=10989,assembly=Zostera_marina.selectedgenome.v2.1proper.nuclearANDorganellar.20140906.fasta>
##contig=<ID=scaffold_2161,length=6131,assembly=Zostera_marina.selectedgenome.v2.1proper.nuclearANDorganellar.20140906.fasta>
##contig=<ID=scaffold_2163,length=4888,assembly=Zostera_marina.selectedgenome.v2.1proper.nuclearANDorganellar.20140906.fasta>
##contig=<ID=scaffold_2169,length=5536,assembly=Zostera_marina.selectedgenome.v2.1proper.nuclearANDorganellar.20140906.fasta>
##contig=<ID=scaffold_2171,length=5786,assembly=Zostera_marina.selectedgenome.v2.1proper.nuclearANDorganellar.20140906.fasta>
##contig=<ID=scaffold_2188,length=5866,assembly=Zostera_marina.selectedgenome.v2.1proper.nuclearANDorganellar.20140906.fasta>
##contig=<ID=scaffold_2191,length=11549,assembly=Zostera_marina.selectedgenome.v2.1proper.nuclearANDorganellar.20140906.fasta>
##contig=<ID=scaffold_2195,length=4833,assembly=Zostera_marina.selectedgenome.v2.1proper.nuclearANDorganellar.20140906.fasta>
##contig=<ID=scaffold_2206,length=4992,assembly=Zostera_marina.selectedgenome.v2.1proper.nuclearANDorganellar.20140906.fasta>
##contig=<ID=scaffold_2208,length=4788,assembly=Zostera_marina.selectedgenome.v2.1proper.nuclearANDorganellar.20140906.fasta>
##contig=<ID=scaffold_2226,length=4845,assembly=Zostera_marina.selectedgenome.v2.1proper.nuclearANDorganellar.20140906.fasta>
##contig=<ID=scaffold_2235,length=4837,assembly=Zostera_marina.selectedgenome.v2.1proper.nuclearANDorganellar.20140906.fasta>
##contig=<ID=scaffold_2238,length=5010,assembly=Zostera_marina.selectedgenome.v2.1proper.nuclearANDorganellar.20140906.fasta>
##contig=<ID=scaffold_2242,length=5974,assembly=Zostera_marina.selectedgenome.v2.1proper.nuclearANDorganellar.20140906.fasta>
##contig=<ID=scaffold_2244,length=5930,assembly=Zostera_marina.selectedgenome.v2.1proper.nuclearANDorganellar.20140906.fasta>
##contig=<ID=scaffold_2249,length=10747,assembly=Zostera_marina.selectedgenome.v2.1proper.nuclearANDorganellar.20140906.fasta>
##contig=<ID=scaffold_2255,length=4787,assembly=Zostera_marina.selectedgenome.v2.1proper.nuclearANDorganellar.20140906.fasta>
##contig=<ID=scaffold_2260,length=4679,assembly=Zostera_marina.selectedgenome.v2.1proper.nuclearANDorganellar.20140906.fasta>
##contig=<ID=scaffold_2264,length=10676,assembly=Zostera_marina.selectedgenome.v2.1proper.nuclearANDorganellar.20140906.fasta>
##contig=<ID=scaffold_2267,length=4660,assembly=Zostera_marina.selectedgenome.v2.1proper.nuclearANDorganellar.20140906.fasta>
##contig=<ID=scaffold_2278,length=4739,assembly=Zostera_marina.selectedgenome.v2.1proper.nuclearANDorganellar.20140906.fasta>
##contig=<ID=scaffold_2283,length=4730,assembly=Zostera_marina.selectedgenome.v2.1proper.nuclearANDorganellar.20140906.fasta>
##contig=<ID=scaffold_2289,length=5596,assembly=Zostera_marina.selectedgenome.v2.1proper.nuclearANDorganellar.20140906.fasta>
##contig=<ID=scaffold_2301,length=5072,assembly=Zostera_marina.selectedgenome.v2.1proper.nuclearANDorganellar.20140906.fasta>
##contig=<ID=scaffold_2307,length=4586,assembly=Zostera_marina.selectedgenome.v2.1proper.nuclearANDorganellar.20140906.fasta>
##contig=<ID=scaffold_2314,length=4574,assembly=Zostera_marina.selectedgenome.v2.1proper.nuclearANDorganellar.20140906.fasta>
##contig=<ID=scaffold_2318,length=4564,assembly=Zostera_marina.selectedgenome.v2.1proper.nuclearANDorganellar.20140906.fasta>
##contig=<ID=scaffold_2324,length=8928,assembly=Zostera_marina.selectedgenome.v2.1proper.nuclearANDorganellar.20140906.fasta>
##contig=<ID=scaffold_2325,length=5536,assembly=Zostera_marina.selectedgenome.v2.1proper.nuclearANDorganellar.20140906.fasta>
##contig=<ID=scaffold_2328,length=4547,assembly=Zostera_marina.selectedgenome.v2.1proper.nuclearANDorganellar.20140906.fasta>
##contig=<ID=scaffold_2334,length=5841,assembly=Zostera_marina.selectedgenome.v2.1proper.nuclearANDorganellar.20140906.fasta>
##contig=<ID=scaffold_2340,length=10507,assembly=Zostera_marina.selectedgenome.v2.1proper.nuclearANDorganellar.20140906.fasta>
##contig=<ID=scaffold_2341,length=4513,assembly=Zostera_marina.selectedgenome.v2.1proper.nuclearANDorganellar.20140906.fasta>
##contig=<ID=scaffold_2346,length=4508,assembly=Zostera_marina.selectedgenome.v2.1proper.nuclearANDorganellar.20140906.fasta>
##contig=<ID=scaffold_2352,length=4597,assembly=Zostera_marina.selectedgenome.v2.1proper.nuclearANDorganellar.20140906.fasta>
##contig=<ID=scaffold_2355,length=4800,assembly=Zostera_marina.selectedgenome.v2.1proper.nuclearANDorganellar.20140906.fasta>
##contig=<ID=scaffold_2357,length=5365,assembly=Zostera_marina.selectedgenome.v2.1proper.nuclearANDorganellar.20140906.fasta>
##contig=<ID=scaffold_2374,length=4444,assembly=Zostera_marina.selectedgenome.v2.1proper.nuclearANDorganellar.20140906.fasta>
##contig=<ID=scaffold_2376,length=4443,assembly=Zostera_marina.selectedgenome.v2.1proper.nuclearANDorganellar.20140906.fasta>
##contig=<ID=scaffold_2377,length=5448,assembly=Zostera_marina.selectedgenome.v2.1proper.nuclearANDorganellar.20140906.fasta>
##contig=<ID=scaffold_2383,length=4424,assembly=Zostera_marina.selectedgenome.v2.1proper.nuclearANDorganellar.20140906.fasta>
##contig=<ID=scaffold_2396,length=4397,assembly=Zostera_marina.selectedgenome.v2.1proper.nuclearANDorganellar.20140906.fasta>
##contig=<ID=scaffold_2405,length=4383,assembly=Zostera_marina.selectedgenome.v2.1proper.nuclearANDorganellar.20140906.fasta>
##contig=<ID=scaffold_2412,length=4469,assembly=Zostera_marina.selectedgenome.v2.1proper.nuclearANDorganellar.20140906.fasta>
##contig=<ID=scaffold_2414,length=8960,assembly=Zostera_marina.selectedgenome.v2.1proper.nuclearANDorganellar.20140906.fasta>
##contig=<ID=scaffold_2419,length=4752,assembly=Zostera_marina.selectedgenome.v2.1proper.nuclearANDorganellar.20140906.fasta>
##contig=<ID=scaffold_2424,length=9044,assembly=Zostera_marina.selectedgenome.v2.1proper.nuclearANDorganellar.20140906.fasta>
##contig=<ID=scaffold_2425,length=4338,assembly=Zostera_marina.selectedgenome.v2.1proper.nuclearANDorganellar.20140906.fasta>
##contig=<ID=scaffold_2435,length=4299,assembly=Zostera_marina.selectedgenome.v2.1proper.nuclearANDorganellar.20140906.fasta>
##contig=<ID=scaffold_2446,length=4269,assembly=Zostera_marina.selectedgenome.v2.1proper.nuclearANDorganellar.20140906.fasta>
##contig=<ID=scaffold_2453,length=5061,assembly=Zostera_marina.selectedgenome.v2.1proper.nuclearANDorganellar.20140906.fasta>
##contig=<ID=scaffold_2455,length=4902,assembly=Zostera_marina.selectedgenome.v2.1proper.nuclearANDorganellar.20140906.fasta>
##contig=<ID=scaffold_2457,length=4246,assembly=Zostera_marina.selectedgenome.v2.1proper.nuclearANDorganellar.20140906.fasta>
##contig=<ID=scaffold_2476,length=4315,assembly=Zostera_marina.selectedgenome.v2.1proper.nuclearANDorganellar.20140906.fasta>
##contig=<ID=scaffold_2477,length=4213,assembly=Zostera_marina.selectedgenome.v2.1proper.nuclearANDorganellar.20140906.fasta>
##contig=<ID=scaffold_2494,length=4286,assembly=Zostera_marina.selectedgenome.v2.1proper.nuclearANDorganellar.20140906.fasta>
##contig=<ID=scaffold_2500,length=4160,assembly=Zostera_marina.selectedgenome.v2.1proper.nuclearANDorganellar.20140906.fasta>
##contig=<ID=scaffold_2502,length=4157,assembly=Zostera_marina.selectedgenome.v2.1proper.nuclearANDorganellar.20140906.fasta>
##contig=<ID=scaffold_2514,length=4129,assembly=Zostera_marina.selectedgenome.v2.1proper.nuclearANDorganellar.20140906.fasta>
##contig=<ID=scaffold_2521,length=10030,assembly=Zostera_marina.selectedgenome.v2.1proper.nuclearANDorganellar.20140906.fasta>
##contig=<ID=scaffold_2520,length=4251,assembly=Zostera_marina.selectedgenome.v2.1proper.nuclearANDorganellar.20140906.fasta>
##contig=<ID=scaffold_2522,length=4216,assembly=Zostera_marina.selectedgenome.v2.1proper.nuclearANDorganellar.20140906.fasta>
##contig=<ID=scaffold_2529,length=4822,assembly=Zostera_marina.selectedgenome.v2.1proper.nuclearANDorganellar.20140906.fasta>
##contig=<ID=scaffold_2534,length=9167,assembly=Zostera_marina.selectedgenome.v2.1proper.nuclearANDorganellar.20140906.fasta>
##contig=<ID=scaffold_2557,length=5832,assembly=Zostera_marina.selectedgenome.v2.1proper.nuclearANDorganellar.20140906.fasta>
##contig=<ID=scaffold_2583,length=9775,assembly=Zostera_marina.selectedgenome.v2.1proper.nuclearANDorganellar.20140906.fasta>
##contig=<ID=scaffold_2587,length=4113,assembly=Zostera_marina.selectedgenome.v2.1proper.nuclearANDorganellar.20140906.fasta>
##contig=<ID=scaffold_2591,length=4010,assembly=Zostera_marina.selectedgenome.v2.1proper.nuclearANDorganellar.20140906.fasta>
##contig=<ID=scaffold_2594,length=4263,assembly=Zostera_marina.selectedgenome.v2.1proper.nuclearANDorganellar.20140906.fasta>
##contig=<ID=scaffold_2598,length=3999,assembly=Zostera_marina.selectedgenome.v2.1proper.nuclearANDorganellar.20140906.fasta>
##contig=<ID=scaffold_2601,length=4133,assembly=Zostera_marina.selectedgenome.v2.1proper.nuclearANDorganellar.20140906.fasta>
##contig=<ID=scaffold_2603,length=3988,assembly=Zostera_marina.selectedgenome.v2.1proper.nuclearANDorganellar.20140906.fasta>
##contig=<ID=scaffold_2622,length=3949,assembly=Zostera_marina.selectedgenome.v2.1proper.nuclearANDorganellar.20140906.fasta>
##contig=<ID=scaffold_2625,length=4066,assembly=Zostera_marina.selectedgenome.v2.1proper.nuclearANDorganellar.20140906.fasta>
##contig=<ID=scaffold_2628,length=3935,assembly=Zostera_marina.selectedgenome.v2.1proper.nuclearANDorganellar.20140906.fasta>
##contig=<ID=scaffold_2630,length=6953,assembly=Zostera_marina.selectedgenome.v2.1proper.nuclearANDorganellar.20140906.fasta>
##contig=<ID=scaffold_2635,length=3930,assembly=Zostera_marina.selectedgenome.v2.1proper.nuclearANDorganellar.20140906.fasta>
##contig=<ID=scaffold_2656,length=3893,assembly=Zostera_marina.selectedgenome.v2.1proper.nuclearANDorganellar.20140906.fasta>
##contig=<ID=scaffold_2660,length=3886,assembly=Zostera_marina.selectedgenome.v2.1proper.nuclearANDorganellar.20140906.fasta>
##contig=<ID=scaffold_2665,length=3877,assembly=Zostera_marina.selectedgenome.v2.1proper.nuclearANDorganellar.20140906.fasta>
##contig=<ID=scaffold_2669,length=4845,assembly=Zostera_marina.selectedgenome.v2.1proper.nuclearANDorganellar.20140906.fasta>
##contig=<ID=scaffold_2672,length=4284,assembly=Zostera_marina.selectedgenome.v2.1proper.nuclearANDorganellar.20140906.fasta>
##contig=<ID=scaffold_2685,length=5653,assembly=Zostera_marina.selectedgenome.v2.1proper.nuclearANDorganellar.20140906.fasta>
##contig=<ID=scaffold_2694,length=3947,assembly=Zostera_marina.selectedgenome.v2.1proper.nuclearANDorganellar.20140906.fasta>
##contig=<ID=scaffold_2699,length=3843,assembly=Zostera_marina.selectedgenome.v2.1proper.nuclearANDorganellar.20140906.fasta>
##contig=<ID=scaffold_2714,length=3926,assembly=Zostera_marina.selectedgenome.v2.1proper.nuclearANDorganellar.20140906.fasta>
##contig=<ID=scaffold_2724,length=4895,assembly=Zostera_marina.selectedgenome.v2.1proper.nuclearANDorganellar.20140906.fasta>
##contig=<ID=scaffold_2730,length=4468,assembly=Zostera_marina.selectedgenome.v2.1proper.nuclearANDorganellar.20140906.fasta>
##contig=<ID=scaffold_2729,length=5482,assembly=Zostera_marina.selectedgenome.v2.1proper.nuclearANDorganellar.20140906.fasta>
##contig=<ID=scaffold_2741,length=3788,assembly=Zostera_marina.selectedgenome.v2.1proper.nuclearANDorganellar.20140906.fasta>
##contig=<ID=scaffold_2779,length=3816,assembly=Zostera_marina.selectedgenome.v2.1proper.nuclearANDorganellar.20140906.fasta>
##contig=<ID=scaffold_2800,length=3694,assembly=Zostera_marina.selectedgenome.v2.1proper.nuclearANDorganellar.20140906.fasta>
##contig=<ID=scaffold_2827,length=3662,assembly=Zostera_marina.selectedgenome.v2.1proper.nuclearANDorganellar.20140906.fasta>
##contig=<ID=scaffold_2829,length=3860,assembly=Zostera_marina.selectedgenome.v2.1proper.nuclearANDorganellar.20140906.fasta>
##contig=<ID=scaffold_2831,length=3816,assembly=Zostera_marina.selectedgenome.v2.1proper.nuclearANDorganellar.20140906.fasta>
##contig=<ID=scaffold_2847,length=3829,assembly=Zostera_marina.selectedgenome.v2.1proper.nuclearANDorganellar.20140906.fasta>
##contig=<ID=scaffold_2849,length=3636,assembly=Zostera_marina.selectedgenome.v2.1proper.nuclearANDorganellar.20140906.fasta>
##contig=<ID=scaffold_2851,length=10086,assembly=Zostera_marina.selectedgenome.v2.1proper.nuclearANDorganellar.20140906.fasta>
##contig=<ID=scaffold_2854,length=3732,assembly=Zostera_marina.selectedgenome.v2.1proper.nuclearANDorganellar.20140906.fasta>
##contig=<ID=scaffold_2859,length=4246,assembly=Zostera_marina.selectedgenome.v2.1proper.nuclearANDorganellar.20140906.fasta>
##contig=<ID=scaffold_2862,length=3619,assembly=Zostera_marina.selectedgenome.v2.1proper.nuclearANDorganellar.20140906.fasta>
##contig=<ID=scaffold_2863,length=3616,assembly=Zostera_marina.selectedgenome.v2.1proper.nuclearANDorganellar.20140906.fasta>
##contig=<ID=scaffold_2869,length=3708,assembly=Zostera_marina.selectedgenome.v2.1proper.nuclearANDorganellar.20140906.fasta>
##contig=<ID=scaffold_2872,length=3707,assembly=Zostera_marina.selectedgenome.v2.1proper.nuclearANDorganellar.20140906.fasta>
##contig=<ID=scaffold_2873,length=3891,assembly=Zostera_marina.selectedgenome.v2.1proper.nuclearANDorganellar.20140906.fasta>
##contig=<ID=scaffold_2879,length=3597,assembly=Zostera_marina.selectedgenome.v2.1proper.nuclearANDorganellar.20140906.fasta>
##contig=<ID=scaffold_2904,length=3655,assembly=Zostera_marina.selectedgenome.v2.1proper.nuclearANDorganellar.20140906.fasta>
##contig=<ID=scaffold_2912,length=9109,assembly=Zostera_marina.selectedgenome.v2.1proper.nuclearANDorganellar.20140906.fasta>
##contig=<ID=scaffold_2941,length=3512,assembly=Zostera_marina.selectedgenome.v2.1proper.nuclearANDorganellar.20140906.fasta>
##contig=<ID=scaffold_2944,length=3700,assembly=Zostera_marina.selectedgenome.v2.1proper.nuclearANDorganellar.20140906.fasta>
##contig=<ID=scaffold_2949,length=4412,assembly=Zostera_marina.selectedgenome.v2.1proper.nuclearANDorganellar.20140906.fasta>
##contig=<ID=scaffold_2962,length=3621,assembly=Zostera_marina.selectedgenome.v2.1proper.nuclearANDorganellar.20140906.fasta>
##contig=<ID=scaffold_2969,length=3475,assembly=Zostera_marina.selectedgenome.v2.1proper.nuclearANDorganellar.20140906.fasta>
##contig=<ID=scaffold_2986,length=3552,assembly=Zostera_marina.selectedgenome.v2.1proper.nuclearANDorganellar.20140906.fasta>
##contig=<ID=scaffold_2987,length=3450,assembly=Zostera_marina.selectedgenome.v2.1proper.nuclearANDorganellar.20140906.fasta>
##contig=<ID=scaffold_2990,length=3445,assembly=Zostera_marina.selectedgenome.v2.1proper.nuclearANDorganellar.20140906.fasta>
##contig=<ID=scaffold_2992,length=3825,assembly=Zostera_marina.selectedgenome.v2.1proper.nuclearANDorganellar.20140906.fasta>
##contig=<ID=scaffold_3000,length=4559,assembly=Zostera_marina.selectedgenome.v2.1proper.nuclearANDorganellar.20140906.fasta>
##contig=<ID=scaffold_3014,length=3421,assembly=Zostera_marina.selectedgenome.v2.1proper.nuclearANDorganellar.20140906.fasta>
##contig=<ID=scaffold_3023,length=3412,assembly=Zostera_marina.selectedgenome.v2.1proper.nuclearANDorganellar.20140906.fasta>
##contig=<ID=scaffold_3028,length=3607,assembly=Zostera_marina.selectedgenome.v2.1proper.nuclearANDorganellar.20140906.fasta>
##contig=<ID=scaffold_3031,length=3405,assembly=Zostera_marina.selectedgenome.v2.1proper.nuclearANDorganellar.20140906.fasta>
##contig=<ID=scaffold_3034,length=3612,assembly=Zostera_marina.selectedgenome.v2.1proper.nuclearANDorganellar.20140906.fasta>
##contig=<ID=scaffold_3042,length=3392,assembly=Zostera_marina.selectedgenome.v2.1proper.nuclearANDorganellar.20140906.fasta>
##contig=<ID=scaffold_3048,length=3770,assembly=Zostera_marina.selectedgenome.v2.1proper.nuclearANDorganellar.20140906.fasta>
##contig=<ID=scaffold_3056,length=3380,assembly=Zostera_marina.selectedgenome.v2.1proper.nuclearANDorganellar.20140906.fasta>
##contig=<ID=scaffold_3057,length=9959,assembly=Zostera_marina.selectedgenome.v2.1proper.nuclearANDorganellar.20140906.fasta>
##contig=<ID=scaffold_3062,length=3375,assembly=Zostera_marina.selectedgenome.v2.1proper.nuclearANDorganellar.20140906.fasta>
##contig=<ID=scaffold_3070,length=3475,assembly=Zostera_marina.selectedgenome.v2.1proper.nuclearANDorganellar.20140906.fasta>
##contig=<ID=scaffold_3073,length=3360,assembly=Zostera_marina.selectedgenome.v2.1proper.nuclearANDorganellar.20140906.fasta>
##contig=<ID=scaffold_3075,length=3788,assembly=Zostera_marina.selectedgenome.v2.1proper.nuclearANDorganellar.20140906.fasta>
##contig=<ID=scaffold_3078,length=3710,assembly=Zostera_marina.selectedgenome.v2.1proper.nuclearANDorganellar.20140906.fasta>
##contig=<ID=scaffold_3079,length=3449,assembly=Zostera_marina.selectedgenome.v2.1proper.nuclearANDorganellar.20140906.fasta>
##contig=<ID=scaffold_3080,length=3346,assembly=Zostera_marina.selectedgenome.v2.1proper.nuclearANDorganellar.20140906.fasta>
##contig=<ID=scaffold_3083,length=3344,assembly=Zostera_marina.selectedgenome.v2.1proper.nuclearANDorganellar.20140906.fasta>
##contig=<ID=scaffold_3086,length=3443,assembly=Zostera_marina.selectedgenome.v2.1proper.nuclearANDorganellar.20140906.fasta>
##contig=<ID=scaffold_3108,length=3317,assembly=Zostera_marina.selectedgenome.v2.1proper.nuclearANDorganellar.20140906.fasta>
##contig=<ID=scaffold_3107,length=3836,assembly=Zostera_marina.selectedgenome.v2.1proper.nuclearANDorganellar.20140906.fasta>
##contig=<ID=scaffold_3112,length=3516,assembly=Zostera_marina.selectedgenome.v2.1proper.nuclearANDorganellar.20140906.fasta>
##contig=<ID=scaffold_3121,length=3567,assembly=Zostera_marina.selectedgenome.v2.1proper.nuclearANDorganellar.20140906.fasta>
##contig=<ID=scaffold_3135,length=3287,assembly=Zostera_marina.selectedgenome.v2.1proper.nuclearANDorganellar.20140906.fasta>
##contig=<ID=scaffold_3142,length=3283,assembly=Zostera_marina.selectedgenome.v2.1proper.nuclearANDorganellar.20140906.fasta>
##contig=<ID=scaffold_3145,length=3280,assembly=Zostera_marina.selectedgenome.v2.1proper.nuclearANDorganellar.20140906.fasta>
##contig=<ID=scaffold_3148,length=3279,assembly=Zostera_marina.selectedgenome.v2.1proper.nuclearANDorganellar.20140906.fasta>
##contig=<ID=scaffold_3183,length=3757,assembly=Zostera_marina.selectedgenome.v2.1proper.nuclearANDorganellar.20140906.fasta>
##contig=<ID=scaffold_3192,length=3234,assembly=Zostera_marina.selectedgenome.v2.1proper.nuclearANDorganellar.20140906.fasta>
##contig=<ID=scaffold_3205,length=3223,assembly=Zostera_marina.selectedgenome.v2.1proper.nuclearANDorganellar.20140906.fasta>
##contig=<ID=scaffold_3209,length=3214,assembly=Zostera_marina.selectedgenome.v2.1proper.nuclearANDorganellar.20140906.fasta>
##contig=<ID=scaffold_3217,length=3304,assembly=Zostera_marina.selectedgenome.v2.1proper.nuclearANDorganellar.20140906.fasta>
##contig=<ID=scaffold_3225,length=3335,assembly=Zostera_marina.selectedgenome.v2.1proper.nuclearANDorganellar.20140906.fasta>
##contig=<ID=scaffold_3240,length=3321,assembly=Zostera_marina.selectedgenome.v2.1proper.nuclearANDorganellar.20140906.fasta>
##contig=<ID=scaffold_3237,length=3187,assembly=Zostera_marina.selectedgenome.v2.1proper.nuclearANDorganellar.20140906.fasta>
##contig=<ID=scaffold_3247,length=3280,assembly=Zostera_marina.selectedgenome.v2.1proper.nuclearANDorganellar.20140906.fasta>
##contig=<ID=scaffold_3263,length=3352,assembly=Zostera_marina.selectedgenome.v2.1proper.nuclearANDorganellar.20140906.fasta>
##contig=<ID=scaffold_3266,length=3164,assembly=Zostera_marina.selectedgenome.v2.1proper.nuclearANDorganellar.20140906.fasta>
##contig=<ID=scaffold_3280,length=3358,assembly=Zostera_marina.selectedgenome.v2.1proper.nuclearANDorganellar.20140906.fasta>
##contig=<ID=scaffold_3296,length=3140,assembly=Zostera_marina.selectedgenome.v2.1proper.nuclearANDorganellar.20140906.fasta>
##contig=<ID=scaffold_3310,length=3130,assembly=Zostera_marina.selectedgenome.v2.1proper.nuclearANDorganellar.20140906.fasta>
##contig=<ID=scaffold_3315,length=3123,assembly=Zostera_marina.selectedgenome.v2.1proper.nuclearANDorganellar.20140906.fasta>
##contig=<ID=scaffold_3318,length=4016,assembly=Zostera_marina.selectedgenome.v2.1proper.nuclearANDorganellar.20140906.fasta>
##contig=<ID=scaffold_3320,length=3939,assembly=Zostera_marina.selectedgenome.v2.1proper.nuclearANDorganellar.20140906.fasta>
##contig=<ID=scaffold_3325,length=3212,assembly=Zostera_marina.selectedgenome.v2.1proper.nuclearANDorganellar.20140906.fasta>
##contig=<ID=scaffold_3330,length=3107,assembly=Zostera_marina.selectedgenome.v2.1proper.nuclearANDorganellar.20140906.fasta>
##contig=<ID=scaffold_3332,length=3105,assembly=Zostera_marina.selectedgenome.v2.1proper.nuclearANDorganellar.20140906.fasta>
##contig=<ID=scaffold_3349,length=9114,assembly=Zostera_marina.selectedgenome.v2.1proper.nuclearANDorganellar.20140906.fasta>
##contig=<ID=scaffold_3348,length=3094,assembly=Zostera_marina.selectedgenome.v2.1proper.nuclearANDorganellar.20140906.fasta>
##contig=<ID=scaffold_3352,length=3474,assembly=Zostera_marina.selectedgenome.v2.1proper.nuclearANDorganellar.20140906.fasta>
##contig=<ID=scaffold_3383,length=3064,assembly=Zostera_marina.selectedgenome.v2.1proper.nuclearANDorganellar.20140906.fasta>
##contig=<ID=scaffold_3396,length=3153,assembly=Zostera_marina.selectedgenome.v2.1proper.nuclearANDorganellar.20140906.fasta>
##contig=<ID=scaffold_3401,length=3049,assembly=Zostera_marina.selectedgenome.v2.1proper.nuclearANDorganellar.20140906.fasta>
##contig=<ID=scaffold_3416,length=3031,assembly=Zostera_marina.selectedgenome.v2.1proper.nuclearANDorganellar.20140906.fasta>
##contig=<ID=scaffold_3434,length=3016,assembly=Zostera_marina.selectedgenome.v2.1proper.nuclearANDorganellar.20140906.fasta>
##contig=<ID=scaffold_3436,length=3015,assembly=Zostera_marina.selectedgenome.v2.1proper.nuclearANDorganellar.20140906.fasta>
##contig=<ID=scaffold_3450,length=3004,assembly=Zostera_marina.selectedgenome.v2.1proper.nuclearANDorganellar.20140906.fasta>
##contig=<ID=scaffold_3449,length=3004,assembly=Zostera_marina.selectedgenome.v2.1proper.nuclearANDorganellar.20140906.fasta>
##contig=<ID=scaffold_3457,length=2998,assembly=Zostera_marina.selectedgenome.v2.1proper.nuclearANDorganellar.20140906.fasta>
##contig=<ID=scaffold_3465,length=2992,assembly=Zostera_marina.selectedgenome.v2.1proper.nuclearANDorganellar.20140906.fasta>
##contig=<ID=scaffold_3472,length=2989,assembly=Zostera_marina.selectedgenome.v2.1proper.nuclearANDorganellar.20140906.fasta>
##contig=<ID=scaffold_3473,length=2986,assembly=Zostera_marina.selectedgenome.v2.1proper.nuclearANDorganellar.20140906.fasta>
##contig=<ID=scaffold_3489,length=3071,assembly=Zostera_marina.selectedgenome.v2.1proper.nuclearANDorganellar.20140906.fasta>
##contig=<ID=scaffold_3505,length=3066,assembly=Zostera_marina.selectedgenome.v2.1proper.nuclearANDorganellar.20140906.fasta>
##contig=<ID=scaffold_3514,length=2944,assembly=Zostera_marina.selectedgenome.v2.1proper.nuclearANDorganellar.20140906.fasta>
##contig=<ID=scaffold_3516,length=2942,assembly=Zostera_marina.selectedgenome.v2.1proper.nuclearANDorganellar.20140906.fasta>
##contig=<ID=scaffold_3523,length=2939,assembly=Zostera_marina.selectedgenome.v2.1proper.nuclearANDorganellar.20140906.fasta>
##contig=<ID=scaffold_3526,length=2936,assembly=Zostera_marina.selectedgenome.v2.1proper.nuclearANDorganellar.20140906.fasta>
##contig=<ID=scaffold_3525,length=3103,assembly=Zostera_marina.selectedgenome.v2.1proper.nuclearANDorganellar.20140906.fasta>
##contig=<ID=scaffold_3533,length=2934,assembly=Zostera_marina.selectedgenome.v2.1proper.nuclearANDorganellar.20140906.fasta>
##contig=<ID=scaffold_3556,length=3107,assembly=Zostera_marina.selectedgenome.v2.1proper.nuclearANDorganellar.20140906.fasta>
##contig=<ID=scaffold_3560,length=2906,assembly=Zostera_marina.selectedgenome.v2.1proper.nuclearANDorganellar.20140906.fasta>
##contig=<ID=scaffold_3576,length=2898,assembly=Zostera_marina.selectedgenome.v2.1proper.nuclearANDorganellar.20140906.fasta>
##contig=<ID=scaffold_3577,length=2897,assembly=Zostera_marina.selectedgenome.v2.1proper.nuclearANDorganellar.20140906.fasta>
##contig=<ID=scaffold_3586,length=3216,assembly=Zostera_marina.selectedgenome.v2.1proper.nuclearANDorganellar.20140906.fasta>
##contig=<ID=scaffold_3587,length=2888,assembly=Zostera_marina.selectedgenome.v2.1proper.nuclearANDorganellar.20140906.fasta>
##contig=<ID=scaffold_3596,length=2879,assembly=Zostera_marina.selectedgenome.v2.1proper.nuclearANDorganellar.20140906.fasta>
##contig=<ID=scaffold_3595,length=2879,assembly=Zostera_marina.selectedgenome.v2.1proper.nuclearANDorganellar.20140906.fasta>
##contig=<ID=scaffold_3603,length=2876,assembly=Zostera_marina.selectedgenome.v2.1proper.nuclearANDorganellar.20140906.fasta>
##contig=<ID=scaffold_3610,length=9592,assembly=Zostera_marina.selectedgenome.v2.1proper.nuclearANDorganellar.20140906.fasta>
##contig=<ID=scaffold_3611,length=2868,assembly=Zostera_marina.selectedgenome.v2.1proper.nuclearANDorganellar.20140906.fasta>
##contig=<ID=scaffold_3619,length=2860,assembly=Zostera_marina.selectedgenome.v2.1proper.nuclearANDorganellar.20140906.fasta>
##contig=<ID=scaffold_3626,length=2857,assembly=Zostera_marina.selectedgenome.v2.1proper.nuclearANDorganellar.20140906.fasta>
##contig=<ID=scaffold_3633,length=2953,assembly=Zostera_marina.selectedgenome.v2.1proper.nuclearANDorganellar.20140906.fasta>
##contig=<ID=scaffold_3645,length=2845,assembly=Zostera_marina.selectedgenome.v2.1proper.nuclearANDorganellar.20140906.fasta>
##contig=<ID=scaffold_3650,length=2942,assembly=Zostera_marina.selectedgenome.v2.1proper.nuclearANDorganellar.20140906.fasta>
##contig=<ID=scaffold_3651,length=2841,assembly=Zostera_marina.selectedgenome.v2.1proper.nuclearANDorganellar.20140906.fasta>
##contig=<ID=scaffold_3656,length=2835,assembly=Zostera_marina.selectedgenome.v2.1proper.nuclearANDorganellar.20140906.fasta>
##contig=<ID=scaffold_3659,length=2834,assembly=Zostera_marina.selectedgenome.v2.1proper.nuclearANDorganellar.20140906.fasta>
##contig=<ID=scaffold_3670,length=2926,assembly=Zostera_marina.selectedgenome.v2.1proper.nuclearANDorganellar.20140906.fasta>
##contig=<ID=scaffold_3675,length=4342,assembly=Zostera_marina.selectedgenome.v2.1proper.nuclearANDorganellar.20140906.fasta>
##contig=<ID=scaffold_3695,length=2905,assembly=Zostera_marina.selectedgenome.v2.1proper.nuclearANDorganellar.20140906.fasta>
##contig=<ID=scaffold_3698,length=2900,assembly=Zostera_marina.selectedgenome.v2.1proper.nuclearANDorganellar.20140906.fasta>
##contig=<ID=scaffold_3705,length=2955,assembly=Zostera_marina.selectedgenome.v2.1proper.nuclearANDorganellar.20140906.fasta>
##contig=<ID=scaffold_3713,length=2789,assembly=Zostera_marina.selectedgenome.v2.1proper.nuclearANDorganellar.20140906.fasta>
##contig=<ID=scaffold_3718,length=3902,assembly=Zostera_marina.selectedgenome.v2.1proper.nuclearANDorganellar.20140906.fasta>
##contig=<ID=scaffold_3728,length=2874,assembly=Zostera_marina.selectedgenome.v2.1proper.nuclearANDorganellar.20140906.fasta>
##contig=<ID=scaffold_3733,length=2772,assembly=Zostera_marina.selectedgenome.v2.1proper.nuclearANDorganellar.20140906.fasta>
##contig=<ID=scaffold_3731,length=2772,assembly=Zostera_marina.selectedgenome.v2.1proper.nuclearANDorganellar.20140906.fasta>
##contig=<ID=scaffold_3765,length=3337,assembly=Zostera_marina.selectedgenome.v2.1proper.nuclearANDorganellar.20140906.fasta>
##contig=<ID=scaffold_3767,length=2738,assembly=Zostera_marina.selectedgenome.v2.1proper.nuclearANDorganellar.20140906.fasta>
##contig=<ID=scaffold_3766,length=2738,assembly=Zostera_marina.selectedgenome.v2.1proper.nuclearANDorganellar.20140906.fasta>
##contig=<ID=scaffold_3785,length=2962,assembly=Zostera_marina.selectedgenome.v2.1proper.nuclearANDorganellar.20140906.fasta>
##contig=<ID=scaffold_3791,length=2820,assembly=Zostera_marina.selectedgenome.v2.1proper.nuclearANDorganellar.20140906.fasta>
##contig=<ID=scaffold_3802,length=2710,assembly=Zostera_marina.selectedgenome.v2.1proper.nuclearANDorganellar.20140906.fasta>
##contig=<ID=scaffold_3807,length=2708,assembly=Zostera_marina.selectedgenome.v2.1proper.nuclearANDorganellar.20140906.fasta>
##contig=<ID=scaffold_3806,length=2708,assembly=Zostera_marina.selectedgenome.v2.1proper.nuclearANDorganellar.20140906.fasta>
##contig=<ID=scaffold_3816,length=2702,assembly=Zostera_marina.selectedgenome.v2.1proper.nuclearANDorganellar.20140906.fasta>
##contig=<ID=scaffold_3818,length=2800,assembly=Zostera_marina.selectedgenome.v2.1proper.nuclearANDorganellar.20140906.fasta>
##contig=<ID=scaffold_3834,length=2693,assembly=Zostera_marina.selectedgenome.v2.1proper.nuclearANDorganellar.20140906.fasta>
##contig=<ID=scaffold_3840,length=2791,assembly=Zostera_marina.selectedgenome.v2.1proper.nuclearANDorganellar.20140906.fasta>
##contig=<ID=scaffold_3866,length=2668,assembly=Zostera_marina.selectedgenome.v2.1proper.nuclearANDorganellar.20140906.fasta>
##contig=<ID=scaffold_3875,length=2763,assembly=Zostera_marina.selectedgenome.v2.1proper.nuclearANDorganellar.20140906.fasta>
##contig=<ID=scaffold_3923,length=2629,assembly=Zostera_marina.selectedgenome.v2.1proper.nuclearANDorganellar.20140906.fasta>
##contig=<ID=scaffold_3931,length=2725,assembly=Zostera_marina.selectedgenome.v2.1proper.nuclearANDorganellar.20140906.fasta>
##contig=<ID=scaffold_3936,length=2621,assembly=Zostera_marina.selectedgenome.v2.1proper.nuclearANDorganellar.20140906.fasta>
##contig=<ID=scaffold_3959,length=2823,assembly=Zostera_marina.selectedgenome.v2.1proper.nuclearANDorganellar.20140906.fasta>
##contig=<ID=scaffold_3965,length=4831,assembly=Zostera_marina.selectedgenome.v2.1proper.nuclearANDorganellar.20140906.fasta>
##contig=<ID=scaffold_3972,length=2598,assembly=Zostera_marina.selectedgenome.v2.1proper.nuclearANDorganellar.20140906.fasta>
##contig=<ID=scaffold_3987,length=2687,assembly=Zostera_marina.selectedgenome.v2.1proper.nuclearANDorganellar.20140906.fasta>
##contig=<ID=scaffold_3998,length=2580,assembly=Zostera_marina.selectedgenome.v2.1proper.nuclearANDorganellar.20140906.fasta>
##contig=<ID=scaffold_4000,length=2579,assembly=Zostera_marina.selectedgenome.v2.1proper.nuclearANDorganellar.20140906.fasta>
##contig=<ID=scaffold_4001,length=2578,assembly=Zostera_marina.selectedgenome.v2.1proper.nuclearANDorganellar.20140906.fasta>
##contig=<ID=scaffold_4008,length=2900,assembly=Zostera_marina.selectedgenome.v2.1proper.nuclearANDorganellar.20140906.fasta>
##contig=<ID=scaffold_4016,length=2570,assembly=Zostera_marina.selectedgenome.v2.1proper.nuclearANDorganellar.20140906.fasta>
##contig=<ID=scaffold_4023,length=2566,assembly=Zostera_marina.selectedgenome.v2.1proper.nuclearANDorganellar.20140906.fasta>
##contig=<ID=scaffold_4034,length=2558,assembly=Zostera_marina.selectedgenome.v2.1proper.nuclearANDorganellar.20140906.fasta>
##contig=<ID=scaffold_4053,length=2549,assembly=Zostera_marina.selectedgenome.v2.1proper.nuclearANDorganellar.20140906.fasta>
##contig=<ID=scaffold_4055,length=2547,assembly=Zostera_marina.selectedgenome.v2.1proper.nuclearANDorganellar.20140906.fasta>
##contig=<ID=scaffold_4075,length=2531,assembly=Zostera_marina.selectedgenome.v2.1proper.nuclearANDorganellar.20140906.fasta>
##contig=<ID=scaffold_4080,length=2725,assembly=Zostera_marina.selectedgenome.v2.1proper.nuclearANDorganellar.20140906.fasta>
##contig=<ID=scaffold_4083,length=2522,assembly=Zostera_marina.selectedgenome.v2.1proper.nuclearANDorganellar.20140906.fasta>
##contig=<ID=scaffold_4092,length=2519,assembly=Zostera_marina.selectedgenome.v2.1proper.nuclearANDorganellar.20140906.fasta>
##contig=<ID=scaffold_4097,length=2512,assembly=Zostera_marina.selectedgenome.v2.1proper.nuclearANDorganellar.20140906.fasta>
##contig=<ID=scaffold_4103,length=2606,assembly=Zostera_marina.selectedgenome.v2.1proper.nuclearANDorganellar.20140906.fasta>
##contig=<ID=scaffold_4125,length=2488,assembly=Zostera_marina.selectedgenome.v2.1proper.nuclearANDorganellar.20140906.fasta>
##contig=<ID=scaffold_4128,length=2587,assembly=Zostera_marina.selectedgenome.v2.1proper.nuclearANDorganellar.20140906.fasta>
##contig=<ID=scaffold_4147,length=2575,assembly=Zostera_marina.selectedgenome.v2.1proper.nuclearANDorganellar.20140906.fasta>
##contig=<ID=scaffold_4157,length=2471,assembly=Zostera_marina.selectedgenome.v2.1proper.nuclearANDorganellar.20140906.fasta>
##contig=<ID=scaffold_4180,length=2563,assembly=Zostera_marina.selectedgenome.v2.1proper.nuclearANDorganellar.20140906.fasta>
##contig=<ID=scaffold_4193,length=2459,assembly=Zostera_marina.selectedgenome.v2.1proper.nuclearANDorganellar.20140906.fasta>
##contig=<ID=scaffold_4189,length=2559,assembly=Zostera_marina.selectedgenome.v2.1proper.nuclearANDorganellar.20140906.fasta>
##contig=<ID=scaffold_4196,length=2458,assembly=Zostera_marina.selectedgenome.v2.1proper.nuclearANDorganellar.20140906.fasta>
##contig=<ID=scaffold_4199,length=2456,assembly=Zostera_marina.selectedgenome.v2.1proper.nuclearANDorganellar.20140906.fasta>
##contig=<ID=scaffold_4226,length=2445,assembly=Zostera_marina.selectedgenome.v2.1proper.nuclearANDorganellar.20140906.fasta>
##contig=<ID=scaffold_4236,length=2439,assembly=Zostera_marina.selectedgenome.v2.1proper.nuclearANDorganellar.20140906.fasta>
##contig=<ID=scaffold_4235,length=2439,assembly=Zostera_marina.selectedgenome.v2.1proper.nuclearANDorganellar.20140906.fasta>
##contig=<ID=scaffold_4244,length=2436,assembly=Zostera_marina.selectedgenome.v2.1proper.nuclearANDorganellar.20140906.fasta>
##contig=<ID=scaffold_4256,length=4524,assembly=Zostera_marina.selectedgenome.v2.1proper.nuclearANDorganellar.20140906.fasta>
##contig=<ID=scaffold_4254,length=2430,assembly=Zostera_marina.selectedgenome.v2.1proper.nuclearANDorganellar.20140906.fasta>
##contig=<ID=scaffold_4271,length=2418,assembly=Zostera_marina.selectedgenome.v2.1proper.nuclearANDorganellar.20140906.fasta>
##contig=<ID=scaffold_4272,length=2517,assembly=Zostera_marina.selectedgenome.v2.1proper.nuclearANDorganellar.20140906.fasta>
##contig=<ID=scaffold_4293,length=2537,assembly=Zostera_marina.selectedgenome.v2.1proper.nuclearANDorganellar.20140906.fasta>
##contig=<ID=scaffold_4297,length=2605,assembly=Zostera_marina.selectedgenome.v2.1proper.nuclearANDorganellar.20140906.fasta>
##contig=<ID=scaffold_4305,length=2401,assembly=Zostera_marina.selectedgenome.v2.1proper.nuclearANDorganellar.20140906.fasta>
##contig=<ID=scaffold_4310,length=2398,assembly=Zostera_marina.selectedgenome.v2.1proper.nuclearANDorganellar.20140906.fasta>
##contig=<ID=scaffold_4311,length=2397,assembly=Zostera_marina.selectedgenome.v2.1proper.nuclearANDorganellar.20140906.fasta>
##contig=<ID=scaffold_4317,length=2394,assembly=Zostera_marina.selectedgenome.v2.1proper.nuclearANDorganellar.20140906.fasta>
##contig=<ID=scaffold_4328,length=2485,assembly=Zostera_marina.selectedgenome.v2.1proper.nuclearANDorganellar.20140906.fasta>
##contig=<ID=scaffold_4334,length=2382,assembly=Zostera_marina.selectedgenome.v2.1proper.nuclearANDorganellar.20140906.fasta>
##contig=<ID=scaffold_4336,length=2580,assembly=Zostera_marina.selectedgenome.v2.1proper.nuclearANDorganellar.20140906.fasta>
##contig=<ID=scaffold_4361,length=2369,assembly=Zostera_marina.selectedgenome.v2.1proper.nuclearANDorganellar.20140906.fasta>
##contig=<ID=scaffold_4367,length=2366,assembly=Zostera_marina.selectedgenome.v2.1proper.nuclearANDorganellar.20140906.fasta>
##contig=<ID=scaffold_4366,length=2366,assembly=Zostera_marina.selectedgenome.v2.1proper.nuclearANDorganellar.20140906.fasta>
##contig=<ID=scaffold_4377,length=2541,assembly=Zostera_marina.selectedgenome.v2.1proper.nuclearANDorganellar.20140906.fasta>
##contig=<ID=scaffold_4386,length=2353,assembly=Zostera_marina.selectedgenome.v2.1proper.nuclearANDorganellar.20140906.fasta>
##contig=<ID=scaffold_4390,length=2463,assembly=Zostera_marina.selectedgenome.v2.1proper.nuclearANDorganellar.20140906.fasta>
##contig=<ID=scaffold_4396,length=4866,assembly=Zostera_marina.selectedgenome.v2.1proper.nuclearANDorganellar.20140906.fasta>
##contig=<ID=scaffold_4397,length=2346,assembly=Zostera_marina.selectedgenome.v2.1proper.nuclearANDorganellar.20140906.fasta>
##contig=<ID=scaffold_4414,length=2535,assembly=Zostera_marina.selectedgenome.v2.1proper.nuclearANDorganellar.20140906.fasta>
##contig=<ID=scaffold_4413,length=2535,assembly=Zostera_marina.selectedgenome.v2.1proper.nuclearANDorganellar.20140906.fasta>
##contig=<ID=scaffold_4419,length=2331,assembly=Zostera_marina.selectedgenome.v2.1proper.nuclearANDorganellar.20140906.fasta>
##contig=<ID=scaffold_4432,length=2539,assembly=Zostera_marina.selectedgenome.v2.1proper.nuclearANDorganellar.20140906.fasta>
##contig=<ID=scaffold_4434,length=2323,assembly=Zostera_marina.selectedgenome.v2.1proper.nuclearANDorganellar.20140906.fasta>
##contig=<ID=scaffold_4435,length=2476,assembly=Zostera_marina.selectedgenome.v2.1proper.nuclearANDorganellar.20140906.fasta>
##contig=<ID=scaffold_4443,length=2319,assembly=Zostera_marina.selectedgenome.v2.1proper.nuclearANDorganellar.20140906.fasta>
##contig=<ID=scaffold_4449,length=2316,assembly=Zostera_marina.selectedgenome.v2.1proper.nuclearANDorganellar.20140906.fasta>
##contig=<ID=scaffold_4456,length=2315,assembly=Zostera_marina.selectedgenome.v2.1proper.nuclearANDorganellar.20140906.fasta>
##contig=<ID=scaffold_4462,length=2313,assembly=Zostera_marina.selectedgenome.v2.1proper.nuclearANDorganellar.20140906.fasta>
##contig=<ID=scaffold_4473,length=2304,assembly=Zostera_marina.selectedgenome.v2.1proper.nuclearANDorganellar.20140906.fasta>
##contig=<ID=scaffold_4494,length=2398,assembly=Zostera_marina.selectedgenome.v2.1proper.nuclearANDorganellar.20140906.fasta>
##contig=<ID=scaffold_4493,length=2298,assembly=Zostera_marina.selectedgenome.v2.1proper.nuclearANDorganellar.20140906.fasta>
##contig=<ID=scaffold_4497,length=3195,assembly=Zostera_marina.selectedgenome.v2.1proper.nuclearANDorganellar.20140906.fasta>
##contig=<ID=scaffold_4527,length=2280,assembly=Zostera_marina.selectedgenome.v2.1proper.nuclearANDorganellar.20140906.fasta>
##contig=<ID=scaffold_4526,length=2280,assembly=Zostera_marina.selectedgenome.v2.1proper.nuclearANDorganellar.20140906.fasta>
##contig=<ID=scaffold_4542,length=2272,assembly=Zostera_marina.selectedgenome.v2.1proper.nuclearANDorganellar.20140906.fasta>
##contig=<ID=scaffold_4555,length=2266,assembly=Zostera_marina.selectedgenome.v2.1proper.nuclearANDorganellar.20140906.fasta>
##contig=<ID=scaffold_4571,length=2256,assembly=Zostera_marina.selectedgenome.v2.1proper.nuclearANDorganellar.20140906.fasta>
##contig=<ID=scaffold_4576,length=2254,assembly=Zostera_marina.selectedgenome.v2.1proper.nuclearANDorganellar.20140906.fasta>
##contig=<ID=scaffold_4583,length=2251,assembly=Zostera_marina.selectedgenome.v2.1proper.nuclearANDorganellar.20140906.fasta>
##contig=<ID=scaffold_4585,length=2249,assembly=Zostera_marina.selectedgenome.v2.1proper.nuclearANDorganellar.20140906.fasta>
##contig=<ID=scaffold_4595,length=2348,assembly=Zostera_marina.selectedgenome.v2.1proper.nuclearANDorganellar.20140906.fasta>
##contig=<ID=scaffold_4599,length=2446,assembly=Zostera_marina.selectedgenome.v2.1proper.nuclearANDorganellar.20140906.fasta>
##contig=<ID=scaffold_4617,length=2239,assembly=Zostera_marina.selectedgenome.v2.1proper.nuclearANDorganellar.20140906.fasta>
##contig=<ID=scaffold_4623,length=2237,assembly=Zostera_marina.selectedgenome.v2.1proper.nuclearANDorganellar.20140906.fasta>
##contig=<ID=scaffold_4652,length=2220,assembly=Zostera_marina.selectedgenome.v2.1proper.nuclearANDorganellar.20140906.fasta>
##contig=<ID=scaffold_4664,length=2216,assembly=Zostera_marina.selectedgenome.v2.1proper.nuclearANDorganellar.20140906.fasta>
##contig=<ID=scaffold_4675,length=2210,assembly=Zostera_marina.selectedgenome.v2.1proper.nuclearANDorganellar.20140906.fasta>
##contig=<ID=scaffold_4678,length=3576,assembly=Zostera_marina.selectedgenome.v2.1proper.nuclearANDorganellar.20140906.fasta>
##contig=<ID=scaffold_4693,length=2202,assembly=Zostera_marina.selectedgenome.v2.1proper.nuclearANDorganellar.20140906.fasta>
##contig=<ID=scaffold_4707,length=2198,assembly=Zostera_marina.selectedgenome.v2.1proper.nuclearANDorganellar.20140906.fasta>
##contig=<ID=scaffold_4706,length=2198,assembly=Zostera_marina.selectedgenome.v2.1proper.nuclearANDorganellar.20140906.fasta>
##contig=<ID=scaffold_4715,length=2194,assembly=Zostera_marina.selectedgenome.v2.1proper.nuclearANDorganellar.20140906.fasta>
##contig=<ID=scaffold_4718,length=2193,assembly=Zostera_marina.selectedgenome.v2.1proper.nuclearANDorganellar.20140906.fasta>
##contig=<ID=scaffold_4735,length=2187,assembly=Zostera_marina.selectedgenome.v2.1proper.nuclearANDorganellar.20140906.fasta>
##contig=<ID=scaffold_4741,length=2284,assembly=Zostera_marina.selectedgenome.v2.1proper.nuclearANDorganellar.20140906.fasta>
##contig=<ID=scaffold_4761,length=2176,assembly=Zostera_marina.selectedgenome.v2.1proper.nuclearANDorganellar.20140906.fasta>
##contig=<ID=scaffold_4766,length=2172,assembly=Zostera_marina.selectedgenome.v2.1proper.nuclearANDorganellar.20140906.fasta>
##contig=<ID=scaffold_4778,length=3593,assembly=Zostera_marina.selectedgenome.v2.1proper.nuclearANDorganellar.20140906.fasta>
##contig=<ID=scaffold_4786,length=2165,assembly=Zostera_marina.selectedgenome.v2.1proper.nuclearANDorganellar.20140906.fasta>
##contig=<ID=scaffold_4788,length=2264,assembly=Zostera_marina.selectedgenome.v2.1proper.nuclearANDorganellar.20140906.fasta>
##contig=<ID=scaffold_4791,length=2163,assembly=Zostera_marina.selectedgenome.v2.1proper.nuclearANDorganellar.20140906.fasta>
##contig=<ID=scaffold_4817,length=2284,assembly=Zostera_marina.selectedgenome.v2.1proper.nuclearANDorganellar.20140906.fasta>
##contig=<ID=scaffold_4823,length=2151,assembly=Zostera_marina.selectedgenome.v2.1proper.nuclearANDorganellar.20140906.fasta>
##contig=<ID=scaffold_4836,length=2358,assembly=Zostera_marina.selectedgenome.v2.1proper.nuclearANDorganellar.20140906.fasta>
##contig=<ID=scaffold_4842,length=2141,assembly=Zostera_marina.selectedgenome.v2.1proper.nuclearANDorganellar.20140906.fasta>
##contig=<ID=scaffold_4848,length=2140,assembly=Zostera_marina.selectedgenome.v2.1proper.nuclearANDorganellar.20140906.fasta>
##contig=<ID=scaffold_4851,length=2139,assembly=Zostera_marina.selectedgenome.v2.1proper.nuclearANDorganellar.20140906.fasta>
##contig=<ID=scaffold_4874,length=2127,assembly=Zostera_marina.selectedgenome.v2.1proper.nuclearANDorganellar.20140906.fasta>
##contig=<ID=scaffold_4884,length=2122,assembly=Zostera_marina.selectedgenome.v2.1proper.nuclearANDorganellar.20140906.fasta>
##contig=<ID=scaffold_4891,length=2120,assembly=Zostera_marina.selectedgenome.v2.1proper.nuclearANDorganellar.20140906.fasta>
##contig=<ID=scaffold_4894,length=2119,assembly=Zostera_marina.selectedgenome.v2.1proper.nuclearANDorganellar.20140906.fasta>
##contig=<ID=scaffold_4921,length=2110,assembly=Zostera_marina.selectedgenome.v2.1proper.nuclearANDorganellar.20140906.fasta>
##contig=<ID=scaffold_4937,length=2098,assembly=Zostera_marina.selectedgenome.v2.1proper.nuclearANDorganellar.20140906.fasta>
##contig=<ID=scaffold_4945,length=2095,assembly=Zostera_marina.selectedgenome.v2.1proper.nuclearANDorganellar.20140906.fasta>
##contig=<ID=scaffold_4962,length=2191,assembly=Zostera_marina.selectedgenome.v2.1proper.nuclearANDorganellar.20140906.fasta>
##contig=<ID=scaffold_4966,length=2090,assembly=Zostera_marina.selectedgenome.v2.1proper.nuclearANDorganellar.20140906.fasta>
##contig=<ID=scaffold_4978,length=2084,assembly=Zostera_marina.selectedgenome.v2.1proper.nuclearANDorganellar.20140906.fasta>
##contig=<ID=scaffold_4979,length=2183,assembly=Zostera_marina.selectedgenome.v2.1proper.nuclearANDorganellar.20140906.fasta>
##contig=<ID=scaffold_4995,length=2075,assembly=Zostera_marina.selectedgenome.v2.1proper.nuclearANDorganellar.20140906.fasta>
##contig=<ID=scaffold_4994,length=2075,assembly=Zostera_marina.selectedgenome.v2.1proper.nuclearANDorganellar.20140906.fasta>
##contig=<ID=scaffold_5001,length=2073,assembly=Zostera_marina.selectedgenome.v2.1proper.nuclearANDorganellar.20140906.fasta>
##contig=<ID=scaffold_5000,length=2073,assembly=Zostera_marina.selectedgenome.v2.1proper.nuclearANDorganellar.20140906.fasta>
##contig=<ID=scaffold_5024,length=2264,assembly=Zostera_marina.selectedgenome.v2.1proper.nuclearANDorganellar.20140906.fasta>
##contig=<ID=scaffold_5028,length=2421,assembly=Zostera_marina.selectedgenome.v2.1proper.nuclearANDorganellar.20140906.fasta>
##contig=<ID=scaffold_5031,length=2061,assembly=Zostera_marina.selectedgenome.v2.1proper.nuclearANDorganellar.20140906.fasta>
##contig=<ID=scaffold_5030,length=2061,assembly=Zostera_marina.selectedgenome.v2.1proper.nuclearANDorganellar.20140906.fasta>
##contig=<ID=scaffold_5035,length=2160,assembly=Zostera_marina.selectedgenome.v2.1proper.nuclearANDorganellar.20140906.fasta>
##contig=<ID=scaffold_5061,length=2328,assembly=Zostera_marina.selectedgenome.v2.1proper.nuclearANDorganellar.20140906.fasta>
##contig=<ID=scaffold_5073,length=2045,assembly=Zostera_marina.selectedgenome.v2.1proper.nuclearANDorganellar.20140906.fasta>
##contig=<ID=scaffold_5080,length=2041,assembly=Zostera_marina.selectedgenome.v2.1proper.nuclearANDorganellar.20140906.fasta>
##contig=<ID=scaffold_5100,length=2033,assembly=Zostera_marina.selectedgenome.v2.1proper.nuclearANDorganellar.20140906.fasta>
##contig=<ID=scaffold_5098,length=2033,assembly=Zostera_marina.selectedgenome.v2.1proper.nuclearANDorganellar.20140906.fasta>
##contig=<ID=scaffold_5117,length=2028,assembly=Zostera_marina.selectedgenome.v2.1proper.nuclearANDorganellar.20140906.fasta>
##contig=<ID=scaffold_5127,length=2025,assembly=Zostera_marina.selectedgenome.v2.1proper.nuclearANDorganellar.20140906.fasta>
##contig=<ID=scaffold_5134,length=2022,assembly=Zostera_marina.selectedgenome.v2.1proper.nuclearANDorganellar.20140906.fasta>
##contig=<ID=scaffold_5153,length=2016,assembly=Zostera_marina.selectedgenome.v2.1proper.nuclearANDorganellar.20140906.fasta>
##contig=<ID=scaffold_5167,length=4772,assembly=Zostera_marina.selectedgenome.v2.1proper.nuclearANDorganellar.20140906.fasta>
##contig=<ID=scaffold_5168,length=2007,assembly=Zostera_marina.selectedgenome.v2.1proper.nuclearANDorganellar.20140906.fasta>
##contig=<ID=scaffold_5201,length=2274,assembly=Zostera_marina.selectedgenome.v2.1proper.nuclearANDorganellar.20140906.fasta>
##contig=<ID=scaffold_5224,length=1986,assembly=Zostera_marina.selectedgenome.v2.1proper.nuclearANDorganellar.20140906.fasta>
##contig=<ID=scaffold_5255,length=1973,assembly=Zostera_marina.selectedgenome.v2.1proper.nuclearANDorganellar.20140906.fasta>
##contig=<ID=scaffold_5267,length=1968,assembly=Zostera_marina.selectedgenome.v2.1proper.nuclearANDorganellar.20140906.fasta>
##contig=<ID=scaffold_5271,length=2166,assembly=Zostera_marina.selectedgenome.v2.1proper.nuclearANDorganellar.20140906.fasta>
##contig=<ID=scaffold_5277,length=2064,assembly=Zostera_marina.selectedgenome.v2.1proper.nuclearANDorganellar.20140906.fasta>
##contig=<ID=scaffold_5290,length=1961,assembly=Zostera_marina.selectedgenome.v2.1proper.nuclearANDorganellar.20140906.fasta>
##contig=<ID=scaffold_5309,length=1953,assembly=Zostera_marina.selectedgenome.v2.1proper.nuclearANDorganellar.20140906.fasta>
##contig=<ID=scaffold_5323,length=2048,assembly=Zostera_marina.selectedgenome.v2.1proper.nuclearANDorganellar.20140906.fasta>
##contig=<ID=scaffold_5325,length=1947,assembly=Zostera_marina.selectedgenome.v2.1proper.nuclearANDorganellar.20140906.fasta>
##contig=<ID=scaffold_5330,length=1946,assembly=Zostera_marina.selectedgenome.v2.1proper.nuclearANDorganellar.20140906.fasta>
##contig=<ID=scaffold_5329,length=1946,assembly=Zostera_marina.selectedgenome.v2.1proper.nuclearANDorganellar.20140906.fasta>
##contig=<ID=scaffold_5351,length=1939,assembly=Zostera_marina.selectedgenome.v2.1proper.nuclearANDorganellar.20140906.fasta>
##contig=<ID=scaffold_5350,length=1939,assembly=Zostera_marina.selectedgenome.v2.1proper.nuclearANDorganellar.20140906.fasta>
##contig=<ID=scaffold_5347,length=1939,assembly=Zostera_marina.selectedgenome.v2.1proper.nuclearANDorganellar.20140906.fasta>
##contig=<ID=scaffold_5369,length=1931,assembly=Zostera_marina.selectedgenome.v2.1proper.nuclearANDorganellar.20140906.fasta>
##contig=<ID=scaffold_5374,length=1930,assembly=Zostera_marina.selectedgenome.v2.1proper.nuclearANDorganellar.20140906.fasta>
##contig=<ID=scaffold_5392,length=1926,assembly=Zostera_marina.selectedgenome.v2.1proper.nuclearANDorganellar.20140906.fasta>
##contig=<ID=scaffold_5403,length=2019,assembly=Zostera_marina.selectedgenome.v2.1proper.nuclearANDorganellar.20140906.fasta>
##contig=<ID=scaffold_5424,length=2217,assembly=Zostera_marina.selectedgenome.v2.1proper.nuclearANDorganellar.20140906.fasta>
##contig=<ID=scaffold_5423,length=2262,assembly=Zostera_marina.selectedgenome.v2.1proper.nuclearANDorganellar.20140906.fasta>
##contig=<ID=scaffold_5435,length=1912,assembly=Zostera_marina.selectedgenome.v2.1proper.nuclearANDorganellar.20140906.fasta>
##contig=<ID=scaffold_5436,length=2011,assembly=Zostera_marina.selectedgenome.v2.1proper.nuclearANDorganellar.20140906.fasta>
##contig=<ID=scaffold_5447,length=1907,assembly=Zostera_marina.selectedgenome.v2.1proper.nuclearANDorganellar.20140906.fasta>
##contig=<ID=scaffold_5461,length=1903,assembly=Zostera_marina.selectedgenome.v2.1proper.nuclearANDorganellar.20140906.fasta>
##contig=<ID=scaffold_5467,length=1902,assembly=Zostera_marina.selectedgenome.v2.1proper.nuclearANDorganellar.20140906.fasta>
##contig=<ID=scaffold_5470,length=2000,assembly=Zostera_marina.selectedgenome.v2.1proper.nuclearANDorganellar.20140906.fasta>
##contig=<ID=scaffold_5474,length=2030,assembly=Zostera_marina.selectedgenome.v2.1proper.nuclearANDorganellar.20140906.fasta>
##contig=<ID=scaffold_5512,length=1988,assembly=Zostera_marina.selectedgenome.v2.1proper.nuclearANDorganellar.20140906.fasta>
##contig=<ID=scaffold_5541,length=1878,assembly=Zostera_marina.selectedgenome.v2.1proper.nuclearANDorganellar.20140906.fasta>
##contig=<ID=scaffold_5549,length=2378,assembly=Zostera_marina.selectedgenome.v2.1proper.nuclearANDorganellar.20140906.fasta>
##contig=<ID=scaffold_5550,length=1974,assembly=Zostera_marina.selectedgenome.v2.1proper.nuclearANDorganellar.20140906.fasta>
##contig=<ID=scaffold_5577,length=1866,assembly=Zostera_marina.selectedgenome.v2.1proper.nuclearANDorganellar.20140906.fasta>
##contig=<ID=scaffold_5604,length=1856,assembly=Zostera_marina.selectedgenome.v2.1proper.nuclearANDorganellar.20140906.fasta>
##contig=<ID=scaffold_5615,length=1854,assembly=Zostera_marina.selectedgenome.v2.1proper.nuclearANDorganellar.20140906.fasta>
##contig=<ID=scaffold_5637,length=1847,assembly=Zostera_marina.selectedgenome.v2.1proper.nuclearANDorganellar.20140906.fasta>
##contig=<ID=scaffold_5644,length=1846,assembly=Zostera_marina.selectedgenome.v2.1proper.nuclearANDorganellar.20140906.fasta>
##contig=<ID=scaffold_5653,length=1843,assembly=Zostera_marina.selectedgenome.v2.1proper.nuclearANDorganellar.20140906.fasta>
##contig=<ID=scaffold_5669,length=2076,assembly=Zostera_marina.selectedgenome.v2.1proper.nuclearANDorganellar.20140906.fasta>
##contig=<ID=scaffold_5670,length=1938,assembly=Zostera_marina.selectedgenome.v2.1proper.nuclearANDorganellar.20140906.fasta>
##contig=<ID=scaffold_5676,length=1837,assembly=Zostera_marina.selectedgenome.v2.1proper.nuclearANDorganellar.20140906.fasta>
##contig=<ID=scaffold_5682,length=1836,assembly=Zostera_marina.selectedgenome.v2.1proper.nuclearANDorganellar.20140906.fasta>
##contig=<ID=scaffold_5692,length=1834,assembly=Zostera_marina.selectedgenome.v2.1proper.nuclearANDorganellar.20140906.fasta>
##contig=<ID=scaffold_5711,length=1830,assembly=Zostera_marina.selectedgenome.v2.1proper.nuclearANDorganellar.20140906.fasta>
##contig=<ID=scaffold_5708,length=1830,assembly=Zostera_marina.selectedgenome.v2.1proper.nuclearANDorganellar.20140906.fasta>
##contig=<ID=scaffold_5717,length=1829,assembly=Zostera_marina.selectedgenome.v2.1proper.nuclearANDorganellar.20140906.fasta>
##contig=<ID=scaffold_5716,length=1929,assembly=Zostera_marina.selectedgenome.v2.1proper.nuclearANDorganellar.20140906.fasta>
##contig=<ID=scaffold_5714,length=1829,assembly=Zostera_marina.selectedgenome.v2.1proper.nuclearANDorganellar.20140906.fasta>
##contig=<ID=scaffold_5726,length=1825,assembly=Zostera_marina.selectedgenome.v2.1proper.nuclearANDorganellar.20140906.fasta>
##contig=<ID=scaffold_5733,length=1824,assembly=Zostera_marina.selectedgenome.v2.1proper.nuclearANDorganellar.20140906.fasta>
##contig=<ID=scaffold_5729,length=1824,assembly=Zostera_marina.selectedgenome.v2.1proper.nuclearANDorganellar.20140906.fasta>
##contig=<ID=scaffold_5748,length=2021,assembly=Zostera_marina.selectedgenome.v2.1proper.nuclearANDorganellar.20140906.fasta>
##contig=<ID=scaffold_5759,length=1817,assembly=Zostera_marina.selectedgenome.v2.1proper.nuclearANDorganellar.20140906.fasta>
##contig=<ID=scaffold_5769,length=1814,assembly=Zostera_marina.selectedgenome.v2.1proper.nuclearANDorganellar.20140906.fasta>
##contig=<ID=scaffold_5781,length=1912,assembly=Zostera_marina.selectedgenome.v2.1proper.nuclearANDorganellar.20140906.fasta>
##contig=<ID=scaffold_5797,length=1963,assembly=Zostera_marina.selectedgenome.v2.1proper.nuclearANDorganellar.20140906.fasta>
##contig=<ID=scaffold_5802,length=1807,assembly=Zostera_marina.selectedgenome.v2.1proper.nuclearANDorganellar.20140906.fasta>
##contig=<ID=scaffold_5816,length=35351,assembly=Zostera_marina.selectedgenome.v2.1proper.nuclearANDorganellar.20140906.fasta>
##contig=<ID=scaffold_5819,length=1800,assembly=Zostera_marina.selectedgenome.v2.1proper.nuclearANDorganellar.20140906.fasta>
##contig=<ID=scaffold_5831,length=1797,assembly=Zostera_marina.selectedgenome.v2.1proper.nuclearANDorganellar.20140906.fasta>
##contig=<ID=scaffold_5829,length=1797,assembly=Zostera_marina.selectedgenome.v2.1proper.nuclearANDorganellar.20140906.fasta>
##contig=<ID=scaffold_5828,length=1797,assembly=Zostera_marina.selectedgenome.v2.1proper.nuclearANDorganellar.20140906.fasta>
##contig=<ID=scaffold_5838,length=1796,assembly=Zostera_marina.selectedgenome.v2.1proper.nuclearANDorganellar.20140906.fasta>
##contig=<ID=scaffold_5841,length=2169,assembly=Zostera_marina.selectedgenome.v2.1proper.nuclearANDorganellar.20140906.fasta>
##contig=<ID=scaffold_5856,length=1891,assembly=Zostera_marina.selectedgenome.v2.1proper.nuclearANDorganellar.20140906.fasta>
##contig=<ID=scaffold_5860,length=1790,assembly=Zostera_marina.selectedgenome.v2.1proper.nuclearANDorganellar.20140906.fasta>
##contig=<ID=scaffold_5900,length=1880,assembly=Zostera_marina.selectedgenome.v2.1proper.nuclearANDorganellar.20140906.fasta>
##contig=<ID=scaffold_5909,length=1778,assembly=Zostera_marina.selectedgenome.v2.1proper.nuclearANDorganellar.20140906.fasta>
##contig=<ID=scaffold_5931,length=1771,assembly=Zostera_marina.selectedgenome.v2.1proper.nuclearANDorganellar.20140906.fasta>
##contig=<ID=scaffold_5942,length=1869,assembly=Zostera_marina.selectedgenome.v2.1proper.nuclearANDorganellar.20140906.fasta>
##contig=<ID=scaffold_5972,length=1761,assembly=Zostera_marina.selectedgenome.v2.1proper.nuclearANDorganellar.20140906.fasta>
##contig=<ID=scaffold_5971,length=1761,assembly=Zostera_marina.selectedgenome.v2.1proper.nuclearANDorganellar.20140906.fasta>
##contig=<ID=scaffold_6000,length=1855,assembly=Zostera_marina.selectedgenome.v2.1proper.nuclearANDorganellar.20140906.fasta>
##contig=<ID=scaffold_6011,length=1751,assembly=Zostera_marina.selectedgenome.v2.1proper.nuclearANDorganellar.20140906.fasta>
##contig=<ID=scaffold_6026,length=1746,assembly=Zostera_marina.selectedgenome.v2.1proper.nuclearANDorganellar.20140906.fasta>
##contig=<ID=scaffold_6044,length=1743,assembly=Zostera_marina.selectedgenome.v2.1proper.nuclearANDorganellar.20140906.fasta>
##contig=<ID=scaffold_6051,length=1741,assembly=Zostera_marina.selectedgenome.v2.1proper.nuclearANDorganellar.20140906.fasta>
##contig=<ID=scaffold_6050,length=1741,assembly=Zostera_marina.selectedgenome.v2.1proper.nuclearANDorganellar.20140906.fasta>
##contig=<ID=scaffold_6048,length=1741,assembly=Zostera_marina.selectedgenome.v2.1proper.nuclearANDorganellar.20140906.fasta>
##contig=<ID=scaffold_6108,length=1727,assembly=Zostera_marina.selectedgenome.v2.1proper.nuclearANDorganellar.20140906.fasta>
##contig=<ID=scaffold_6105,length=1727,assembly=Zostera_marina.selectedgenome.v2.1proper.nuclearANDorganellar.20140906.fasta>
##contig=<ID=scaffold_6115,length=1725,assembly=Zostera_marina.selectedgenome.v2.1proper.nuclearANDorganellar.20140906.fasta>
##contig=<ID=scaffold_6110,length=1725,assembly=Zostera_marina.selectedgenome.v2.1proper.nuclearANDorganellar.20140906.fasta>
##contig=<ID=scaffold_6127,length=2003,assembly=Zostera_marina.selectedgenome.v2.1proper.nuclearANDorganellar.20140906.fasta>
##contig=<ID=scaffold_6130,length=1822,assembly=Zostera_marina.selectedgenome.v2.1proper.nuclearANDorganellar.20140906.fasta>
##contig=<ID=scaffold_6137,length=1721,assembly=Zostera_marina.selectedgenome.v2.1proper.nuclearANDorganellar.20140906.fasta>
##contig=<ID=scaffold_6145,length=1719,assembly=Zostera_marina.selectedgenome.v2.1proper.nuclearANDorganellar.20140906.fasta>
##contig=<ID=scaffold_6166,length=1817,assembly=Zostera_marina.selectedgenome.v2.1proper.nuclearANDorganellar.20140906.fasta>
##contig=<ID=scaffold_6171,length=1916,assembly=Zostera_marina.selectedgenome.v2.1proper.nuclearANDorganellar.20140906.fasta>
##contig=<ID=scaffold_6178,length=1715,assembly=Zostera_marina.selectedgenome.v2.1proper.nuclearANDorganellar.20140906.fasta>
##contig=<ID=scaffold_6188,length=2185,assembly=Zostera_marina.selectedgenome.v2.1proper.nuclearANDorganellar.20140906.fasta>
##contig=<ID=scaffold_6186,length=1713,assembly=Zostera_marina.selectedgenome.v2.1proper.nuclearANDorganellar.20140906.fasta>
##contig=<ID=scaffold_6191,length=1711,assembly=Zostera_marina.selectedgenome.v2.1proper.nuclearANDorganellar.20140906.fasta>
##contig=<ID=scaffold_6211,length=1709,assembly=Zostera_marina.selectedgenome.v2.1proper.nuclearANDorganellar.20140906.fasta>
##contig=<ID=scaffold_6210,length=1848,assembly=Zostera_marina.selectedgenome.v2.1proper.nuclearANDorganellar.20140906.fasta>
##contig=<ID=scaffold_6206,length=1709,assembly=Zostera_marina.selectedgenome.v2.1proper.nuclearANDorganellar.20140906.fasta>
##contig=<ID=scaffold_6248,length=1703,assembly=Zostera_marina.selectedgenome.v2.1proper.nuclearANDorganellar.20140906.fasta>
##contig=<ID=scaffold_6268,length=1795,assembly=Zostera_marina.selectedgenome.v2.1proper.nuclearANDorganellar.20140906.fasta>
##contig=<ID=scaffold_6278,length=1694,assembly=Zostera_marina.selectedgenome.v2.1proper.nuclearANDorganellar.20140906.fasta>
##contig=<ID=scaffold_6279,length=1793,assembly=Zostera_marina.selectedgenome.v2.1proper.nuclearANDorganellar.20140906.fasta>
##contig=<ID=scaffold_6290,length=1691,assembly=Zostera_marina.selectedgenome.v2.1proper.nuclearANDorganellar.20140906.fasta>
##contig=<ID=scaffold_6319,length=1686,assembly=Zostera_marina.selectedgenome.v2.1proper.nuclearANDorganellar.20140906.fasta>
##contig=<ID=scaffold_6343,length=1678,assembly=Zostera_marina.selectedgenome.v2.1proper.nuclearANDorganellar.20140906.fasta>
##contig=<ID=scaffold_6342,length=1678,assembly=Zostera_marina.selectedgenome.v2.1proper.nuclearANDorganellar.20140906.fasta>
##contig=<ID=scaffold_6355,length=1775,assembly=Zostera_marina.selectedgenome.v2.1proper.nuclearANDorganellar.20140906.fasta>
##contig=<ID=scaffold_6353,length=1675,assembly=Zostera_marina.selectedgenome.v2.1proper.nuclearANDorganellar.20140906.fasta>
##contig=<ID=scaffold_6359,length=1674,assembly=Zostera_marina.selectedgenome.v2.1proper.nuclearANDorganellar.20140906.fasta>
##contig=<ID=scaffold_6365,length=1773,assembly=Zostera_marina.selectedgenome.v2.1proper.nuclearANDorganellar.20140906.fasta>
##contig=<ID=scaffold_6371,length=2392,assembly=Zostera_marina.selectedgenome.v2.1proper.nuclearANDorganellar.20140906.fasta>
##contig=<ID=scaffold_6370,length=1864,assembly=Zostera_marina.selectedgenome.v2.1proper.nuclearANDorganellar.20140906.fasta>
##contig=<ID=scaffold_6369,length=1672,assembly=Zostera_marina.selectedgenome.v2.1proper.nuclearANDorganellar.20140906.fasta>
##contig=<ID=scaffold_6396,length=1665,assembly=Zostera_marina.selectedgenome.v2.1proper.nuclearANDorganellar.20140906.fasta>
##contig=<ID=scaffold_6407,length=1662,assembly=Zostera_marina.selectedgenome.v2.1proper.nuclearANDorganellar.20140906.fasta>
##contig=<ID=scaffold_6435,length=1755,assembly=Zostera_marina.selectedgenome.v2.1proper.nuclearANDorganellar.20140906.fasta>
##contig=<ID=scaffold_6451,length=2686,assembly=Zostera_marina.selectedgenome.v2.1proper.nuclearANDorganellar.20140906.fasta>
##contig=<ID=scaffold_6474,length=1745,assembly=Zostera_marina.selectedgenome.v2.1proper.nuclearANDorganellar.20140906.fasta>
##contig=<ID=scaffold_6473,length=1645,assembly=Zostera_marina.selectedgenome.v2.1proper.nuclearANDorganellar.20140906.fasta>
##contig=<ID=scaffold_6477,length=1644,assembly=Zostera_marina.selectedgenome.v2.1proper.nuclearANDorganellar.20140906.fasta>
##contig=<ID=scaffold_6476,length=1644,assembly=Zostera_marina.selectedgenome.v2.1proper.nuclearANDorganellar.20140906.fasta>
##contig=<ID=scaffold_6501,length=1639,assembly=Zostera_marina.selectedgenome.v2.1proper.nuclearANDorganellar.20140906.fasta>
##contig=<ID=scaffold_6500,length=1739,assembly=Zostera_marina.selectedgenome.v2.1proper.nuclearANDorganellar.20140906.fasta>
##contig=<ID=scaffold_6518,length=1636,assembly=Zostera_marina.selectedgenome.v2.1proper.nuclearANDorganellar.20140906.fasta>
##contig=<ID=scaffold_6525,length=1735,assembly=Zostera_marina.selectedgenome.v2.1proper.nuclearANDorganellar.20140906.fasta>
##contig=<ID=scaffold_6524,length=1635,assembly=Zostera_marina.selectedgenome.v2.1proper.nuclearANDorganellar.20140906.fasta>
##contig=<ID=scaffold_6522,length=1635,assembly=Zostera_marina.selectedgenome.v2.1proper.nuclearANDorganellar.20140906.fasta>
##contig=<ID=scaffold_6554,length=1630,assembly=Zostera_marina.selectedgenome.v2.1proper.nuclearANDorganellar.20140906.fasta>
##contig=<ID=scaffold_6561,length=1829,assembly=Zostera_marina.selectedgenome.v2.1proper.nuclearANDorganellar.20140906.fasta>
##contig=<ID=scaffold_6560,length=1729,assembly=Zostera_marina.selectedgenome.v2.1proper.nuclearANDorganellar.20140906.fasta>
##contig=<ID=scaffold_6558,length=1629,assembly=Zostera_marina.selectedgenome.v2.1proper.nuclearANDorganellar.20140906.fasta>
##contig=<ID=scaffold_6586,length=1825,assembly=Zostera_marina.selectedgenome.v2.1proper.nuclearANDorganellar.20140906.fasta>
##contig=<ID=scaffold_6584,length=1625,assembly=Zostera_marina.selectedgenome.v2.1proper.nuclearANDorganellar.20140906.fasta>
##contig=<ID=scaffold_6591,length=1623,assembly=Zostera_marina.selectedgenome.v2.1proper.nuclearANDorganellar.20140906.fasta>
##contig=<ID=scaffold_6590,length=1623,assembly=Zostera_marina.selectedgenome.v2.1proper.nuclearANDorganellar.20140906.fasta>
##contig=<ID=scaffold_6597,length=1622,assembly=Zostera_marina.selectedgenome.v2.1proper.nuclearANDorganellar.20140906.fasta>
##contig=<ID=scaffold_6596,length=1722,assembly=Zostera_marina.selectedgenome.v2.1proper.nuclearANDorganellar.20140906.fasta>
##contig=<ID=scaffold_6610,length=1720,assembly=Zostera_marina.selectedgenome.v2.1proper.nuclearANDorganellar.20140906.fasta>
##contig=<ID=scaffold_6616,length=1619,assembly=Zostera_marina.selectedgenome.v2.1proper.nuclearANDorganellar.20140906.fasta>
##contig=<ID=scaffold_6641,length=1614,assembly=Zostera_marina.selectedgenome.v2.1proper.nuclearANDorganellar.20140906.fasta>
##contig=<ID=scaffold_6663,length=1610,assembly=Zostera_marina.selectedgenome.v2.1proper.nuclearANDorganellar.20140906.fasta>
##contig=<ID=scaffold_6683,length=1606,assembly=Zostera_marina.selectedgenome.v2.1proper.nuclearANDorganellar.20140906.fasta>
##contig=<ID=scaffold_6690,length=1605,assembly=Zostera_marina.selectedgenome.v2.1proper.nuclearANDorganellar.20140906.fasta>
##contig=<ID=scaffold_6699,length=1603,assembly=Zostera_marina.selectedgenome.v2.1proper.nuclearANDorganellar.20140906.fasta>
##contig=<ID=scaffold_6704,length=1602,assembly=Zostera_marina.selectedgenome.v2.1proper.nuclearANDorganellar.20140906.fasta>
##contig=<ID=scaffold_6741,length=1597,assembly=Zostera_marina.selectedgenome.v2.1proper.nuclearANDorganellar.20140906.fasta>
##contig=<ID=scaffold_6756,length=1595,assembly=Zostera_marina.selectedgenome.v2.1proper.nuclearANDorganellar.20140906.fasta>
##contig=<ID=scaffold_6784,length=1590,assembly=Zostera_marina.selectedgenome.v2.1proper.nuclearANDorganellar.20140906.fasta>
##contig=<ID=scaffold_6818,length=1584,assembly=Zostera_marina.selectedgenome.v2.1proper.nuclearANDorganellar.20140906.fasta>
##contig=<ID=scaffold_6829,length=1582,assembly=Zostera_marina.selectedgenome.v2.1proper.nuclearANDorganellar.20140906.fasta>
##contig=<ID=scaffold_6856,length=1577,assembly=Zostera_marina.selectedgenome.v2.1proper.nuclearANDorganellar.20140906.fasta>
##contig=<ID=scaffold_6855,length=1677,assembly=Zostera_marina.selectedgenome.v2.1proper.nuclearANDorganellar.20140906.fasta>
##contig=<ID=scaffold_6854,length=1577,assembly=Zostera_marina.selectedgenome.v2.1proper.nuclearANDorganellar.20140906.fasta>
##contig=<ID=scaffold_6867,length=1575,assembly=Zostera_marina.selectedgenome.v2.1proper.nuclearANDorganellar.20140906.fasta>
##contig=<ID=scaffold_6880,length=1574,assembly=Zostera_marina.selectedgenome.v2.1proper.nuclearANDorganellar.20140906.fasta>
##contig=<ID=scaffold_6879,length=1574,assembly=Zostera_marina.selectedgenome.v2.1proper.nuclearANDorganellar.20140906.fasta>
##contig=<ID=scaffold_6887,length=1732,assembly=Zostera_marina.selectedgenome.v2.1proper.nuclearANDorganellar.20140906.fasta>
##contig=<ID=scaffold_6903,length=1570,assembly=Zostera_marina.selectedgenome.v2.1proper.nuclearANDorganellar.20140906.fasta>
##contig=<ID=scaffold_6916,length=1668,assembly=Zostera_marina.selectedgenome.v2.1proper.nuclearANDorganellar.20140906.fasta>
##contig=<ID=scaffold_6927,length=1566,assembly=Zostera_marina.selectedgenome.v2.1proper.nuclearANDorganellar.20140906.fasta>
##contig=<ID=scaffold_6953,length=1561,assembly=Zostera_marina.selectedgenome.v2.1proper.nuclearANDorganellar.20140906.fasta>
##contig=<ID=scaffold_6959,length=1560,assembly=Zostera_marina.selectedgenome.v2.1proper.nuclearANDorganellar.20140906.fasta>
##contig=<ID=scaffold_6962,length=1559,assembly=Zostera_marina.selectedgenome.v2.1proper.nuclearANDorganellar.20140906.fasta>
##contig=<ID=scaffold_6997,length=1553,assembly=Zostera_marina.selectedgenome.v2.1proper.nuclearANDorganellar.20140906.fasta>
##contig=<ID=scaffold_7022,length=1677,assembly=Zostera_marina.selectedgenome.v2.1proper.nuclearANDorganellar.20140906.fasta>
##contig=<ID=scaffold_7021,length=1711,assembly=Zostera_marina.selectedgenome.v2.1proper.nuclearANDorganellar.20140906.fasta>
##contig=<ID=scaffold_7028,length=1548,assembly=Zostera_marina.selectedgenome.v2.1proper.nuclearANDorganellar.20140906.fasta>
##contig=<ID=scaffold_7040,length=1546,assembly=Zostera_marina.selectedgenome.v2.1proper.nuclearANDorganellar.20140906.fasta>
##contig=<ID=scaffold_7043,length=1545,assembly=Zostera_marina.selectedgenome.v2.1proper.nuclearANDorganellar.20140906.fasta>
##contig=<ID=scaffold_7066,length=1640,assembly=Zostera_marina.selectedgenome.v2.1proper.nuclearANDorganellar.20140906.fasta>
##contig=<ID=scaffold_7063,length=1640,assembly=Zostera_marina.selectedgenome.v2.1proper.nuclearANDorganellar.20140906.fasta>
##contig=<ID=scaffold_7078,length=1538,assembly=Zostera_marina.selectedgenome.v2.1proper.nuclearANDorganellar.20140906.fasta>
##contig=<ID=scaffold_7076,length=1713,assembly=Zostera_marina.selectedgenome.v2.1proper.nuclearANDorganellar.20140906.fasta>
##contig=<ID=scaffold_7074,length=1538,assembly=Zostera_marina.selectedgenome.v2.1proper.nuclearANDorganellar.20140906.fasta>
##contig=<ID=scaffold_7088,length=1636,assembly=Zostera_marina.selectedgenome.v2.1proper.nuclearANDorganellar.20140906.fasta>
##contig=<ID=scaffold_7099,length=1535,assembly=Zostera_marina.selectedgenome.v2.1proper.nuclearANDorganellar.20140906.fasta>
##contig=<ID=scaffold_7091,length=1635,assembly=Zostera_marina.selectedgenome.v2.1proper.nuclearANDorganellar.20140906.fasta>
##contig=<ID=scaffold_7108,length=1533,assembly=Zostera_marina.selectedgenome.v2.1proper.nuclearANDorganellar.20140906.fasta>
##contig=<ID=scaffold_7117,length=1532,assembly=Zostera_marina.selectedgenome.v2.1proper.nuclearANDorganellar.20140906.fasta>
##contig=<ID=scaffold_7121,length=1531,assembly=Zostera_marina.selectedgenome.v2.1proper.nuclearANDorganellar.20140906.fasta>
##contig=<ID=scaffold_7140,length=1529,assembly=Zostera_marina.selectedgenome.v2.1proper.nuclearANDorganellar.20140906.fasta>
##contig=<ID=scaffold_7151,length=1527,assembly=Zostera_marina.selectedgenome.v2.1proper.nuclearANDorganellar.20140906.fasta>
##contig=<ID=scaffold_7150,length=1527,assembly=Zostera_marina.selectedgenome.v2.1proper.nuclearANDorganellar.20140906.fasta>
##contig=<ID=scaffold_7180,length=1722,assembly=Zostera_marina.selectedgenome.v2.1proper.nuclearANDorganellar.20140906.fasta>
##contig=<ID=scaffold_7184,length=1521,assembly=Zostera_marina.selectedgenome.v2.1proper.nuclearANDorganellar.20140906.fasta>
##contig=<ID=scaffold_7197,length=1619,assembly=Zostera_marina.selectedgenome.v2.1proper.nuclearANDorganellar.20140906.fasta>
##contig=<ID=scaffold_7216,length=1516,assembly=Zostera_marina.selectedgenome.v2.1proper.nuclearANDorganellar.20140906.fasta>
##contig=<ID=scaffold_7215,length=1616,assembly=Zostera_marina.selectedgenome.v2.1proper.nuclearANDorganellar.20140906.fasta>
##contig=<ID=scaffold_7225,length=1514,assembly=Zostera_marina.selectedgenome.v2.1proper.nuclearANDorganellar.20140906.fasta>
##contig=<ID=scaffold_7230,length=1513,assembly=Zostera_marina.selectedgenome.v2.1proper.nuclearANDorganellar.20140906.fasta>
##contig=<ID=scaffold_7249,length=1610,assembly=Zostera_marina.selectedgenome.v2.1proper.nuclearANDorganellar.20140906.fasta>
##contig=<ID=scaffold_7255,length=1509,assembly=Zostera_marina.selectedgenome.v2.1proper.nuclearANDorganellar.20140906.fasta>
##contig=<ID=scaffold_7287,length=1503,assembly=Zostera_marina.selectedgenome.v2.1proper.nuclearANDorganellar.20140906.fasta>
##contig=<ID=scaffold_7292,length=1602,assembly=Zostera_marina.selectedgenome.v2.1proper.nuclearANDorganellar.20140906.fasta>
##contig=<ID=scaffold_7316,length=1498,assembly=Zostera_marina.selectedgenome.v2.1proper.nuclearANDorganellar.20140906.fasta>
##contig=<ID=scaffold_7336,length=1494,assembly=Zostera_marina.selectedgenome.v2.1proper.nuclearANDorganellar.20140906.fasta>
##contig=<ID=scaffold_7339,length=1493,assembly=Zostera_marina.selectedgenome.v2.1proper.nuclearANDorganellar.20140906.fasta>
##contig=<ID=scaffold_7345,length=1692,assembly=Zostera_marina.selectedgenome.v2.1proper.nuclearANDorganellar.20140906.fasta>
##contig=<ID=scaffold_7355,length=1985,assembly=Zostera_marina.selectedgenome.v2.1proper.nuclearANDorganellar.20140906.fasta>
##contig=<ID=scaffold_7372,length=1488,assembly=Zostera_marina.selectedgenome.v2.1proper.nuclearANDorganellar.20140906.fasta>
##contig=<ID=scaffold_7378,length=1687,assembly=Zostera_marina.selectedgenome.v2.1proper.nuclearANDorganellar.20140906.fasta>
##contig=<ID=scaffold_7377,length=1487,assembly=Zostera_marina.selectedgenome.v2.1proper.nuclearANDorganellar.20140906.fasta>
##contig=<ID=scaffold_7386,length=1486,assembly=Zostera_marina.selectedgenome.v2.1proper.nuclearANDorganellar.20140906.fasta>
##contig=<ID=scaffold_7383,length=1586,assembly=Zostera_marina.selectedgenome.v2.1proper.nuclearANDorganellar.20140906.fasta>
##contig=<ID=scaffold_7381,length=1486,assembly=Zostera_marina.selectedgenome.v2.1proper.nuclearANDorganellar.20140906.fasta>
##contig=<ID=scaffold_7395,length=1485,assembly=Zostera_marina.selectedgenome.v2.1proper.nuclearANDorganellar.20140906.fasta>
##contig=<ID=scaffold_7390,length=1485,assembly=Zostera_marina.selectedgenome.v2.1proper.nuclearANDorganellar.20140906.fasta>
##contig=<ID=scaffold_7402,length=1484,assembly=Zostera_marina.selectedgenome.v2.1proper.nuclearANDorganellar.20140906.fasta>
##contig=<ID=scaffold_7399,length=1484,assembly=Zostera_marina.selectedgenome.v2.1proper.nuclearANDorganellar.20140906.fasta>
##contig=<ID=scaffold_7415,length=1482,assembly=Zostera_marina.selectedgenome.v2.1proper.nuclearANDorganellar.20140906.fasta>
##contig=<ID=scaffold_7429,length=1481,assembly=Zostera_marina.selectedgenome.v2.1proper.nuclearANDorganellar.20140906.fasta>
##contig=<ID=scaffold_7425,length=1481,assembly=Zostera_marina.selectedgenome.v2.1proper.nuclearANDorganellar.20140906.fasta>
##contig=<ID=scaffold_7421,length=1481,assembly=Zostera_marina.selectedgenome.v2.1proper.nuclearANDorganellar.20140906.fasta>
##contig=<ID=scaffold_7433,length=1480,assembly=Zostera_marina.selectedgenome.v2.1proper.nuclearANDorganellar.20140906.fasta>
##contig=<ID=scaffold_7443,length=1479,assembly=Zostera_marina.selectedgenome.v2.1proper.nuclearANDorganellar.20140906.fasta>
##contig=<ID=scaffold_7441,length=1479,assembly=Zostera_marina.selectedgenome.v2.1proper.nuclearANDorganellar.20140906.fasta>
##contig=<ID=scaffold_7435,length=1821,assembly=Zostera_marina.selectedgenome.v2.1proper.nuclearANDorganellar.20140906.fasta>
##contig=<ID=scaffold_7444,length=1478,assembly=Zostera_marina.selectedgenome.v2.1proper.nuclearANDorganellar.20140906.fasta>
##contig=<ID=scaffold_7506,length=1470,assembly=Zostera_marina.selectedgenome.v2.1proper.nuclearANDorganellar.20140906.fasta>
##contig=<ID=scaffold_7504,length=1470,assembly=Zostera_marina.selectedgenome.v2.1proper.nuclearANDorganellar.20140906.fasta>
##contig=<ID=scaffold_7500,length=1470,assembly=Zostera_marina.selectedgenome.v2.1proper.nuclearANDorganellar.20140906.fasta>
##contig=<ID=scaffold_7522,length=1468,assembly=Zostera_marina.selectedgenome.v2.1proper.nuclearANDorganellar.20140906.fasta>
##contig=<ID=scaffold_7539,length=1571,assembly=Zostera_marina.selectedgenome.v2.1proper.nuclearANDorganellar.20140906.fasta>
##contig=<ID=scaffold_7538,length=1566,assembly=Zostera_marina.selectedgenome.v2.1proper.nuclearANDorganellar.20140906.fasta>
##contig=<ID=scaffold_7531,length=1466,assembly=Zostera_marina.selectedgenome.v2.1proper.nuclearANDorganellar.20140906.fasta>
##contig=<ID=scaffold_7549,length=1665,assembly=Zostera_marina.selectedgenome.v2.1proper.nuclearANDorganellar.20140906.fasta>
##contig=<ID=scaffold_7561,length=1463,assembly=Zostera_marina.selectedgenome.v2.1proper.nuclearANDorganellar.20140906.fasta>
##contig=<ID=scaffold_7605,length=1458,assembly=Zostera_marina.selectedgenome.v2.1proper.nuclearANDorganellar.20140906.fasta>
##contig=<ID=scaffold_7611,length=1457,assembly=Zostera_marina.selectedgenome.v2.1proper.nuclearANDorganellar.20140906.fasta>
##contig=<ID=scaffold_7660,length=1723,assembly=Zostera_marina.selectedgenome.v2.1proper.nuclearANDorganellar.20140906.fasta>
##contig=<ID=scaffold_7657,length=1550,assembly=Zostera_marina.selectedgenome.v2.1proper.nuclearANDorganellar.20140906.fasta>
##contig=<ID=scaffold_7655,length=1450,assembly=Zostera_marina.selectedgenome.v2.1proper.nuclearANDorganellar.20140906.fasta>
##contig=<ID=scaffold_7666,length=1549,assembly=Zostera_marina.selectedgenome.v2.1proper.nuclearANDorganellar.20140906.fasta>
##contig=<ID=scaffold_7677,length=1548,assembly=Zostera_marina.selectedgenome.v2.1proper.nuclearANDorganellar.20140906.fasta>
##contig=<ID=scaffold_7708,length=1643,assembly=Zostera_marina.selectedgenome.v2.1proper.nuclearANDorganellar.20140906.fasta>
##contig=<ID=scaffold_7706,length=1543,assembly=Zostera_marina.selectedgenome.v2.1proper.nuclearANDorganellar.20140906.fasta>
##contig=<ID=scaffold_7715,length=1442,assembly=Zostera_marina.selectedgenome.v2.1proper.nuclearANDorganellar.20140906.fasta>
##contig=<ID=scaffold_7712,length=1442,assembly=Zostera_marina.selectedgenome.v2.1proper.nuclearANDorganellar.20140906.fasta>
##contig=<ID=scaffold_7728,length=1440,assembly=Zostera_marina.selectedgenome.v2.1proper.nuclearANDorganellar.20140906.fasta>
##contig=<ID=scaffold_7745,length=1439,assembly=Zostera_marina.selectedgenome.v2.1proper.nuclearANDorganellar.20140906.fasta>
##contig=<ID=scaffold_7751,length=1438,assembly=Zostera_marina.selectedgenome.v2.1proper.nuclearANDorganellar.20140906.fasta>
##contig=<ID=scaffold_7779,length=1435,assembly=Zostera_marina.selectedgenome.v2.1proper.nuclearANDorganellar.20140906.fasta>
##contig=<ID=scaffold_7794,length=1433,assembly=Zostera_marina.selectedgenome.v2.1proper.nuclearANDorganellar.20140906.fasta>
##contig=<ID=scaffold_7801,length=1431,assembly=Zostera_marina.selectedgenome.v2.1proper.nuclearANDorganellar.20140906.fasta>
##contig=<ID=scaffold_7815,length=1430,assembly=Zostera_marina.selectedgenome.v2.1proper.nuclearANDorganellar.20140906.fasta>
##contig=<ID=scaffold_7830,length=1428,assembly=Zostera_marina.selectedgenome.v2.1proper.nuclearANDorganellar.20140906.fasta>
##contig=<ID=scaffold_7827,length=1428,assembly=Zostera_marina.selectedgenome.v2.1proper.nuclearANDorganellar.20140906.fasta>
##contig=<ID=scaffold_7847,length=1426,assembly=Zostera_marina.selectedgenome.v2.1proper.nuclearANDorganellar.20140906.fasta>
##contig=<ID=scaffold_7867,length=1423,assembly=Zostera_marina.selectedgenome.v2.1proper.nuclearANDorganellar.20140906.fasta>
##contig=<ID=scaffold_7889,length=1420,assembly=Zostera_marina.selectedgenome.v2.1proper.nuclearANDorganellar.20140906.fasta>
##contig=<ID=scaffold_7882,length=1420,assembly=Zostera_marina.selectedgenome.v2.1proper.nuclearANDorganellar.20140906.fasta>
##contig=<ID=scaffold_7905,length=1418,assembly=Zostera_marina.selectedgenome.v2.1proper.nuclearANDorganellar.20140906.fasta>
##contig=<ID=scaffold_7926,length=1415,assembly=Zostera_marina.selectedgenome.v2.1proper.nuclearANDorganellar.20140906.fasta>
##contig=<ID=scaffold_7935,length=1413,assembly=Zostera_marina.selectedgenome.v2.1proper.nuclearANDorganellar.20140906.fasta>
##contig=<ID=scaffold_7954,length=1412,assembly=Zostera_marina.selectedgenome.v2.1proper.nuclearANDorganellar.20140906.fasta>
##contig=<ID=scaffold_7974,length=1610,assembly=Zostera_marina.selectedgenome.v2.1proper.nuclearANDorganellar.20140906.fasta>
##contig=<ID=scaffold_7972,length=1510,assembly=Zostera_marina.selectedgenome.v2.1proper.nuclearANDorganellar.20140906.fasta>
##contig=<ID=scaffold_7988,length=1407,assembly=Zostera_marina.selectedgenome.v2.1proper.nuclearANDorganellar.20140906.fasta>
##contig=<ID=scaffold_8001,length=1406,assembly=Zostera_marina.selectedgenome.v2.1proper.nuclearANDorganellar.20140906.fasta>
##contig=<ID=scaffold_8016,length=1404,assembly=Zostera_marina.selectedgenome.v2.1proper.nuclearANDorganellar.20140906.fasta>
##contig=<ID=scaffold_8013,length=1404,assembly=Zostera_marina.selectedgenome.v2.1proper.nuclearANDorganellar.20140906.fasta>
##contig=<ID=scaffold_8022,length=1503,assembly=Zostera_marina.selectedgenome.v2.1proper.nuclearANDorganellar.20140906.fasta>
##contig=<ID=scaffold_8021,length=1403,assembly=Zostera_marina.selectedgenome.v2.1proper.nuclearANDorganellar.20140906.fasta>
##contig=<ID=scaffold_8030,length=1402,assembly=Zostera_marina.selectedgenome.v2.1proper.nuclearANDorganellar.20140906.fasta>
##contig=<ID=scaffold_8045,length=1401,assembly=Zostera_marina.selectedgenome.v2.1proper.nuclearANDorganellar.20140906.fasta>
##contig=<ID=scaffold_8037,length=1401,assembly=Zostera_marina.selectedgenome.v2.1proper.nuclearANDorganellar.20140906.fasta>
##contig=<ID=scaffold_8066,length=1499,assembly=Zostera_marina.selectedgenome.v2.1proper.nuclearANDorganellar.20140906.fasta>
##contig=<ID=scaffold_8064,length=1499,assembly=Zostera_marina.selectedgenome.v2.1proper.nuclearANDorganellar.20140906.fasta>
##contig=<ID=scaffold_8062,length=1399,assembly=Zostera_marina.selectedgenome.v2.1proper.nuclearANDorganellar.20140906.fasta>
##contig=<ID=scaffold_8078,length=2555,assembly=Zostera_marina.selectedgenome.v2.1proper.nuclearANDorganellar.20140906.fasta>
##contig=<ID=scaffold_8080,length=1597,assembly=Zostera_marina.selectedgenome.v2.1proper.nuclearANDorganellar.20140906.fasta>
##contig=<ID=scaffold_8103,length=1395,assembly=Zostera_marina.selectedgenome.v2.1proper.nuclearANDorganellar.20140906.fasta>
##contig=<ID=scaffold_8111,length=1394,assembly=Zostera_marina.selectedgenome.v2.1proper.nuclearANDorganellar.20140906.fasta>
##contig=<ID=scaffold_8130,length=1392,assembly=Zostera_marina.selectedgenome.v2.1proper.nuclearANDorganellar.20140906.fasta>
##contig=<ID=scaffold_8124,length=1392,assembly=Zostera_marina.selectedgenome.v2.1proper.nuclearANDorganellar.20140906.fasta>
##contig=<ID=scaffold_8149,length=1390,assembly=Zostera_marina.selectedgenome.v2.1proper.nuclearANDorganellar.20140906.fasta>
##contig=<ID=scaffold_8154,length=1389,assembly=Zostera_marina.selectedgenome.v2.1proper.nuclearANDorganellar.20140906.fasta>
##contig=<ID=scaffold_8173,length=1588,assembly=Zostera_marina.selectedgenome.v2.1proper.nuclearANDorganellar.20140906.fasta>
##contig=<ID=scaffold_8179,length=1487,assembly=Zostera_marina.selectedgenome.v2.1proper.nuclearANDorganellar.20140906.fasta>
##contig=<ID=scaffold_8185,length=1386,assembly=Zostera_marina.selectedgenome.v2.1proper.nuclearANDorganellar.20140906.fasta>
##contig=<ID=scaffold_8184,length=1386,assembly=Zostera_marina.selectedgenome.v2.1proper.nuclearANDorganellar.20140906.fasta>
##contig=<ID=scaffold_8201,length=1485,assembly=Zostera_marina.selectedgenome.v2.1proper.nuclearANDorganellar.20140906.fasta>
##contig=<ID=scaffold_8225,length=1383,assembly=Zostera_marina.selectedgenome.v2.1proper.nuclearANDorganellar.20140906.fasta>
##contig=<ID=scaffold_8216,length=1383,assembly=Zostera_marina.selectedgenome.v2.1proper.nuclearANDorganellar.20140906.fasta>
##contig=<ID=scaffold_8215,length=1383,assembly=Zostera_marina.selectedgenome.v2.1proper.nuclearANDorganellar.20140906.fasta>
##contig=<ID=scaffold_8248,length=1380,assembly=Zostera_marina.selectedgenome.v2.1proper.nuclearANDorganellar.20140906.fasta>
##contig=<ID=scaffold_8292,length=1475,assembly=Zostera_marina.selectedgenome.v2.1proper.nuclearANDorganellar.20140906.fasta>
##contig=<ID=scaffold_8291,length=1375,assembly=Zostera_marina.selectedgenome.v2.1proper.nuclearANDorganellar.20140906.fasta>
##contig=<ID=scaffold_8298,length=1374,assembly=Zostera_marina.selectedgenome.v2.1proper.nuclearANDorganellar.20140906.fasta>
##contig=<ID=scaffold_8329,length=1371,assembly=Zostera_marina.selectedgenome.v2.1proper.nuclearANDorganellar.20140906.fasta>
##contig=<ID=scaffold_8323,length=1471,assembly=Zostera_marina.selectedgenome.v2.1proper.nuclearANDorganellar.20140906.fasta>
##contig=<ID=scaffold_8339,length=1370,assembly=Zostera_marina.selectedgenome.v2.1proper.nuclearANDorganellar.20140906.fasta>
##contig=<ID=scaffold_8332,length=1370,assembly=Zostera_marina.selectedgenome.v2.1proper.nuclearANDorganellar.20140906.fasta>
##contig=<ID=scaffold_8358,length=1468,assembly=Zostera_marina.selectedgenome.v2.1proper.nuclearANDorganellar.20140906.fasta>
##contig=<ID=scaffold_8367,length=1626,assembly=Zostera_marina.selectedgenome.v2.1proper.nuclearANDorganellar.20140906.fasta>
##contig=<ID=scaffold_8381,length=1366,assembly=Zostera_marina.selectedgenome.v2.1proper.nuclearANDorganellar.20140906.fasta>
##contig=<ID=scaffold_8380,length=1466,assembly=Zostera_marina.selectedgenome.v2.1proper.nuclearANDorganellar.20140906.fasta>
##contig=<ID=scaffold_8410,length=1463,assembly=Zostera_marina.selectedgenome.v2.1proper.nuclearANDorganellar.20140906.fasta>
##contig=<ID=scaffold_8418,length=1462,assembly=Zostera_marina.selectedgenome.v2.1proper.nuclearANDorganellar.20140906.fasta>
##contig=<ID=scaffold_8438,length=1360,assembly=Zostera_marina.selectedgenome.v2.1proper.nuclearANDorganellar.20140906.fasta>
##contig=<ID=scaffold_8458,length=1357,assembly=Zostera_marina.selectedgenome.v2.1proper.nuclearANDorganellar.20140906.fasta>
##contig=<ID=scaffold_8481,length=1356,assembly=Zostera_marina.selectedgenome.v2.1proper.nuclearANDorganellar.20140906.fasta>
##contig=<ID=scaffold_8491,length=1355,assembly=Zostera_marina.selectedgenome.v2.1proper.nuclearANDorganellar.20140906.fasta>
##contig=<ID=scaffold_8548,length=1348,assembly=Zostera_marina.selectedgenome.v2.1proper.nuclearANDorganellar.20140906.fasta>
##contig=<ID=scaffold_8543,length=1348,assembly=Zostera_marina.selectedgenome.v2.1proper.nuclearANDorganellar.20140906.fasta>
##contig=<ID=scaffold_8562,length=1447,assembly=Zostera_marina.selectedgenome.v2.1proper.nuclearANDorganellar.20140906.fasta>
##contig=<ID=scaffold_8553,length=1347,assembly=Zostera_marina.selectedgenome.v2.1proper.nuclearANDorganellar.20140906.fasta>
##contig=<ID=scaffold_8585,length=1345,assembly=Zostera_marina.selectedgenome.v2.1proper.nuclearANDorganellar.20140906.fasta>
##contig=<ID=scaffold_8605,length=1342,assembly=Zostera_marina.selectedgenome.v2.1proper.nuclearANDorganellar.20140906.fasta>
##contig=<ID=scaffold_8623,length=1341,assembly=Zostera_marina.selectedgenome.v2.1proper.nuclearANDorganellar.20140906.fasta>
##contig=<ID=scaffold_8629,length=1340,assembly=Zostera_marina.selectedgenome.v2.1proper.nuclearANDorganellar.20140906.fasta>
##contig=<ID=scaffold_8651,length=1338,assembly=Zostera_marina.selectedgenome.v2.1proper.nuclearANDorganellar.20140906.fasta>
##contig=<ID=scaffold_8645,length=1338,assembly=Zostera_marina.selectedgenome.v2.1proper.nuclearANDorganellar.20140906.fasta>
##contig=<ID=scaffold_8643,length=1338,assembly=Zostera_marina.selectedgenome.v2.1proper.nuclearANDorganellar.20140906.fasta>
##contig=<ID=scaffold_8695,length=1334,assembly=Zostera_marina.selectedgenome.v2.1proper.nuclearANDorganellar.20140906.fasta>
##contig=<ID=scaffold_8708,length=1685,assembly=Zostera_marina.selectedgenome.v2.1proper.nuclearANDorganellar.20140906.fasta>
##contig=<ID=scaffold_8719,length=1332,assembly=Zostera_marina.selectedgenome.v2.1proper.nuclearANDorganellar.20140906.fasta>
##contig=<ID=scaffold_8726,length=1331,assembly=Zostera_marina.selectedgenome.v2.1proper.nuclearANDorganellar.20140906.fasta>
##contig=<ID=scaffold_8725,length=1331,assembly=Zostera_marina.selectedgenome.v2.1proper.nuclearANDorganellar.20140906.fasta>
##contig=<ID=scaffold_8724,length=1331,assembly=Zostera_marina.selectedgenome.v2.1proper.nuclearANDorganellar.20140906.fasta>
##contig=<ID=scaffold_8734,length=1430,assembly=Zostera_marina.selectedgenome.v2.1proper.nuclearANDorganellar.20140906.fasta>
##contig=<ID=scaffold_8731,length=1330,assembly=Zostera_marina.selectedgenome.v2.1proper.nuclearANDorganellar.20140906.fasta>
##contig=<ID=scaffold_8740,length=1329,assembly=Zostera_marina.selectedgenome.v2.1proper.nuclearANDorganellar.20140906.fasta>
##contig=<ID=scaffold_8738,length=1329,assembly=Zostera_marina.selectedgenome.v2.1proper.nuclearANDorganellar.20140906.fasta>
##contig=<ID=scaffold_8771,length=1326,assembly=Zostera_marina.selectedgenome.v2.1proper.nuclearANDorganellar.20140906.fasta>
##contig=<ID=scaffold_8767,length=1326,assembly=Zostera_marina.selectedgenome.v2.1proper.nuclearANDorganellar.20140906.fasta>
##contig=<ID=scaffold_8788,length=1324,assembly=Zostera_marina.selectedgenome.v2.1proper.nuclearANDorganellar.20140906.fasta>
##contig=<ID=scaffold_8781,length=1324,assembly=Zostera_marina.selectedgenome.v2.1proper.nuclearANDorganellar.20140906.fasta>
##contig=<ID=scaffold_8826,length=1319,assembly=Zostera_marina.selectedgenome.v2.1proper.nuclearANDorganellar.20140906.fasta>
##contig=<ID=scaffold_8842,length=1417,assembly=Zostera_marina.selectedgenome.v2.1proper.nuclearANDorganellar.20140906.fasta>
##contig=<ID=scaffold_8841,length=1317,assembly=Zostera_marina.selectedgenome.v2.1proper.nuclearANDorganellar.20140906.fasta>
##contig=<ID=scaffold_8868,length=1415,assembly=Zostera_marina.selectedgenome.v2.1proper.nuclearANDorganellar.20140906.fasta>
##contig=<ID=scaffold_8879,length=1414,assembly=Zostera_marina.selectedgenome.v2.1proper.nuclearANDorganellar.20140906.fasta>
##contig=<ID=scaffold_8925,length=1410,assembly=Zostera_marina.selectedgenome.v2.1proper.nuclearANDorganellar.20140906.fasta>
##contig=<ID=scaffold_8912,length=1465,assembly=Zostera_marina.selectedgenome.v2.1proper.nuclearANDorganellar.20140906.fasta>
##contig=<ID=scaffold_8967,length=1307,assembly=Zostera_marina.selectedgenome.v2.1proper.nuclearANDorganellar.20140906.fasta>
##contig=<ID=scaffold_8963,length=1307,assembly=Zostera_marina.selectedgenome.v2.1proper.nuclearANDorganellar.20140906.fasta>
##contig=<ID=scaffold_8977,length=1305,assembly=Zostera_marina.selectedgenome.v2.1proper.nuclearANDorganellar.20140906.fasta>
##contig=<ID=scaffold_9006,length=1303,assembly=Zostera_marina.selectedgenome.v2.1proper.nuclearANDorganellar.20140906.fasta>
##contig=<ID=scaffold_9042,length=1300,assembly=Zostera_marina.selectedgenome.v2.1proper.nuclearANDorganellar.20140906.fasta>
##contig=<ID=scaffold_9038,length=1400,assembly=Zostera_marina.selectedgenome.v2.1proper.nuclearANDorganellar.20140906.fasta>
##contig=<ID=scaffold_9037,length=1300,assembly=Zostera_marina.selectedgenome.v2.1proper.nuclearANDorganellar.20140906.fasta>
##contig=<ID=scaffold_9059,length=1299,assembly=Zostera_marina.selectedgenome.v2.1proper.nuclearANDorganellar.20140906.fasta>
##contig=<ID=scaffold_9053,length=1299,assembly=Zostera_marina.selectedgenome.v2.1proper.nuclearANDorganellar.20140906.fasta>
##contig=<ID=scaffold_9047,length=1514,assembly=Zostera_marina.selectedgenome.v2.1proper.nuclearANDorganellar.20140906.fasta>
##contig=<ID=scaffold_9088,length=1296,assembly=Zostera_marina.selectedgenome.v2.1proper.nuclearANDorganellar.20140906.fasta>
##contig=<ID=scaffold_9082,length=1296,assembly=Zostera_marina.selectedgenome.v2.1proper.nuclearANDorganellar.20140906.fasta>
##contig=<ID=scaffold_9123,length=1293,assembly=Zostera_marina.selectedgenome.v2.1proper.nuclearANDorganellar.20140906.fasta>
##contig=<ID=scaffold_9127,length=1292,assembly=Zostera_marina.selectedgenome.v2.1proper.nuclearANDorganellar.20140906.fasta>
##contig=<ID=scaffold_9143,length=1290,assembly=Zostera_marina.selectedgenome.v2.1proper.nuclearANDorganellar.20140906.fasta>
##contig=<ID=scaffold_9157,length=1289,assembly=Zostera_marina.selectedgenome.v2.1proper.nuclearANDorganellar.20140906.fasta>
##contig=<ID=scaffold_9191,length=1285,assembly=Zostera_marina.selectedgenome.v2.1proper.nuclearANDorganellar.20140906.fasta>
##contig=<ID=scaffold_9211,length=1283,assembly=Zostera_marina.selectedgenome.v2.1proper.nuclearANDorganellar.20140906.fasta>
##contig=<ID=scaffold_9276,length=1378,assembly=Zostera_marina.selectedgenome.v2.1proper.nuclearANDorganellar.20140906.fasta>
##contig=<ID=scaffold_9293,length=1277,assembly=Zostera_marina.selectedgenome.v2.1proper.nuclearANDorganellar.20140906.fasta>
##contig=<ID=scaffold_9286,length=1377,assembly=Zostera_marina.selectedgenome.v2.1proper.nuclearANDorganellar.20140906.fasta>
##contig=<ID=scaffold_9300,length=1276,assembly=Zostera_marina.selectedgenome.v2.1proper.nuclearANDorganellar.20140906.fasta>
##contig=<ID=scaffold_9312,length=1475,assembly=Zostera_marina.selectedgenome.v2.1proper.nuclearANDorganellar.20140906.fasta>
##contig=<ID=scaffold_9321,length=1576,assembly=Zostera_marina.selectedgenome.v2.1proper.nuclearANDorganellar.20140906.fasta>
##contig=<ID=scaffold_9331,length=1273,assembly=Zostera_marina.selectedgenome.v2.1proper.nuclearANDorganellar.20140906.fasta>
##contig=<ID=scaffold_9369,length=1270,assembly=Zostera_marina.selectedgenome.v2.1proper.nuclearANDorganellar.20140906.fasta>
##contig=<ID=scaffold_9380,length=1268,assembly=Zostera_marina.selectedgenome.v2.1proper.nuclearANDorganellar.20140906.fasta>
##contig=<ID=scaffold_9403,length=1466,assembly=Zostera_marina.selectedgenome.v2.1proper.nuclearANDorganellar.20140906.fasta>
##contig=<ID=scaffold_9427,length=1364,assembly=Zostera_marina.selectedgenome.v2.1proper.nuclearANDorganellar.20140906.fasta>
##contig=<ID=scaffold_9446,length=1263,assembly=Zostera_marina.selectedgenome.v2.1proper.nuclearANDorganellar.20140906.fasta>
##contig=<ID=scaffold_9455,length=1392,assembly=Zostera_marina.selectedgenome.v2.1proper.nuclearANDorganellar.20140906.fasta>
##contig=<ID=scaffold_9489,length=1260,assembly=Zostera_marina.selectedgenome.v2.1proper.nuclearANDorganellar.20140906.fasta>
##contig=<ID=scaffold_9487,length=1260,assembly=Zostera_marina.selectedgenome.v2.1proper.nuclearANDorganellar.20140906.fasta>
##contig=<ID=scaffold_9499,length=1259,assembly=Zostera_marina.selectedgenome.v2.1proper.nuclearANDorganellar.20140906.fasta>
##contig=<ID=scaffold_9516,length=1358,assembly=Zostera_marina.selectedgenome.v2.1proper.nuclearANDorganellar.20140906.fasta>
##contig=<ID=scaffold_9515,length=1258,assembly=Zostera_marina.selectedgenome.v2.1proper.nuclearANDorganellar.20140906.fasta>
##contig=<ID=scaffold_9533,length=1256,assembly=Zostera_marina.selectedgenome.v2.1proper.nuclearANDorganellar.20140906.fasta>
##contig=<ID=scaffold_9532,length=1256,assembly=Zostera_marina.selectedgenome.v2.1proper.nuclearANDorganellar.20140906.fasta>
##contig=<ID=scaffold_9553,length=1810,assembly=Zostera_marina.selectedgenome.v2.1proper.nuclearANDorganellar.20140906.fasta>
##contig=<ID=scaffold_9549,length=1254,assembly=Zostera_marina.selectedgenome.v2.1proper.nuclearANDorganellar.20140906.fasta>
##contig=<ID=scaffold_9559,length=1253,assembly=Zostera_marina.selectedgenome.v2.1proper.nuclearANDorganellar.20140906.fasta>
##contig=<ID=scaffold_9607,length=1349,assembly=Zostera_marina.selectedgenome.v2.1proper.nuclearANDorganellar.20140906.fasta>
##contig=<ID=scaffold_9622,length=1348,assembly=Zostera_marina.selectedgenome.v2.1proper.nuclearANDorganellar.20140906.fasta>
##contig=<ID=scaffold_9637,length=1247,assembly=Zostera_marina.selectedgenome.v2.1proper.nuclearANDorganellar.20140906.fasta>
##contig=<ID=scaffold_9650,length=1346,assembly=Zostera_marina.selectedgenome.v2.1proper.nuclearANDorganellar.20140906.fasta>
##contig=<ID=scaffold_9639,length=1246,assembly=Zostera_marina.selectedgenome.v2.1proper.nuclearANDorganellar.20140906.fasta>
##contig=<ID=scaffold_9656,length=1245,assembly=Zostera_marina.selectedgenome.v2.1proper.nuclearANDorganellar.20140906.fasta>
##contig=<ID=scaffold_9654,length=1345,assembly=Zostera_marina.selectedgenome.v2.1proper.nuclearANDorganellar.20140906.fasta>
##contig=<ID=scaffold_9683,length=1243,assembly=Zostera_marina.selectedgenome.v2.1proper.nuclearANDorganellar.20140906.fasta>
##contig=<ID=scaffold_9699,length=1241,assembly=Zostera_marina.selectedgenome.v2.1proper.nuclearANDorganellar.20140906.fasta>
##contig=<ID=scaffold_9715,length=1240,assembly=Zostera_marina.selectedgenome.v2.1proper.nuclearANDorganellar.20140906.fasta>
##contig=<ID=scaffold_9714,length=1240,assembly=Zostera_marina.selectedgenome.v2.1proper.nuclearANDorganellar.20140906.fasta>
##contig=<ID=scaffold_9758,length=1381,assembly=Zostera_marina.selectedgenome.v2.1proper.nuclearANDorganellar.20140906.fasta>
##contig=<ID=scaffold_9844,length=1432,assembly=Zostera_marina.selectedgenome.v2.1proper.nuclearANDorganellar.20140906.fasta>
##contig=<ID=scaffold_9891,length=1228,assembly=Zostera_marina.selectedgenome.v2.1proper.nuclearANDorganellar.20140906.fasta>
##contig=<ID=scaffold_9906,length=1227,assembly=Zostera_marina.selectedgenome.v2.1proper.nuclearANDorganellar.20140906.fasta>
##contig=<ID=scaffold_9903,length=1227,assembly=Zostera_marina.selectedgenome.v2.1proper.nuclearANDorganellar.20140906.fasta>
##contig=<ID=scaffold_9919,length=1226,assembly=Zostera_marina.selectedgenome.v2.1proper.nuclearANDorganellar.20140906.fasta>
##contig=<ID=scaffold_9929,length=1225,assembly=Zostera_marina.selectedgenome.v2.1proper.nuclearANDorganellar.20140906.fasta>
##contig=<ID=scaffold_9939,length=1224,assembly=Zostera_marina.selectedgenome.v2.1proper.nuclearANDorganellar.20140906.fasta>
##contig=<ID=scaffold_9953,length=1223,assembly=Zostera_marina.selectedgenome.v2.1proper.nuclearANDorganellar.20140906.fasta>
##contig=<ID=scaffold_9971,length=1221,assembly=Zostera_marina.selectedgenome.v2.1proper.nuclearANDorganellar.20140906.fasta>
##contig=<ID=scaffold_10003,length=1219,assembly=Zostera_marina.selectedgenome.v2.1proper.nuclearANDorganellar.20140906.fasta>
##contig=<ID=scaffold_10027,length=1218,assembly=Zostera_marina.selectedgenome.v2.1proper.nuclearANDorganellar.20140906.fasta>
##contig=<ID=scaffold_10014,length=1318,assembly=Zostera_marina.selectedgenome.v2.1proper.nuclearANDorganellar.20140906.fasta>
##contig=<ID=scaffold_10045,length=1317,assembly=Zostera_marina.selectedgenome.v2.1proper.nuclearANDorganellar.20140906.fasta>
##contig=<ID=scaffold_10044,length=1217,assembly=Zostera_marina.selectedgenome.v2.1proper.nuclearANDorganellar.20140906.fasta>
##contig=<ID=scaffold_10061,length=1216,assembly=Zostera_marina.selectedgenome.v2.1proper.nuclearANDorganellar.20140906.fasta>
##contig=<ID=scaffold_10068,length=1215,assembly=Zostera_marina.selectedgenome.v2.1proper.nuclearANDorganellar.20140906.fasta>
##contig=<ID=scaffold_10096,length=1313,assembly=Zostera_marina.selectedgenome.v2.1proper.nuclearANDorganellar.20140906.fasta>
##contig=<ID=scaffold_10116,length=1212,assembly=Zostera_marina.selectedgenome.v2.1proper.nuclearANDorganellar.20140906.fasta>
##contig=<ID=scaffold_10107,length=1313,assembly=Zostera_marina.selectedgenome.v2.1proper.nuclearANDorganellar.20140906.fasta>
##contig=<ID=scaffold_10142,length=1210,assembly=Zostera_marina.selectedgenome.v2.1proper.nuclearANDorganellar.20140906.fasta>
##contig=<ID=scaffold_10167,length=1208,assembly=Zostera_marina.selectedgenome.v2.1proper.nuclearANDorganellar.20140906.fasta>
##contig=<ID=scaffold_10176,length=1207,assembly=Zostera_marina.selectedgenome.v2.1proper.nuclearANDorganellar.20140906.fasta>
##contig=<ID=scaffold_10189,length=1306,assembly=Zostera_marina.selectedgenome.v2.1proper.nuclearANDorganellar.20140906.fasta>
##contig=<ID=scaffold_10213,length=1204,assembly=Zostera_marina.selectedgenome.v2.1proper.nuclearANDorganellar.20140906.fasta>
##contig=<ID=scaffold_10253,length=1201,assembly=Zostera_marina.selectedgenome.v2.1proper.nuclearANDorganellar.20140906.fasta>
##contig=<ID=scaffold_10285,length=1299,assembly=Zostera_marina.selectedgenome.v2.1proper.nuclearANDorganellar.20140906.fasta>
##contig=<ID=scaffold_10284,length=1199,assembly=Zostera_marina.selectedgenome.v2.1proper.nuclearANDorganellar.20140906.fasta>
##contig=<ID=scaffold_10281,length=1199,assembly=Zostera_marina.selectedgenome.v2.1proper.nuclearANDorganellar.20140906.fasta>
##contig=<ID=scaffold_10297,length=1298,assembly=Zostera_marina.selectedgenome.v2.1proper.nuclearANDorganellar.20140906.fasta>
##contig=<ID=scaffold_10315,length=1901,assembly=Zostera_marina.selectedgenome.v2.1proper.nuclearANDorganellar.20140906.fasta>
##contig=<ID=scaffold_10306,length=1197,assembly=Zostera_marina.selectedgenome.v2.1proper.nuclearANDorganellar.20140906.fasta>
##contig=<ID=scaffold_10338,length=1195,assembly=Zostera_marina.selectedgenome.v2.1proper.nuclearANDorganellar.20140906.fasta>
##contig=<ID=scaffold_10357,length=1294,assembly=Zostera_marina.selectedgenome.v2.1proper.nuclearANDorganellar.20140906.fasta>
##contig=<ID=scaffold_10368,length=1552,assembly=Zostera_marina.selectedgenome.v2.1proper.nuclearANDorganellar.20140906.fasta>
##contig=<ID=scaffold_10392,length=1192,assembly=Zostera_marina.selectedgenome.v2.1proper.nuclearANDorganellar.20140906.fasta>
##contig=<ID=scaffold_10376,length=1292,assembly=Zostera_marina.selectedgenome.v2.1proper.nuclearANDorganellar.20140906.fasta>
##contig=<ID=scaffold_10412,length=1191,assembly=Zostera_marina.selectedgenome.v2.1proper.nuclearANDorganellar.20140906.fasta>
##contig=<ID=scaffold_10410,length=1191,assembly=Zostera_marina.selectedgenome.v2.1proper.nuclearANDorganellar.20140906.fasta>
##contig=<ID=scaffold_10407,length=1191,assembly=Zostera_marina.selectedgenome.v2.1proper.nuclearANDorganellar.20140906.fasta>
##contig=<ID=scaffold_10405,length=1191,assembly=Zostera_marina.selectedgenome.v2.1proper.nuclearANDorganellar.20140906.fasta>
##contig=<ID=scaffold_10443,length=1288,assembly=Zostera_marina.selectedgenome.v2.1proper.nuclearANDorganellar.20140906.fasta>
##contig=<ID=scaffold_10481,length=1286,assembly=Zostera_marina.selectedgenome.v2.1proper.nuclearANDorganellar.20140906.fasta>
##contig=<ID=scaffold_10514,length=1184,assembly=Zostera_marina.selectedgenome.v2.1proper.nuclearANDorganellar.20140906.fasta>
##contig=<ID=scaffold_10543,length=1182,assembly=Zostera_marina.selectedgenome.v2.1proper.nuclearANDorganellar.20140906.fasta>
##contig=<ID=scaffold_10539,length=1182,assembly=Zostera_marina.selectedgenome.v2.1proper.nuclearANDorganellar.20140906.fasta>
##contig=<ID=scaffold_10538,length=1182,assembly=Zostera_marina.selectedgenome.v2.1proper.nuclearANDorganellar.20140906.fasta>
##contig=<ID=scaffold_10536,length=1182,assembly=Zostera_marina.selectedgenome.v2.1proper.nuclearANDorganellar.20140906.fasta>
##contig=<ID=scaffold_10549,length=1181,assembly=Zostera_marina.selectedgenome.v2.1proper.nuclearANDorganellar.20140906.fasta>
##contig=<ID=scaffold_10568,length=1180,assembly=Zostera_marina.selectedgenome.v2.1proper.nuclearANDorganellar.20140906.fasta>
##contig=<ID=scaffold_10593,length=1179,assembly=Zostera_marina.selectedgenome.v2.1proper.nuclearANDorganellar.20140906.fasta>
##contig=<ID=scaffold_10622,length=1178,assembly=Zostera_marina.selectedgenome.v2.1proper.nuclearANDorganellar.20140906.fasta>
##contig=<ID=scaffold_10635,length=1277,assembly=Zostera_marina.selectedgenome.v2.1proper.nuclearANDorganellar.20140906.fasta>
##contig=<ID=scaffold_10634,length=1277,assembly=Zostera_marina.selectedgenome.v2.1proper.nuclearANDorganellar.20140906.fasta>
##contig=<ID=scaffold_10648,length=1176,assembly=Zostera_marina.selectedgenome.v2.1proper.nuclearANDorganellar.20140906.fasta>
##contig=<ID=scaffold_10668,length=1280,assembly=Zostera_marina.selectedgenome.v2.1proper.nuclearANDorganellar.20140906.fasta>
##contig=<ID=scaffold_10697,length=1173,assembly=Zostera_marina.selectedgenome.v2.1proper.nuclearANDorganellar.20140906.fasta>
##contig=<ID=scaffold_10708,length=1387,assembly=Zostera_marina.selectedgenome.v2.1proper.nuclearANDorganellar.20140906.fasta>
##contig=<ID=scaffold_10722,length=1171,assembly=Zostera_marina.selectedgenome.v2.1proper.nuclearANDorganellar.20140906.fasta>
##contig=<ID=scaffold_10729,length=1170,assembly=Zostera_marina.selectedgenome.v2.1proper.nuclearANDorganellar.20140906.fasta>
##contig=<ID=scaffold_10741,length=1169,assembly=Zostera_marina.selectedgenome.v2.1proper.nuclearANDorganellar.20140906.fasta>
##contig=<ID=scaffold_10786,length=1266,assembly=Zostera_marina.selectedgenome.v2.1proper.nuclearANDorganellar.20140906.fasta>
##contig=<ID=scaffold_10803,length=1165,assembly=Zostera_marina.selectedgenome.v2.1proper.nuclearANDorganellar.20140906.fasta>
##contig=<ID=scaffold_10802,length=1165,assembly=Zostera_marina.selectedgenome.v2.1proper.nuclearANDorganellar.20140906.fasta>
##contig=<ID=scaffold_10796,length=1165,assembly=Zostera_marina.selectedgenome.v2.1proper.nuclearANDorganellar.20140906.fasta>
##contig=<ID=scaffold_10832,length=1163,assembly=Zostera_marina.selectedgenome.v2.1proper.nuclearANDorganellar.20140906.fasta>
##contig=<ID=scaffold_10867,length=1261,assembly=Zostera_marina.selectedgenome.v2.1proper.nuclearANDorganellar.20140906.fasta>
##contig=<ID=scaffold_10865,length=1161,assembly=Zostera_marina.selectedgenome.v2.1proper.nuclearANDorganellar.20140906.fasta>
##contig=<ID=scaffold_10862,length=1161,assembly=Zostera_marina.selectedgenome.v2.1proper.nuclearANDorganellar.20140906.fasta>
##contig=<ID=scaffold_10877,length=1260,assembly=Zostera_marina.selectedgenome.v2.1proper.nuclearANDorganellar.20140906.fasta>
##contig=<ID=scaffold_10909,length=1159,assembly=Zostera_marina.selectedgenome.v2.1proper.nuclearANDorganellar.20140906.fasta>
##contig=<ID=scaffold_10919,length=1158,assembly=Zostera_marina.selectedgenome.v2.1proper.nuclearANDorganellar.20140906.fasta>
##contig=<ID=scaffold_10942,length=1156,assembly=Zostera_marina.selectedgenome.v2.1proper.nuclearANDorganellar.20140906.fasta>
##contig=<ID=scaffold_10952,length=1255,assembly=Zostera_marina.selectedgenome.v2.1proper.nuclearANDorganellar.20140906.fasta>
##contig=<ID=scaffold_11028,length=1251,assembly=Zostera_marina.selectedgenome.v2.1proper.nuclearANDorganellar.20140906.fasta>
##contig=<ID=scaffold_11089,length=1147,assembly=Zostera_marina.selectedgenome.v2.1proper.nuclearANDorganellar.20140906.fasta>
##contig=<ID=scaffold_11106,length=1408,assembly=Zostera_marina.selectedgenome.v2.1proper.nuclearANDorganellar.20140906.fasta>
##contig=<ID=scaffold_11117,length=1145,assembly=Zostera_marina.selectedgenome.v2.1proper.nuclearANDorganellar.20140906.fasta>
##contig=<ID=scaffold_11151,length=1143,assembly=Zostera_marina.selectedgenome.v2.1proper.nuclearANDorganellar.20140906.fasta>
##contig=<ID=scaffold_11165,length=1142,assembly=Zostera_marina.selectedgenome.v2.1proper.nuclearANDorganellar.20140906.fasta>
##contig=<ID=scaffold_11189,length=1140,assembly=Zostera_marina.selectedgenome.v2.1proper.nuclearANDorganellar.20140906.fasta>
##contig=<ID=scaffold_11220,length=1139,assembly=Zostera_marina.selectedgenome.v2.1proper.nuclearANDorganellar.20140906.fasta>
##contig=<ID=scaffold_11214,length=1139,assembly=Zostera_marina.selectedgenome.v2.1proper.nuclearANDorganellar.20140906.fasta>
##contig=<ID=scaffold_11211,length=1139,assembly=Zostera_marina.selectedgenome.v2.1proper.nuclearANDorganellar.20140906.fasta>
##contig=<ID=scaffold_11238,length=1137,assembly=Zostera_marina.selectedgenome.v2.1proper.nuclearANDorganellar.20140906.fasta>
##contig=<ID=scaffold_11268,length=1414,assembly=Zostera_marina.selectedgenome.v2.1proper.nuclearANDorganellar.20140906.fasta>
##contig=<ID=scaffold_11266,length=1135,assembly=Zostera_marina.selectedgenome.v2.1proper.nuclearANDorganellar.20140906.fasta>
##contig=<ID=scaffold_11259,length=1135,assembly=Zostera_marina.selectedgenome.v2.1proper.nuclearANDorganellar.20140906.fasta>
##contig=<ID=scaffold_11291,length=1134,assembly=Zostera_marina.selectedgenome.v2.1proper.nuclearANDorganellar.20140906.fasta>
##contig=<ID=scaffold_11287,length=1134,assembly=Zostera_marina.selectedgenome.v2.1proper.nuclearANDorganellar.20140906.fasta>
##contig=<ID=scaffold_11280,length=1134,assembly=Zostera_marina.selectedgenome.v2.1proper.nuclearANDorganellar.20140906.fasta>
##contig=<ID=scaffold_11305,length=1133,assembly=Zostera_marina.selectedgenome.v2.1proper.nuclearANDorganellar.20140906.fasta>
##contig=<ID=scaffold_11302,length=1133,assembly=Zostera_marina.selectedgenome.v2.1proper.nuclearANDorganellar.20140906.fasta>
##contig=<ID=scaffold_11295,length=1133,assembly=Zostera_marina.selectedgenome.v2.1proper.nuclearANDorganellar.20140906.fasta>
##contig=<ID=scaffold_11316,length=1132,assembly=Zostera_marina.selectedgenome.v2.1proper.nuclearANDorganellar.20140906.fasta>
##contig=<ID=scaffold_11337,length=1231,assembly=Zostera_marina.selectedgenome.v2.1proper.nuclearANDorganellar.20140906.fasta>
##contig=<ID=scaffold_11336,length=1131,assembly=Zostera_marina.selectedgenome.v2.1proper.nuclearANDorganellar.20140906.fasta>
##contig=<ID=scaffold_11347,length=1130,assembly=Zostera_marina.selectedgenome.v2.1proper.nuclearANDorganellar.20140906.fasta>
##contig=<ID=scaffold_11343,length=1411,assembly=Zostera_marina.selectedgenome.v2.1proper.nuclearANDorganellar.20140906.fasta>
##contig=<ID=scaffold_11420,length=1126,assembly=Zostera_marina.selectedgenome.v2.1proper.nuclearANDorganellar.20140906.fasta>
##contig=<ID=scaffold_11419,length=1126,assembly=Zostera_marina.selectedgenome.v2.1proper.nuclearANDorganellar.20140906.fasta>
##contig=<ID=scaffold_11435,length=1225,assembly=Zostera_marina.selectedgenome.v2.1proper.nuclearANDorganellar.20140906.fasta>
##contig=<ID=scaffold_11422,length=1225,assembly=Zostera_marina.selectedgenome.v2.1proper.nuclearANDorganellar.20140906.fasta>
##contig=<ID=scaffold_11475,length=1323,assembly=Zostera_marina.selectedgenome.v2.1proper.nuclearANDorganellar.20140906.fasta>
##contig=<ID=scaffold_11473,length=1223,assembly=Zostera_marina.selectedgenome.v2.1proper.nuclearANDorganellar.20140906.fasta>
##contig=<ID=scaffold_11461,length=1123,assembly=Zostera_marina.selectedgenome.v2.1proper.nuclearANDorganellar.20140906.fasta>
##contig=<ID=scaffold_11518,length=1220,assembly=Zostera_marina.selectedgenome.v2.1proper.nuclearANDorganellar.20140906.fasta>
##contig=<ID=scaffold_11566,length=1218,assembly=Zostera_marina.selectedgenome.v2.1proper.nuclearANDorganellar.20140906.fasta>
##contig=<ID=scaffold_11599,length=1116,assembly=Zostera_marina.selectedgenome.v2.1proper.nuclearANDorganellar.20140906.fasta>
##contig=<ID=scaffold_11598,length=1116,assembly=Zostera_marina.selectedgenome.v2.1proper.nuclearANDorganellar.20140906.fasta>
##contig=<ID=scaffold_11632,length=1213,assembly=Zostera_marina.selectedgenome.v2.1proper.nuclearANDorganellar.20140906.fasta>
##contig=<ID=scaffold_11647,length=1212,assembly=Zostera_marina.selectedgenome.v2.1proper.nuclearANDorganellar.20140906.fasta>
##contig=<ID=scaffold_11646,length=1112,assembly=Zostera_marina.selectedgenome.v2.1proper.nuclearANDorganellar.20140906.fasta>
##contig=<ID=scaffold_11702,length=1210,assembly=Zostera_marina.selectedgenome.v2.1proper.nuclearANDorganellar.20140906.fasta>
##contig=<ID=scaffold_11716,length=1108,assembly=Zostera_marina.selectedgenome.v2.1proper.nuclearANDorganellar.20140906.fasta>
##contig=<ID=scaffold_11743,length=1207,assembly=Zostera_marina.selectedgenome.v2.1proper.nuclearANDorganellar.20140906.fasta>
##contig=<ID=scaffold_11774,length=1105,assembly=Zostera_marina.selectedgenome.v2.1proper.nuclearANDorganellar.20140906.fasta>
##contig=<ID=scaffold_11766,length=1205,assembly=Zostera_marina.selectedgenome.v2.1proper.nuclearANDorganellar.20140906.fasta>
##contig=<ID=scaffold_11786,length=1282,assembly=Zostera_marina.selectedgenome.v2.1proper.nuclearANDorganellar.20140906.fasta>
##contig=<ID=scaffold_11807,length=1203,assembly=Zostera_marina.selectedgenome.v2.1proper.nuclearANDorganellar.20140906.fasta>
##contig=<ID=scaffold_11824,length=1202,assembly=Zostera_marina.selectedgenome.v2.1proper.nuclearANDorganellar.20140906.fasta>
##contig=<ID=scaffold_11811,length=1102,assembly=Zostera_marina.selectedgenome.v2.1proper.nuclearANDorganellar.20140906.fasta>
##contig=<ID=scaffold_11849,length=1101,assembly=Zostera_marina.selectedgenome.v2.1proper.nuclearANDorganellar.20140906.fasta>
##contig=<ID=scaffold_11846,length=1101,assembly=Zostera_marina.selectedgenome.v2.1proper.nuclearANDorganellar.20140906.fasta>
##contig=<ID=scaffold_11842,length=1101,assembly=Zostera_marina.selectedgenome.v2.1proper.nuclearANDorganellar.20140906.fasta>
##contig=<ID=scaffold_11859,length=1100,assembly=Zostera_marina.selectedgenome.v2.1proper.nuclearANDorganellar.20140906.fasta>
##contig=<ID=scaffold_11938,length=1095,assembly=Zostera_marina.selectedgenome.v2.1proper.nuclearANDorganellar.20140906.fasta>
##contig=<ID=scaffold_11948,length=1094,assembly=Zostera_marina.selectedgenome.v2.1proper.nuclearANDorganellar.20140906.fasta>
##contig=<ID=scaffold_11976,length=1202,assembly=Zostera_marina.selectedgenome.v2.1proper.nuclearANDorganellar.20140906.fasta>
##contig=<ID=scaffold_11964,length=1093,assembly=Zostera_marina.selectedgenome.v2.1proper.nuclearANDorganellar.20140906.fasta>
##contig=<ID=scaffold_11989,length=1192,assembly=Zostera_marina.selectedgenome.v2.1proper.nuclearANDorganellar.20140906.fasta>
##contig=<ID=scaffold_11992,length=1191,assembly=Zostera_marina.selectedgenome.v2.1proper.nuclearANDorganellar.20140906.fasta>
##contig=<ID=scaffold_12016,length=1190,assembly=Zostera_marina.selectedgenome.v2.1proper.nuclearANDorganellar.20140906.fasta>
##contig=<ID=scaffold_12023,length=1189,assembly=Zostera_marina.selectedgenome.v2.1proper.nuclearANDorganellar.20140906.fasta>
##contig=<ID=scaffold_12053,length=1088,assembly=Zostera_marina.selectedgenome.v2.1proper.nuclearANDorganellar.20140906.fasta>
##contig=<ID=scaffold_12068,length=1187,assembly=Zostera_marina.selectedgenome.v2.1proper.nuclearANDorganellar.20140906.fasta>
##contig=<ID=scaffold_12088,length=1322,assembly=Zostera_marina.selectedgenome.v2.1proper.nuclearANDorganellar.20140906.fasta>
##contig=<ID=scaffold_12099,length=1085,assembly=Zostera_marina.selectedgenome.v2.1proper.nuclearANDorganellar.20140906.fasta>
##contig=<ID=scaffold_12115,length=1084,assembly=Zostera_marina.selectedgenome.v2.1proper.nuclearANDorganellar.20140906.fasta>
##contig=<ID=scaffold_12131,length=1183,assembly=Zostera_marina.selectedgenome.v2.1proper.nuclearANDorganellar.20140906.fasta>
##contig=<ID=scaffold_12143,length=1082,assembly=Zostera_marina.selectedgenome.v2.1proper.nuclearANDorganellar.20140906.fasta>
##contig=<ID=scaffold_12134,length=1182,assembly=Zostera_marina.selectedgenome.v2.1proper.nuclearANDorganellar.20140906.fasta>
##contig=<ID=scaffold_12192,length=1078,assembly=Zostera_marina.selectedgenome.v2.1proper.nuclearANDorganellar.20140906.fasta>
##contig=<ID=scaffold_12185,length=1078,assembly=Zostera_marina.selectedgenome.v2.1proper.nuclearANDorganellar.20140906.fasta>
##contig=<ID=scaffold_12203,length=1077,assembly=Zostera_marina.selectedgenome.v2.1proper.nuclearANDorganellar.20140906.fasta>
##contig=<ID=scaffold_12227,length=1176,assembly=Zostera_marina.selectedgenome.v2.1proper.nuclearANDorganellar.20140906.fasta>
##contig=<ID=scaffold_12254,length=1174,assembly=Zostera_marina.selectedgenome.v2.1proper.nuclearANDorganellar.20140906.fasta>
##contig=<ID=scaffold_12250,length=1174,assembly=Zostera_marina.selectedgenome.v2.1proper.nuclearANDorganellar.20140906.fasta>
##contig=<ID=scaffold_12308,length=1171,assembly=Zostera_marina.selectedgenome.v2.1proper.nuclearANDorganellar.20140906.fasta>
##contig=<ID=scaffold_12300,length=1071,assembly=Zostera_marina.selectedgenome.v2.1proper.nuclearANDorganellar.20140906.fasta>
##contig=<ID=scaffold_12360,length=1068,assembly=Zostera_marina.selectedgenome.v2.1proper.nuclearANDorganellar.20140906.fasta>
##contig=<ID=scaffold_12358,length=1168,assembly=Zostera_marina.selectedgenome.v2.1proper.nuclearANDorganellar.20140906.fasta>
##contig=<ID=scaffold_12376,length=1067,assembly=Zostera_marina.selectedgenome.v2.1proper.nuclearANDorganellar.20140906.fasta>
##contig=<ID=scaffold_12389,length=1166,assembly=Zostera_marina.selectedgenome.v2.1proper.nuclearANDorganellar.20140906.fasta>
##contig=<ID=scaffold_12430,length=1063,assembly=Zostera_marina.selectedgenome.v2.1proper.nuclearANDorganellar.20140906.fasta>
##contig=<ID=scaffold_12455,length=1162,assembly=Zostera_marina.selectedgenome.v2.1proper.nuclearANDorganellar.20140906.fasta>
##contig=<ID=scaffold_12454,length=1162,assembly=Zostera_marina.selectedgenome.v2.1proper.nuclearANDorganellar.20140906.fasta>
##contig=<ID=scaffold_12477,length=1161,assembly=Zostera_marina.selectedgenome.v2.1proper.nuclearANDorganellar.20140906.fasta>
##contig=<ID=scaffold_12494,length=1060,assembly=Zostera_marina.selectedgenome.v2.1proper.nuclearANDorganellar.20140906.fasta>
##contig=<ID=scaffold_12491,length=1060,assembly=Zostera_marina.selectedgenome.v2.1proper.nuclearANDorganellar.20140906.fasta>
##contig=<ID=scaffold_12520,length=1158,assembly=Zostera_marina.selectedgenome.v2.1proper.nuclearANDorganellar.20140906.fasta>
##contig=<ID=scaffold_12532,length=1157,assembly=Zostera_marina.selectedgenome.v2.1proper.nuclearANDorganellar.20140906.fasta>
##contig=<ID=scaffold_12548,length=1156,assembly=Zostera_marina.selectedgenome.v2.1proper.nuclearANDorganellar.20140906.fasta>
##contig=<ID=scaffold_12536,length=1158,assembly=Zostera_marina.selectedgenome.v2.1proper.nuclearANDorganellar.20140906.fasta>
##contig=<ID=scaffold_12570,length=3702,assembly=Zostera_marina.selectedgenome.v2.1proper.nuclearANDorganellar.20140906.fasta>
##contig=<ID=scaffold_12566,length=1155,assembly=Zostera_marina.selectedgenome.v2.1proper.nuclearANDorganellar.20140906.fasta>
##contig=<ID=scaffold_12597,length=1153,assembly=Zostera_marina.selectedgenome.v2.1proper.nuclearANDorganellar.20140906.fasta>
##contig=<ID=scaffold_12610,length=1152,assembly=Zostera_marina.selectedgenome.v2.1proper.nuclearANDorganellar.20140906.fasta>
##contig=<ID=scaffold_12625,length=1151,assembly=Zostera_marina.selectedgenome.v2.1proper.nuclearANDorganellar.20140906.fasta>
##contig=<ID=scaffold_12618,length=1151,assembly=Zostera_marina.selectedgenome.v2.1proper.nuclearANDorganellar.20140906.fasta>
##contig=<ID=scaffold_12637,length=1150,assembly=Zostera_marina.selectedgenome.v2.1proper.nuclearANDorganellar.20140906.fasta>
##contig=<ID=scaffold_12651,length=1149,assembly=Zostera_marina.selectedgenome.v2.1proper.nuclearANDorganellar.20140906.fasta>
##contig=<ID=scaffold_12662,length=1048,assembly=Zostera_marina.selectedgenome.v2.1proper.nuclearANDorganellar.20140906.fasta>
##contig=<ID=scaffold_12660,length=1148,assembly=Zostera_marina.selectedgenome.v2.1proper.nuclearANDorganellar.20140906.fasta>
##contig=<ID=scaffold_12675,length=1147,assembly=Zostera_marina.selectedgenome.v2.1proper.nuclearANDorganellar.20140906.fasta>
##contig=<ID=scaffold_12672,length=1047,assembly=Zostera_marina.selectedgenome.v2.1proper.nuclearANDorganellar.20140906.fasta>
##contig=<ID=scaffold_12669,length=1147,assembly=Zostera_marina.selectedgenome.v2.1proper.nuclearANDorganellar.20140906.fasta>
##contig=<ID=scaffold_12667,length=1147,assembly=Zostera_marina.selectedgenome.v2.1proper.nuclearANDorganellar.20140906.fasta>
##contig=<ID=scaffold_12698,length=1145,assembly=Zostera_marina.selectedgenome.v2.1proper.nuclearANDorganellar.20140906.fasta>
##contig=<ID=scaffold_12708,length=1144,assembly=Zostera_marina.selectedgenome.v2.1proper.nuclearANDorganellar.20140906.fasta>
##contig=<ID=scaffold_12704,length=1044,assembly=Zostera_marina.selectedgenome.v2.1proper.nuclearANDorganellar.20140906.fasta>
##contig=<ID=scaffold_12710,length=1043,assembly=Zostera_marina.selectedgenome.v2.1proper.nuclearANDorganellar.20140906.fasta>
##contig=<ID=scaffold_12749,length=1141,assembly=Zostera_marina.selectedgenome.v2.1proper.nuclearANDorganellar.20140906.fasta>
##contig=<ID=scaffold_12765,length=1140,assembly=Zostera_marina.selectedgenome.v2.1proper.nuclearANDorganellar.20140906.fasta>
##contig=<ID=scaffold_12763,length=1140,assembly=Zostera_marina.selectedgenome.v2.1proper.nuclearANDorganellar.20140906.fasta>
##contig=<ID=scaffold_12762,length=1140,assembly=Zostera_marina.selectedgenome.v2.1proper.nuclearANDorganellar.20140906.fasta>
##contig=<ID=scaffold_12774,length=1139,assembly=Zostera_marina.selectedgenome.v2.1proper.nuclearANDorganellar.20140906.fasta>
##contig=<ID=scaffold_12796,length=1138,assembly=Zostera_marina.selectedgenome.v2.1proper.nuclearANDorganellar.20140906.fasta>
##contig=<ID=scaffold_12784,length=1038,assembly=Zostera_marina.selectedgenome.v2.1proper.nuclearANDorganellar.20140906.fasta>
##contig=<ID=scaffold_12820,length=1036,assembly=Zostera_marina.selectedgenome.v2.1proper.nuclearANDorganellar.20140906.fasta>
##contig=<ID=scaffold_12835,length=1135,assembly=Zostera_marina.selectedgenome.v2.1proper.nuclearANDorganellar.20140906.fasta>
##contig=<ID=scaffold_12853,length=1134,assembly=Zostera_marina.selectedgenome.v2.1proper.nuclearANDorganellar.20140906.fasta>
##contig=<ID=scaffold_12846,length=1134,assembly=Zostera_marina.selectedgenome.v2.1proper.nuclearANDorganellar.20140906.fasta>
##contig=<ID=scaffold_12838,length=1134,assembly=Zostera_marina.selectedgenome.v2.1proper.nuclearANDorganellar.20140906.fasta>
##contig=<ID=scaffold_12864,length=1133,assembly=Zostera_marina.selectedgenome.v2.1proper.nuclearANDorganellar.20140906.fasta>
##contig=<ID=scaffold_12878,length=1132,assembly=Zostera_marina.selectedgenome.v2.1proper.nuclearANDorganellar.20140906.fasta>
##contig=<ID=scaffold_12873,length=1132,assembly=Zostera_marina.selectedgenome.v2.1proper.nuclearANDorganellar.20140906.fasta>
##contig=<ID=scaffold_12872,length=1132,assembly=Zostera_marina.selectedgenome.v2.1proper.nuclearANDorganellar.20140906.fasta>
##contig=<ID=scaffold_12893,length=1131,assembly=Zostera_marina.selectedgenome.v2.1proper.nuclearANDorganellar.20140906.fasta>
##contig=<ID=scaffold_12892,length=1131,assembly=Zostera_marina.selectedgenome.v2.1proper.nuclearANDorganellar.20140906.fasta>
##contig=<ID=scaffold_12883,length=1131,assembly=Zostera_marina.selectedgenome.v2.1proper.nuclearANDorganellar.20140906.fasta>
##contig=<ID=scaffold_12918,length=1029,assembly=Zostera_marina.selectedgenome.v2.1proper.nuclearANDorganellar.20140906.fasta>
##contig=<ID=scaffold_12938,length=1128,assembly=Zostera_marina.selectedgenome.v2.1proper.nuclearANDorganellar.20140906.fasta>
##contig=<ID=scaffold_12932,length=1028,assembly=Zostera_marina.selectedgenome.v2.1proper.nuclearANDorganellar.20140906.fasta>
##contig=<ID=scaffold_12952,length=1127,assembly=Zostera_marina.selectedgenome.v2.1proper.nuclearANDorganellar.20140906.fasta>
##contig=<ID=scaffold_12949,length=1127,assembly=Zostera_marina.selectedgenome.v2.1proper.nuclearANDorganellar.20140906.fasta>
##contig=<ID=scaffold_12982,length=1026,assembly=Zostera_marina.selectedgenome.v2.1proper.nuclearANDorganellar.20140906.fasta>
##contig=<ID=scaffold_12976,length=1126,assembly=Zostera_marina.selectedgenome.v2.1proper.nuclearANDorganellar.20140906.fasta>
##contig=<ID=scaffold_12971,length=1126,assembly=Zostera_marina.selectedgenome.v2.1proper.nuclearANDorganellar.20140906.fasta>
##contig=<ID=scaffold_12958,length=1026,assembly=Zostera_marina.selectedgenome.v2.1proper.nuclearANDorganellar.20140906.fasta>
##contig=<ID=scaffold_12996,length=1125,assembly=Zostera_marina.selectedgenome.v2.1proper.nuclearANDorganellar.20140906.fasta>
##contig=<ID=scaffold_12984,length=1025,assembly=Zostera_marina.selectedgenome.v2.1proper.nuclearANDorganellar.20140906.fasta>
##contig=<ID=scaffold_13014,length=1124,assembly=Zostera_marina.selectedgenome.v2.1proper.nuclearANDorganellar.20140906.fasta>
##contig=<ID=scaffold_13028,length=1123,assembly=Zostera_marina.selectedgenome.v2.1proper.nuclearANDorganellar.20140906.fasta>
##contig=<ID=scaffold_13029,length=1022,assembly=Zostera_marina.selectedgenome.v2.1proper.nuclearANDorganellar.20140906.fasta>
##contig=<ID=scaffold_13058,length=1121,assembly=Zostera_marina.selectedgenome.v2.1proper.nuclearANDorganellar.20140906.fasta>
##contig=<ID=scaffold_13082,length=1019,assembly=Zostera_marina.selectedgenome.v2.1proper.nuclearANDorganellar.20140906.fasta>
##contig=<ID=scaffold_13073,length=1119,assembly=Zostera_marina.selectedgenome.v2.1proper.nuclearANDorganellar.20140906.fasta>
##contig=<ID=scaffold_13090,length=1118,assembly=Zostera_marina.selectedgenome.v2.1proper.nuclearANDorganellar.20140906.fasta>
##contig=<ID=scaffold_13089,length=1118,assembly=Zostera_marina.selectedgenome.v2.1proper.nuclearANDorganellar.20140906.fasta>
##contig=<ID=scaffold_13120,length=1016,assembly=Zostera_marina.selectedgenome.v2.1proper.nuclearANDorganellar.20140906.fasta>
##contig=<ID=scaffold_13118,length=1116,assembly=Zostera_marina.selectedgenome.v2.1proper.nuclearANDorganellar.20140906.fasta>
##contig=<ID=scaffold_13109,length=1116,assembly=Zostera_marina.selectedgenome.v2.1proper.nuclearANDorganellar.20140906.fasta>
##contig=<ID=scaffold_13138,length=1114,assembly=Zostera_marina.selectedgenome.v2.1proper.nuclearANDorganellar.20140906.fasta>
##contig=<ID=scaffold_13151,length=1113,assembly=Zostera_marina.selectedgenome.v2.1proper.nuclearANDorganellar.20140906.fasta>
##contig=<ID=scaffold_13150,length=1113,assembly=Zostera_marina.selectedgenome.v2.1proper.nuclearANDorganellar.20140906.fasta>
##contig=<ID=scaffold_13178,length=1506,assembly=Zostera_marina.selectedgenome.v2.1proper.nuclearANDorganellar.20140906.fasta>
##contig=<ID=scaffold_13167,length=1011,assembly=Zostera_marina.selectedgenome.v2.1proper.nuclearANDorganellar.20140906.fasta>
##contig=<ID=scaffold_13191,length=1010,assembly=Zostera_marina.selectedgenome.v2.1proper.nuclearANDorganellar.20140906.fasta>
##contig=<ID=scaffold_13183,length=1110,assembly=Zostera_marina.selectedgenome.v2.1proper.nuclearANDorganellar.20140906.fasta>
##contig=<ID=scaffold_13203,length=1109,assembly=Zostera_marina.selectedgenome.v2.1proper.nuclearANDorganellar.20140906.fasta>
##contig=<ID=scaffold_13207,length=1008,assembly=Zostera_marina.selectedgenome.v2.1proper.nuclearANDorganellar.20140906.fasta>
##contig=<ID=scaffold_13235,length=1106,assembly=Zostera_marina.selectedgenome.v2.1proper.nuclearANDorganellar.20140906.fasta>
##contig=<ID=scaffold_13234,length=1106,assembly=Zostera_marina.selectedgenome.v2.1proper.nuclearANDorganellar.20140906.fasta>
##contig=<ID=scaffold_13247,length=1005,assembly=Zostera_marina.selectedgenome.v2.1proper.nuclearANDorganellar.20140906.fasta>
##contig=<ID=scaffold_13246,length=1005,assembly=Zostera_marina.selectedgenome.v2.1proper.nuclearANDorganellar.20140906.fasta>
##contig=<ID=scaffold_13245,length=1105,assembly=Zostera_marina.selectedgenome.v2.1proper.nuclearANDorganellar.20140906.fasta>
##contig=<ID=scaffold_13273,length=1103,assembly=Zostera_marina.selectedgenome.v2.1proper.nuclearANDorganellar.20140906.fasta>
##contig=<ID=scaffold_13266,length=1103,assembly=Zostera_marina.selectedgenome.v2.1proper.nuclearANDorganellar.20140906.fasta>
##contig=<ID=scaffold_13285,length=1134,assembly=Zostera_marina.selectedgenome.v2.1proper.nuclearANDorganellar.20140906.fasta>
##contig=<ID=scaffold_13291,length=1101,assembly=Zostera_marina.selectedgenome.v2.1proper.nuclearANDorganellar.20140906.fasta>
##contig=<ID=scaffold_13297,length=1100,assembly=Zostera_marina.selectedgenome.v2.1proper.nuclearANDorganellar.20140906.fasta>
##contig=<ID=scaffold_13293,length=1000,assembly=Zostera_marina.selectedgenome.v2.1proper.nuclearANDorganellar.20140906.fasta>
##contig=<ID=scaffold_13315,length=1099,assembly=Zostera_marina.selectedgenome.v2.1proper.nuclearANDorganellar.20140906.fasta>
##contig=<ID=scaffold_13311,length=1099,assembly=Zostera_marina.selectedgenome.v2.1proper.nuclearANDorganellar.20140906.fasta>
##contig=<ID=scaffold_13305,length=1883,assembly=Zostera_marina.selectedgenome.v2.1proper.nuclearANDorganellar.20140906.fasta>
##contig=<ID=scaffold_13325,length=1098,assembly=Zostera_marina.selectedgenome.v2.1proper.nuclearANDorganellar.20140906.fasta>
##contig=<ID=scaffold_13317,length=1098,assembly=Zostera_marina.selectedgenome.v2.1proper.nuclearANDorganellar.20140906.fasta>
##contig=<ID=scaffold_13335,length=1097,assembly=Zostera_marina.selectedgenome.v2.1proper.nuclearANDorganellar.20140906.fasta>
##contig=<ID=scaffold_13353,length=1095,assembly=Zostera_marina.selectedgenome.v2.1proper.nuclearANDorganellar.20140906.fasta>
##contig=<ID=scaffold_13350,length=1095,assembly=Zostera_marina.selectedgenome.v2.1proper.nuclearANDorganellar.20140906.fasta>
##contig=<ID=scaffold_13399,length=1089,assembly=Zostera_marina.selectedgenome.v2.1proper.nuclearANDorganellar.20140906.fasta>
##contig=<ID=scaffold_13425,length=1085,assembly=Zostera_marina.selectedgenome.v2.1proper.nuclearANDorganellar.20140906.fasta>
##contig=<ID=scaffold_13437,length=1083,assembly=Zostera_marina.selectedgenome.v2.1proper.nuclearANDorganellar.20140906.fasta>
##contig=<ID=scaffold_13436,length=1083,assembly=Zostera_marina.selectedgenome.v2.1proper.nuclearANDorganellar.20140906.fasta>
##contig=<ID=scaffold_13447,length=1082,assembly=Zostera_marina.selectedgenome.v2.1proper.nuclearANDorganellar.20140906.fasta>
##contig=<ID=scaffold_13445,length=1082,assembly=Zostera_marina.selectedgenome.v2.1proper.nuclearANDorganellar.20140906.fasta>
##contig=<ID=scaffold_13444,length=1082,assembly=Zostera_marina.selectedgenome.v2.1proper.nuclearANDorganellar.20140906.fasta>
##contig=<ID=scaffold_13454,length=1081,assembly=Zostera_marina.selectedgenome.v2.1proper.nuclearANDorganellar.20140906.fasta>
##contig=<ID=scaffold_13464,length=1164,assembly=Zostera_marina.selectedgenome.v2.1proper.nuclearANDorganellar.20140906.fasta>
##contig=<ID=scaffold_13469,length=1079,assembly=Zostera_marina.selectedgenome.v2.1proper.nuclearANDorganellar.20140906.fasta>
##contig=<ID=scaffold_13487,length=1076,assembly=Zostera_marina.selectedgenome.v2.1proper.nuclearANDorganellar.20140906.fasta>
##contig=<ID=scaffold_13486,length=1076,assembly=Zostera_marina.selectedgenome.v2.1proper.nuclearANDorganellar.20140906.fasta>
##contig=<ID=scaffold_13485,length=1076,assembly=Zostera_marina.selectedgenome.v2.1proper.nuclearANDorganellar.20140906.fasta>
##contig=<ID=scaffold_13501,length=1075,assembly=Zostera_marina.selectedgenome.v2.1proper.nuclearANDorganellar.20140906.fasta>
##contig=<ID=scaffold_13500,length=1075,assembly=Zostera_marina.selectedgenome.v2.1proper.nuclearANDorganellar.20140906.fasta>
##contig=<ID=scaffold_13515,length=1074,assembly=Zostera_marina.selectedgenome.v2.1proper.nuclearANDorganellar.20140906.fasta>
##contig=<ID=scaffold_13527,length=1073,assembly=Zostera_marina.selectedgenome.v2.1proper.nuclearANDorganellar.20140906.fasta>
##contig=<ID=scaffold_13517,length=1077,assembly=Zostera_marina.selectedgenome.v2.1proper.nuclearANDorganellar.20140906.fasta>
##contig=<ID=scaffold_13540,length=1071,assembly=Zostera_marina.selectedgenome.v2.1proper.nuclearANDorganellar.20140906.fasta>
##contig=<ID=scaffold_13538,length=1071,assembly=Zostera_marina.selectedgenome.v2.1proper.nuclearANDorganellar.20140906.fasta>
##contig=<ID=scaffold_13537,length=1071,assembly=Zostera_marina.selectedgenome.v2.1proper.nuclearANDorganellar.20140906.fasta>
##contig=<ID=scaffold_13535,length=1089,assembly=Zostera_marina.selectedgenome.v2.1proper.nuclearANDorganellar.20140906.fasta>
##contig=<ID=scaffold_13551,length=1070,assembly=Zostera_marina.selectedgenome.v2.1proper.nuclearANDorganellar.20140906.fasta>
##contig=<ID=scaffold_13560,length=1068,assembly=Zostera_marina.selectedgenome.v2.1proper.nuclearANDorganellar.20140906.fasta>
##contig=<ID=scaffold_13563,length=1067,assembly=Zostera_marina.selectedgenome.v2.1proper.nuclearANDorganellar.20140906.fasta>
##contig=<ID=scaffold_13576,length=1172,assembly=Zostera_marina.selectedgenome.v2.1proper.nuclearANDorganellar.20140906.fasta>
##contig=<ID=scaffold_13582,length=1065,assembly=Zostera_marina.selectedgenome.v2.1proper.nuclearANDorganellar.20140906.fasta>
##contig=<ID=scaffold_13581,length=1065,assembly=Zostera_marina.selectedgenome.v2.1proper.nuclearANDorganellar.20140906.fasta>
##contig=<ID=scaffold_13579,length=1065,assembly=Zostera_marina.selectedgenome.v2.1proper.nuclearANDorganellar.20140906.fasta>
##contig=<ID=scaffold_13589,length=1064,assembly=Zostera_marina.selectedgenome.v2.1proper.nuclearANDorganellar.20140906.fasta>
##contig=<ID=scaffold_13588,length=1064,assembly=Zostera_marina.selectedgenome.v2.1proper.nuclearANDorganellar.20140906.fasta>
##contig=<ID=scaffold_13594,length=1063,assembly=Zostera_marina.selectedgenome.v2.1proper.nuclearANDorganellar.20140906.fasta>
##contig=<ID=scaffold_13593,length=1063,assembly=Zostera_marina.selectedgenome.v2.1proper.nuclearANDorganellar.20140906.fasta>
##contig=<ID=scaffold_13602,length=1062,assembly=Zostera_marina.selectedgenome.v2.1proper.nuclearANDorganellar.20140906.fasta>
##contig=<ID=scaffold_13607,length=1061,assembly=Zostera_marina.selectedgenome.v2.1proper.nuclearANDorganellar.20140906.fasta>
##contig=<ID=scaffold_13606,length=1061,assembly=Zostera_marina.selectedgenome.v2.1proper.nuclearANDorganellar.20140906.fasta>
##contig=<ID=scaffold_13605,length=1061,assembly=Zostera_marina.selectedgenome.v2.1proper.nuclearANDorganellar.20140906.fasta>
##contig=<ID=scaffold_13604,length=1061,assembly=Zostera_marina.selectedgenome.v2.1proper.nuclearANDorganellar.20140906.fasta>
##contig=<ID=scaffold_13612,length=1064,assembly=Zostera_marina.selectedgenome.v2.1proper.nuclearANDorganellar.20140906.fasta>
##contig=<ID=scaffold_13618,length=1058,assembly=Zostera_marina.selectedgenome.v2.1proper.nuclearANDorganellar.20140906.fasta>
##contig=<ID=scaffold_13626,length=1057,assembly=Zostera_marina.selectedgenome.v2.1proper.nuclearANDorganellar.20140906.fasta>
##contig=<ID=scaffold_13660,length=1051,assembly=Zostera_marina.selectedgenome.v2.1proper.nuclearANDorganellar.20140906.fasta>
##contig=<ID=scaffold_13657,length=1051,assembly=Zostera_marina.selectedgenome.v2.1proper.nuclearANDorganellar.20140906.fasta>
##contig=<ID=scaffold_13655,length=1051,assembly=Zostera_marina.selectedgenome.v2.1proper.nuclearANDorganellar.20140906.fasta>
##contig=<ID=scaffold_13654,length=1051,assembly=Zostera_marina.selectedgenome.v2.1proper.nuclearANDorganellar.20140906.fasta>
##contig=<ID=scaffold_13666,length=1050,assembly=Zostera_marina.selectedgenome.v2.1proper.nuclearANDorganellar.20140906.fasta>
##contig=<ID=scaffold_13665,length=1226,assembly=Zostera_marina.selectedgenome.v2.1proper.nuclearANDorganellar.20140906.fasta>
##contig=<ID=scaffold_13679,length=1049,assembly=Zostera_marina.selectedgenome.v2.1proper.nuclearANDorganellar.20140906.fasta>
##contig=<ID=scaffold_13682,length=1060,assembly=Zostera_marina.selectedgenome.v2.1proper.nuclearANDorganellar.20140906.fasta>
##contig=<ID=scaffold_13687,length=1047,assembly=Zostera_marina.selectedgenome.v2.1proper.nuclearANDorganellar.20140906.fasta>
##contig=<ID=scaffold_13702,length=1046,assembly=Zostera_marina.selectedgenome.v2.1proper.nuclearANDorganellar.20140906.fasta>
##contig=<ID=scaffold_13715,length=1045,assembly=Zostera_marina.selectedgenome.v2.1proper.nuclearANDorganellar.20140906.fasta>
##contig=<ID=scaffold_13725,length=1044,assembly=Zostera_marina.selectedgenome.v2.1proper.nuclearANDorganellar.20140906.fasta>
##contig=<ID=scaffold_13731,length=1052,assembly=Zostera_marina.selectedgenome.v2.1proper.nuclearANDorganellar.20140906.fasta>
##contig=<ID=scaffold_13736,length=1147,assembly=Zostera_marina.selectedgenome.v2.1proper.nuclearANDorganellar.20140906.fasta>
##contig=<ID=scaffold_13743,length=1041,assembly=Zostera_marina.selectedgenome.v2.1proper.nuclearANDorganellar.20140906.fasta>
##contig=<ID=scaffold_13747,length=1197,assembly=Zostera_marina.selectedgenome.v2.1proper.nuclearANDorganellar.20140906.fasta>
##contig=<ID=scaffold_13763,length=1038,assembly=Zostera_marina.selectedgenome.v2.1proper.nuclearANDorganellar.20140906.fasta>
##contig=<ID=scaffold_13762,length=1038,assembly=Zostera_marina.selectedgenome.v2.1proper.nuclearANDorganellar.20140906.fasta>
##contig=<ID=scaffold_13760,length=1038,assembly=Zostera_marina.selectedgenome.v2.1proper.nuclearANDorganellar.20140906.fasta>
##contig=<ID=scaffold_13767,length=1037,assembly=Zostera_marina.selectedgenome.v2.1proper.nuclearANDorganellar.20140906.fasta>
##contig=<ID=scaffold_13789,length=1035,assembly=Zostera_marina.selectedgenome.v2.1proper.nuclearANDorganellar.20140906.fasta>
##contig=<ID=scaffold_13786,length=1037,assembly=Zostera_marina.selectedgenome.v2.1proper.nuclearANDorganellar.20140906.fasta>
##contig=<ID=scaffold_13784,length=1035,assembly=Zostera_marina.selectedgenome.v2.1proper.nuclearANDorganellar.20140906.fasta>
##contig=<ID=scaffold_13793,length=1034,assembly=Zostera_marina.selectedgenome.v2.1proper.nuclearANDorganellar.20140906.fasta>
##contig=<ID=scaffold_13791,length=1034,assembly=Zostera_marina.selectedgenome.v2.1proper.nuclearANDorganellar.20140906.fasta>
##contig=<ID=scaffold_13798,length=1033,assembly=Zostera_marina.selectedgenome.v2.1proper.nuclearANDorganellar.20140906.fasta>
##contig=<ID=scaffold_13796,length=1080,assembly=Zostera_marina.selectedgenome.v2.1proper.nuclearANDorganellar.20140906.fasta>
##contig=<ID=scaffold_13808,length=1032,assembly=Zostera_marina.selectedgenome.v2.1proper.nuclearANDorganellar.20140906.fasta>
##contig=<ID=scaffold_13817,length=1030,assembly=Zostera_marina.selectedgenome.v2.1proper.nuclearANDorganellar.20140906.fasta>
##contig=<ID=scaffold_13823,length=1029,assembly=Zostera_marina.selectedgenome.v2.1proper.nuclearANDorganellar.20140906.fasta>
##contig=<ID=scaffold_13829,length=1028,assembly=Zostera_marina.selectedgenome.v2.1proper.nuclearANDorganellar.20140906.fasta>
##contig=<ID=scaffold_13843,length=1101,assembly=Zostera_marina.selectedgenome.v2.1proper.nuclearANDorganellar.20140906.fasta>
##contig=<ID=scaffold_13841,length=1027,assembly=Zostera_marina.selectedgenome.v2.1proper.nuclearANDorganellar.20140906.fasta>
##contig=<ID=scaffold_13840,length=1032,assembly=Zostera_marina.selectedgenome.v2.1proper.nuclearANDorganellar.20140906.fasta>
##contig=<ID=scaffold_13851,length=1026,assembly=Zostera_marina.selectedgenome.v2.1proper.nuclearANDorganellar.20140906.fasta>
##contig=<ID=scaffold_13850,length=1026,assembly=Zostera_marina.selectedgenome.v2.1proper.nuclearANDorganellar.20140906.fasta>
##contig=<ID=scaffold_13870,length=1022,assembly=Zostera_marina.selectedgenome.v2.1proper.nuclearANDorganellar.20140906.fasta>
##contig=<ID=scaffold_13867,length=1022,assembly=Zostera_marina.selectedgenome.v2.1proper.nuclearANDorganellar.20140906.fasta>
##contig=<ID=scaffold_13877,length=1058,assembly=Zostera_marina.selectedgenome.v2.1proper.nuclearANDorganellar.20140906.fasta>
##contig=<ID=scaffold_13901,length=1076,assembly=Zostera_marina.selectedgenome.v2.1proper.nuclearANDorganellar.20140906.fasta>
##contig=<ID=scaffold_13899,length=1029,assembly=Zostera_marina.selectedgenome.v2.1proper.nuclearANDorganellar.20140906.fasta>
##contig=<ID=scaffold_13907,length=1017,assembly=Zostera_marina.selectedgenome.v2.1proper.nuclearANDorganellar.20140906.fasta>
##contig=<ID=scaffold_13905,length=1030,assembly=Zostera_marina.selectedgenome.v2.1proper.nuclearANDorganellar.20140906.fasta>
##contig=<ID=scaffold_13904,length=1017,assembly=Zostera_marina.selectedgenome.v2.1proper.nuclearANDorganellar.20140906.fasta>
##contig=<ID=scaffold_13919,length=1015,assembly=Zostera_marina.selectedgenome.v2.1proper.nuclearANDorganellar.20140906.fasta>
##contig=<ID=scaffold_13923,length=1014,assembly=Zostera_marina.selectedgenome.v2.1proper.nuclearANDorganellar.20140906.fasta>
##contig=<ID=scaffold_13921,length=1018,assembly=Zostera_marina.selectedgenome.v2.1proper.nuclearANDorganellar.20140906.fasta>
##contig=<ID=scaffold_13932,length=1013,assembly=Zostera_marina.selectedgenome.v2.1proper.nuclearANDorganellar.20140906.fasta>
##contig=<ID=scaffold_13931,length=1020,assembly=Zostera_marina.selectedgenome.v2.1proper.nuclearANDorganellar.20140906.fasta>
##contig=<ID=scaffold_13930,length=1013,assembly=Zostera_marina.selectedgenome.v2.1proper.nuclearANDorganellar.20140906.fasta>
##contig=<ID=scaffold_13940,length=1012,assembly=Zostera_marina.selectedgenome.v2.1proper.nuclearANDorganellar.20140906.fasta>
##contig=<ID=scaffold_13934,length=1035,assembly=Zostera_marina.selectedgenome.v2.1proper.nuclearANDorganellar.20140906.fasta>
##contig=<ID=scaffold_13947,length=1011,assembly=Zostera_marina.selectedgenome.v2.1proper.nuclearANDorganellar.20140906.fasta>
##contig=<ID=scaffold_13960,length=1010,assembly=Zostera_marina.selectedgenome.v2.1proper.nuclearANDorganellar.20140906.fasta>
##contig=<ID=scaffold_13952,length=1010,assembly=Zostera_marina.selectedgenome.v2.1proper.nuclearANDorganellar.20140906.fasta>
##contig=<ID=scaffold_13963,length=1051,assembly=Zostera_marina.selectedgenome.v2.1proper.nuclearANDorganellar.20140906.fasta>
##contig=<ID=scaffold_13961,length=1043,assembly=Zostera_marina.selectedgenome.v2.1proper.nuclearANDorganellar.20140906.fasta>
##contig=<ID=scaffold_13974,length=1007,assembly=Zostera_marina.selectedgenome.v2.1proper.nuclearANDorganellar.20140906.fasta>
##contig=<ID=scaffold_13988,length=1006,assembly=Zostera_marina.selectedgenome.v2.1proper.nuclearANDorganellar.20140906.fasta>
##contig=<ID=scaffold_13986,length=1006,assembly=Zostera_marina.selectedgenome.v2.1proper.nuclearANDorganellar.20140906.fasta>
##contig=<ID=scaffold_13990,length=1005,assembly=Zostera_marina.selectedgenome.v2.1proper.nuclearANDorganellar.20140906.fasta>
##contig=<ID=scaffold_13989,length=1031,assembly=Zostera_marina.selectedgenome.v2.1proper.nuclearANDorganellar.20140906.fasta>
##contig=<ID=scaffold_13999,length=1019,assembly=Zostera_marina.selectedgenome.v2.1proper.nuclearANDorganellar.20140906.fasta>
##contig=<ID=scaffold_13997,length=1032,assembly=Zostera_marina.selectedgenome.v2.1proper.nuclearANDorganellar.20140906.fasta>
##contig=<ID=scaffold_13996,length=1023,assembly=Zostera_marina.selectedgenome.v2.1proper.nuclearANDorganellar.20140906.fasta>
##contig=<ID=scaffold_14008,length=1003,assembly=Zostera_marina.selectedgenome.v2.1proper.nuclearANDorganellar.20140906.fasta>
##contig=<ID=scaffold_14004,length=1003,assembly=Zostera_marina.selectedgenome.v2.1proper.nuclearANDorganellar.20140906.fasta>
##contig=<ID=scaffold_14027,length=1010,assembly=Zostera_marina.selectedgenome.v2.1proper.nuclearANDorganellar.20140906.fasta>
##contig=<ID=scaffold_14050,length=1051,assembly=Zostera_marina.selectedgenome.v2.1proper.nuclearANDorganellar.20140906.fasta>
##contig=<ID=scaffold_14047,length=1000,assembly=Zostera_marina.selectedgenome.v2.1proper.nuclearANDorganellar.20140906.fasta>
##contig=<ID=scaffold_14061,length=1052,assembly=Zostera_marina.selectedgenome.v2.1proper.nuclearANDorganellar.20140906.fasta>
##contig=<ID=scaffold_14071,length=1106,assembly=Zostera_marina.selectedgenome.v2.1proper.nuclearANDorganellar.20140906.fasta>
##contig=<ID=scaffold_14108,length=1785,assembly=Zostera_marina.selectedgenome.v2.1proper.nuclearANDorganellar.20140906.fasta>
##contig=<ID=scaffold_14128,length=1004,assembly=Zostera_marina.selectedgenome.v2.1proper.nuclearANDorganellar.20140906.fasta>
##contig=<ID=scaffold_14133,length=1000,assembly=Zostera_marina.selectedgenome.v2.1proper.nuclearANDorganellar.20140906.fasta>
##contig=<ID=scaffold_14156,length=1246,assembly=Zostera_marina.selectedgenome.v2.1proper.nuclearANDorganellar.20140906.fasta>
##contig=<ID=scaffold_14160,length=1028,assembly=Zostera_marina.selectedgenome.v2.1proper.nuclearANDorganellar.20140906.fasta>
##contig=<ID=scaffold_14179,length=1671,assembly=Zostera_marina.selectedgenome.v2.1proper.nuclearANDorganellar.20140906.fasta>
##contig=<ID=scaffold_14181,length=1030,assembly=Zostera_marina.selectedgenome.v2.1proper.nuclearANDorganellar.20140906.fasta>
##contig=<ID=scaffold_14223,length=1003,assembly=Zostera_marina.selectedgenome.v2.1proper.nuclearANDorganellar.20140906.fasta>
##contig=<ID=scaffold_14262,length=1025,assembly=Zostera_marina.selectedgenome.v2.1proper.nuclearANDorganellar.20140906.fasta>
##contig=<ID=scaffold_14282,length=1018,assembly=Zostera_marina.selectedgenome.v2.1proper.nuclearANDorganellar.20140906.fasta>
##contig=<ID=scaffold_14320,length=1049,assembly=Zostera_marina.selectedgenome.v2.1proper.nuclearANDorganellar.20140906.fasta>
##contig=<ID=scaffold_14317,length=1074,assembly=Zostera_marina.selectedgenome.v2.1proper.nuclearANDorganellar.20140906.fasta>
##contig=<ID=scaffold_14348,length=1116,assembly=Zostera_marina.selectedgenome.v2.1proper.nuclearANDorganellar.20140906.fasta>
##contig=<ID=scaffold_14487,length=1029,assembly=Zostera_marina.selectedgenome.v2.1proper.nuclearANDorganellar.20140906.fasta>
##contig=<ID=scaffold_14525,length=1002,assembly=Zostera_marina.selectedgenome.v2.1proper.nuclearANDorganellar.20140906.fasta>
##contig=<ID=scaffold_14536,length=1003,assembly=Zostera_marina.selectedgenome.v2.1proper.nuclearANDorganellar.20140906.fasta>
##contig=<ID=scaffold_14597,length=1024,assembly=Zostera_marina.selectedgenome.v2.1proper.nuclearANDorganellar.20140906.fasta>
##contig=<ID=scaffold_14644,length=1032,assembly=Zostera_marina.selectedgenome.v2.1proper.nuclearANDorganellar.20140906.fasta>
##contig=<ID=scaffold_14694,length=1039,assembly=Zostera_marina.selectedgenome.v2.1proper.nuclearANDorganellar.20140906.fasta>
##contig=<ID=scaffold_14785,length=1005,assembly=Zostera_marina.selectedgenome.v2.1proper.nuclearANDorganellar.20140906.fasta>
##contig=<ID=scaffold_14871,length=1024,assembly=Zostera_marina.selectedgenome.v2.1proper.nuclearANDorganellar.20140906.fasta>
##contig=<ID=scaffold_14943,length=1108,assembly=Zostera_marina.selectedgenome.v2.1proper.nuclearANDorganellar.20140906.fasta>
##contig=<ID=scaffold_15014,length=1023,assembly=Zostera_marina.selectedgenome.v2.1proper.nuclearANDorganellar.20140906.fasta>
##contig=<ID=scaffold_15182,length=8036,assembly=Zostera_marina.selectedgenome.v2.1proper.nuclearANDorganellar.20140906.fasta>
##contig=<ID=scaffold_15293,length=1040,assembly=Zostera_marina.selectedgenome.v2.1proper.nuclearANDorganellar.20140906.fasta>
##contig=<ID=scaffold_40,length=863700,assembly=Zostera_marina.selectedgenome.v2.1proper.nuclearANDorganellar.20140906.fasta>
##contig=<ID=scaffold_94,length=614741,assembly=Zostera_marina.selectedgenome.v2.1proper.nuclearANDorganellar.20140906.fasta>
##contig=<ID=chloroplast,length=143968,assembly=Zostera_marina.selectedgenome.v2.1proper.nuclearANDorganellar.20140906.fasta>
##reference=file:///gatk/my_data/variantcalling/Zostera_marina.selectedgenome.v2.1proper.nuclearANDorganellar.20140906.fasta
##source=CombineGVCFs
##source=SelectVariants
##FILTER=<ID=FilteredOut,Description="Record fails the filters: .">
##bcftools_viewVersion=1.4.1+htslib-1.4.1
##bcftools_viewCommand=view -f PASS -i 'GT="0|0" || GT="0/0" || GT="1|1" || GT="1/1"' VCFToolsfiltered.recode.vcf; Date=Sun Jan 26 11:32:09 2020
#CHROM	POS	ID	REF	ALT	QUAL	FILTER	INFO	FORMAT	13-2	15-2	17-1	27-2	57-1	59-2	63-1	77-1	77-2	79-1
scaffold_1	155841	.	C	T	4272.98	PASS	AC=9;AF=0.45;AN=20;BaseQRankSum=-0.539;DP=290;ExcessHet=18.1697;FS=0.455;InbreedingCoeff=-0.8182;MLEAC=9;MLEAF=0.45;MQ=54.36;MQRankSum=0.71;QD=16.76;ReadPosRankSum=-0.144;SOR=0.648	GT:AD:DP:GQ:PL	0/1:18,20:38:99:636,0,684	0/1:18,16:34:99:600,0,692	0/1:12,12:24:99:451,0,427	0/0:35,0:35:99:0,99,1485	0/1:17,5:22:99:159,0,564	0/1:10,13:23:99:440,0,378	0/1:13,20:33:99:713,0,471	0/1:14,13:27:99:439,0,528	0/1:17,12:29:99:421,0,627	0/1:10,15:25:99:420,0,334
scaffold_1	211931	.	C	T	542.39	PASS	AC=1;AF=0.05;AN=20;BaseQRankSum=0.026;DP=314;ExcessHet=3.0103;FS=3.192;InbreedingCoeff=-0.0526;MLEAC=1;MLEAF=0.05;MQ=59.43;MQRankSum=0.046;QD=17.5;ReadPosRankSum=0.178;SOR=0.986	GT:AD:DP:GQ:PL	0/0:38,0:38:99:0,101,1456	0/0:31,0:31:90:0,90,1248	0/0:34,0:34:99:0,99,1354	0/1:16,15:31:99:554,0,579	0/0:30,0:30:78:0,78,1170	0/0:26,0:26:75:0,75,1125	0/0:33,0:33:90:0,90,1350	0/0:29,0:29:81:0,81,1215	0/0:38,0:38:99:0,101,1477	0/0:24,0:24:72:0,72,1080
scaffold_1	213521	.	C	T	637.39	PASS	AC=1;AF=0.05;AN=20;BaseQRankSum=1.68;DP=281;ExcessHet=3.0103;FS=0;InbreedingCoeff=-0.0526;MLEAC=1;MLEAF=0.05;MQ=52.53;MQRankSum=0.338;QD=20.56;ReadPosRankSum=0.497;SOR=0.804	GT:AD:DP:GQ:PL	0/0:30,0:30:90:0,90,1287	0/0:34,0:34:90:0,90,1350	0/0:21,0:21:60:0,60,900	0/0:22,0:22:60:0,60,900	0/0:27,0:27:78:0,78,1170	0/0:20,0:20:60:0,60,778	0/0:39,0:39:99:0,100,1500	0/0:26,0:26:72:0,72,1080	0/0:31,0:31:81:0,81,1215	0/1:14,17:31:99:649,0,407
scaffold_1	260576	.	G	A	837.1	PASS	AC=2;AF=0.1;AN=20;BaseQRankSum=-0.52;DP=295;ExcessHet=3.2451;FS=4.054;InbreedingCoeff=-0.1111;MLEAC=2;MLEAF=0.1;MQ=60;MQRankSum=0;QD=17.08;ReadPosRankSum=1.33;SOR=0.574	GT:AD:DP:GQ:PL	0/0:34,0:34:99:0,99,1485	0/0:35,0:35:93:0,93,1395	0/0:28,0:28:84:0,84,1103	0/0:23,0:23:63:0,63,945	0/1:14,12:26:99:380,0,505	0/1:9,14:23:99:474,0,327	0/0:43,0:43:99:0,99,1597	0/0:31,0:31:77:0,77,1239	0/0:29,0:29:81:0,81,1215	0/0:21,0:21:57:0,57,855
scaffold_1	425029	.	G	A	886.1	PASS	AC=2;AF=0.1;AN=20;BaseQRankSum=1.08;DP=336;ExcessHet=3.2451;FS=1.07;InbreedingCoeff=-0.1111;MLEAC=2;MLEAF=0.1;MQ=60;MQRankSum=0;QD=16.11;ReadPosRankSum=0.955;SOR=0.99	GT:AD:DP:GQ:PL	0/0:40,0:40:99:0,104,1602	0/0:28,0:28:81:0,81,1215	0/0:23,0:23:66:0,66,933	0/0:30,0:30:90:0,90,1338	0/1:17,16:33:99:606,0,558	0/1:12,10:22:99:297,0,369	0/0:40,0:40:99:0,114,1710	0/0:41,0:41:99:0,117,1755	0/0:34,0:34:99:0,99,1485	0/0:45,0:45:99:0,120,1800
scaffold_1	576504	.	C	T	2102.53	PASS	AC=4;AF=0.2;AN=20;BaseQRankSum=-0.942;DP=322;ExcessHet=4.5998;FS=5.302;InbreedingCoeff=-0.25;MLEAC=4;MLEAF=0.2;MQ=60;MQRankSum=0;QD=16.43;ReadPosRankSum=-0.437;SOR=0.626	GT:AD:DP:GQ:PL	0/1:16,27:43:99:845,0,555	0/1:14,15:29:99:475,0,523	0/1:15,10:25:99:334,0,501	0/0:36,0:36:99:0,105,1575	0/0:31,0:31:90:0,90,1246	0/0:34,0:34:99:0,99,1485	0/1:17,14:31:99:469,0,649	0/0:31,0:31:87:0,87,1305	0/0:30,0:30:73:0,73,1119	0/0:32,0:32:84:0,84,1260
scaffold_1	679565	.	C	T	694.39	PASS	AC=1;AF=0.05;AN=20;BaseQRankSum=-0.352;DP=308;ExcessHet=3.0103;FS=3.037;InbreedingCoeff=-0.0526;MLEAC=1;MLEAF=0.05;MQ=60;MQRankSum=0;QD=21.04;ReadPosRankSum=-0.146;SOR=1.292	GT:AD:DP:GQ:PL	0/0:41,0:41:99:0,102,1665	0/0:31,0:31:90:0,90,1331	0/0:21,0:21:63:0,63,826	0/1:14,19:33:99:706,0,491	0/0:38,0:38:97:0,97,1453	0/0:33,0:33:53:0,53,1305	0/0:29,0:29:84:0,84,1260	0/0:25,0:25:72:0,72,1080	0/0:32,0:32:50:0,50,1177	0/0:25,0:25:58:0,58,913
scaffold_1	1002240	.	G	A	622.39	PASS	AC=1;AF=0.05;AN=20;BaseQRankSum=-1.103;DP=287;ExcessHet=3.0103;FS=3.471;InbreedingCoeff=-0.0526;MLEAC=1;MLEAF=0.05;MQ=60;MQRankSum=0;QD=20.75;ReadPosRankSum=-0.603;SOR=0.774	GT:AD:DP:GQ:PL	0/0:39,0:39:99:0,108,1611	0/0:23,0:23:60:0,60,871	0/0:28,0:28:84:0,84,1136	0/1:11,19:30:99:634,0,361	0/0:34,0:34:99:0,99,1399	0/0:25,0:25:72:0,72,1025	0/0:29,0:29:84:0,84,1238	0/0:22,0:22:60:0,60,864	0/0:36,0:36:99:0,99,1485	0/0:21,0:21:63:0,63,873
scaffold_1	1137212	.	C	A	4431.98	PASS	AC=9;AF=0.45;AN=20;BaseQRankSum=-0.245;DP=278;ExcessHet=18.1697;FS=0.457;InbreedingCoeff=-0.8182;MLEAC=9;MLEAF=0.45;MQ=59.94;MQRankSum=0;QD=17.25;ReadPosRankSum=-0.23;SOR=0.752	GT:AD:DP:GQ:PL	0/1:16,16:32:99:463,0,571	0/1:8,15:23:99:432,0,291	0/1:15,19:34:99:605,0,474	0/0:21,0:21:60:0,60,900	0/1:12,14:26:99:500,0,432	0/1:11,11:22:99:359,0,421	0/1:23,19:42:99:644,0,769	0/1:5,15:20:99:571,0,155	0/1:20,12:32:99:414,0,749	0/1:11,15:26:99:450,0,386
scaffold_1	1236795	.	C	T	846.39	PASS	AC=1;AF=0.05;AN=20;BaseQRankSum=0.295;DP=299;ExcessHet=3.0103;FS=7.36;InbreedingCoeff=-0.0526;MLEAC=1;MLEAF=0.05;MQ=60;MQRankSum=0;QD=22.88;ReadPosRankSum=-1.535;SOR=0.959	GT:AD:DP:GQ:PL	0/0:33,0:33:83:0,83,1288	0/0:25,0:25:69:0,69,1035	0/0:27,0:27:65:0,65,1032	0/1:14,23:37:99:858,0,458	0/0:38,0:38:99:0,102,1530	0/0:34,0:34:99:0,99,1476	0/0:28,0:28:67:0,67,1064	0/0:28,0:28:78:0,78,1170	0/0:21,0:21:60:0,60,900	0/0:28,0:28:78:0,78,1170
scaffold_1	1331730	.	C	T	4094.98	PASS	AC=9;AF=0.45;AN=20;BaseQRankSum=0.889;DP=280;ExcessHet=18.1697;FS=5.247;InbreedingCoeff=-0.8182;MLEAC=9;MLEAF=0.45;MQ=60;MQRankSum=0;QD=17.28;ReadPosRankSum=-0.576;SOR=0.454	GT:AD:DP:GQ:PL	0/1:17,16:33:99:573,0,554	0/1:11,13:24:99:493,0,356	0/1:6,14:20:99:491,0,204	0/0:39,0:39:99:0,101,1471	0/1:16,13:29:99:466,0,494	0/1:12,15:27:99:579,0,391	0/1:9,15:24:99:495,0,274	0/1:15,10:25:99:372,0,507	0/1:19,13:32:99:393,0,665	0/1:16,7:23:99:239,0,601
scaffold_1	1464793	.	T	C	599.39	PASS	AC=1;AF=0.05;AN=20;BaseQRankSum=-0.448;DP=321;ExcessHet=3.0103;FS=0;InbreedingCoeff=-0.0526;MLEAC=1;MLEAF=0.05;MQ=60;MQRankSum=0;QD=18.73;ReadPosRankSum=-0.529;SOR=0.705	GT:AD:DP:GQ:PL	0/0:38,0:38:99:0,102,1537	0/0:30,0:30:74:0,74,1291	0/0:29,0:29:70:0,70,1125	0/1:15,17:32:99:611,0,518	0/0:34,0:34:99:0,99,1485	0/0:29,0:29:81:0,81,1215	0/0:37,0:37:94:0,94,1362	0/0:30,0:30:90:0,90,1165	0/0:25,0:25:72:0,72,1080	0/0:37,0:37:99:0,99,1485
scaffold_1	1898849	.	C	T	1392.1	PASS	AC=2;AF=0.1;AN=20;BaseQRankSum=0.129;DP=307;ExcessHet=3.2451;FS=2.074;InbreedingCoeff=-0.1111;MLEAC=2;MLEAF=0.1;MQ=60;MQRankSum=0;QD=21.09;ReadPosRankSum=0.067;SOR=0.713	GT:AD:DP:GQ:PL	0/0:42,0:42:99:0,101,1716	0/0:29,0:29:81:0,81,1215	0/0:23,0:23:53:0,53,932	0/0:35,0:35:90:0,90,1350	0/1:11,26:37:99:1007,0,372	0/1:18,11:29:99:402,0,674	0/0:32,0:32:93:0,93,1303	0/0:25,0:25:72:0,72,1020	0/0:27,0:27:54:0,54,1078	0/0:26,0:26:62:0,62,1035
scaffold_1	2119771	.	C	T	1246.1	PASS	AC=2;AF=0.1;AN=20;BaseQRankSum=-0.436;DP=336;ExcessHet=3.2451;FS=0.93;InbreedingCoeff=-0.1111;MLEAC=2;MLEAF=0.1;MQ=60;MQRankSum=0;QD=18.33;ReadPosRankSum=1.93;SOR=0.693	GT:AD:DP:GQ:PL	0/0:41,0:41:99:0,109,1564	0/0:33,0:33:82:0,82,1177	0/0:26,0:26:62:0,62,1026	0/0:36,0:36:99:0,99,1451	0/1:21,18:39:99:603,0,719	0/1:9,20:29:99:660,0,248	0/0:33,0:33:90:0,90,1350	0/0:28,0:28:81:0,81,1215	0/0:35,0:35:93:0,93,1395	0/0:36,0:36:99:0,102,1530
scaffold_1	2123004	.	A	T	403.39	PASS	AC=1;AF=0.05;AN=20;BaseQRankSum=0.792;DP=309;ExcessHet=3.0103;FS=1.674;InbreedingCoeff=-0.0526;MLEAC=1;MLEAF=0.05;MQ=60;MQRankSum=0;QD=17.54;ReadPosRankSum=0.708;SOR=1.218	GT:AD:DP:GQ:PL	0/0:40,0:40:99:0,104,1569	0/0:36,0:36:60:0,60,1262	0/0:20,0:20:57:0,57,855	0/0:32,0:32:93:0,93,1395	0/0:30,0:30:81:0,81,1215	0/0:31,0:31:90:0,90,1350	0/0:35,0:35:99:0,99,1485	0/0:27,0:27:75:0,75,1125	0/0:34,0:34:86:0,86,1343	0/1:11,12:23:99:415,0,364
scaffold_1	2227730	.	T	A	512.39	PASS	AC=1;AF=0.05;AN=20;BaseQRankSum=-1.13;DP=295;ExcessHet=3.0103;FS=1.643;InbreedingCoeff=-0.0526;MLEAC=1;MLEAF=0.05;MQ=60;MQRankSum=0;QD=22.28;ReadPosRankSum=0.808;SOR=1.112	GT:AD:DP:GQ:PL	0/0:30,0:30:72:0,72,1080	0/0:32,0:32:81:0,81,1215	0/0:26,0:26:78:0,78,1080	0/0:27,0:27:78:0,78,1170	0/0:37,0:37:99:0,105,1563	0/0:26,0:26:72:0,72,946	0/0:38,0:38:99:0,99,1477	0/0:23,0:23:66:0,66,990	0/0:33,0:33:93:0,93,1395	0/1:8,15:23:99:524,0,288
scaffold_1	2313715	.	G	T	631.39	PASS	AC=1;AF=0.05;AN=20;BaseQRankSum=1.24;DP=317;ExcessHet=3.0103;FS=0;InbreedingCoeff=-0.0527;MLEAC=1;MLEAF=0.05;MQ=60;MQRankSum=0;QD=16.62;ReadPosRankSum=0.41;SOR=0.551	GT:AD:DP:GQ:PL	0/0:34,0:34:96:0,96,1440	0/0:33,0:33:99:0,99,1377	0/0:25,0:25:72:0,72,982	0/1:20,18:38:99:643,0,686	0/0:31,0:31:90:0,90,1333	0/0:24,0:24:63:0,63,945	0/0:39,0:39:99:0,99,1607	0/0:32,0:32:34:0,34,1247	0/0:34,0:34:96:0,96,1440	0/0:27,0:27:81:0,81,1077
scaffold_1	2412027	.	G	T	495.39	PASS	AC=1;AF=0.05;AN=20;BaseQRankSum=-1.414;DP=301;ExcessHet=3.0103;FS=0;InbreedingCoeff=-0.0526;MLEAC=1;MLEAF=0.05;MQ=60;MQRankSum=0;QD=15.98;ReadPosRankSum=0.02;SOR=0.582	GT:AD:DP:GQ:PGT:PID:PL:PS	0/0:37,0:37:99:.:.:0,105,1443:.	0/0:31,0:31:81:.:.:0,81,1277:.	0/0:30,0:30:75:.:.:0,75,1125:.	0/0:27,0:27:72:.:.:0,72,1080:.	0/0:29,0:29:71:.:.:0,71,1071:.	0/0:25,0:25:72:.:.:0,72,1080:.	0/0:33,0:33:99:.:.:0,99,1288:.	0/0:28,0:28:81:.:.:0,81,1215:.	0/0:30,0:30:90:.:.:0,90,1171:.	0|1:15,16:31:99:0|1:2412027_G_T:507,0,520:2412027
scaffold_2	206001	.	C	T	364.39	PASS	AC=1;AF=0.05;AN=20;BaseQRankSum=-1.338;DP=270;ExcessHet=3.0103;FS=0;InbreedingCoeff=-0.0526;MLEAC=1;MLEAF=0.05;MQ=60;MQRankSum=0;QD=17.35;ReadPosRankSum=-0.544;SOR=0.836	GT:AD:DP:GQ:PL	0/0:35,0:35:99:0,105,1415	0/0:33,0:33:90:0,90,1350	0/0:20,0:20:48:0,48,720	0/0:25,0:25:72:0,72,1080	0/0:27,0:27:71:0,71,949	0/0:21,0:21:51:0,51,765	0/0:27,0:27:78:0,78,1170	0/0:29,0:29:81:0,81,1215	0/0:32,0:32:90:0,90,1350	0/1:8,13:21:99:376,0,245
scaffold_2	261454	.	G	T	497.39	PASS	AC=1;AF=0.05;AN=20;BaseQRankSum=0.155;DP=297;ExcessHet=3.0103;FS=1.918;InbreedingCoeff=-0.0526;MLEAC=1;MLEAF=0.05;MQ=60;MQRankSum=0;QD=21.63;ReadPosRankSum=-1.671;SOR=1.371	GT:AD:DP:GQ:PL	0/0:36,0:36:99:0,99,1530	0/0:31,0:31:90:0,90,1296	0/0:23,0:23:69:0,69,944	0/0:32,0:32:93:0,93,1395	0/0:34,0:34:90:0,90,1350	0/0:29,0:29:81:0,81,1215	0/0:27,0:27:81:0,81,1042	0/0:26,0:26:75:0,75,1125	0/0:31,0:31:87:0,87,1305	0/1:9,14:23:99:509,0,301
scaffold_2	371707	.	G	A	2304.53	PASS	AC=4;AF=0.2;AN=20;BaseQRankSum=0;DP=322;ExcessHet=4.5998;FS=1.335;InbreedingCoeff=-0.25;MLEAC=4;MLEAF=0.2;MQ=60;MQRankSum=0;QD=16.23;ReadPosRankSum=0.526;SOR=0.82	GT:AD:DP:GQ:PL	0/1:12,20:32:99:579,0,395	0/1:23,15:38:99:439,0,760	0/1:13,13:26:99:450,0,440	0/0:21,0:21:47:0,47,797	0/0:28,0:28:57:0,57,1046	0/0:32,0:32:90:0,90,1350	0/1:18,28:46:99:857,0,574	0/0:27,0:27:81:0,81,1034	0/0:40,0:40:99:0,104,1540	0/0:32,0:32:90:0,90,1350
scaffold_2	431036	.	C	T	425.39	PASS	AC=1;AF=0.05;AN=20;BaseQRankSum=-0.747;DP=272;ExcessHet=3.0103;FS=5.988;InbreedingCoeff=-0.0526;MLEAC=1;MLEAF=0.05;MQ=60;MQRankSum=0;QD=17.02;ReadPosRankSum=0.864;SOR=1.051	GT:AD:DP:GQ:PL	0/0:38,0:38:99:0,102,1452	0/0:23,0:23:57:0,57,855	0/0:21,0:21:60:0,60,900	0/1:11,14:27:99:437,0,370	0/0:22,0:22:50:0,50,848	0/0:30,0:30:87:0,87,1305	0/0:35,0:35:99:0,99,1485	0/0:27,0:27:81:0,81,1145	0/0:27,0:27:72:0,72,1080	0/0:22,0:22:66:0,66,794
scaffold_2	635306	.	C	T	443.39	PASS	AC=1;AF=0.05;AN=20;BaseQRankSum=0.339;DP=318;ExcessHet=3.0103;FS=0;InbreedingCoeff=-0.0526;MLEAC=1;MLEAF=0.05;MQ=60;MQRankSum=0;QD=17.05;ReadPosRankSum=0.489;SOR=0.829	GT:AD:DP:GQ:PL	0/0:37,0:37:99:0,99,1485	0/0:32,0:32:80:0,80,1236	0/0:29,0:29:84:0,84,1211	0/0:34,0:34:90:0,90,1350	0/0:30,0:30:81:0,81,1215	0/0:33,0:33:53:0,53,1220	0/1:14,12:26:99:455,0,542	0/0:30,0:30:80:0,80,1260	0/0:36,0:36:99:0,99,1485	0/0:31,0:31:90:0,90,1350
scaffold_2	667242	.	G	A	659.39	PASS	AC=1;AF=0.05;AN=20;BaseQRankSum=-0.772;DP=280;ExcessHet=3.0103;FS=3.412;InbreedingCoeff=-0.0526;MLEAC=1;MLEAF=0.05;MQ=60;MQRankSum=0;QD=19.98;ReadPosRankSum=-1.032;SOR=0.244	GT:AD:DP:GQ:PL	0/0:35,0:35:93:0,93,1395	0/0:21,0:21:60:0,60,893	0/0:23,0:23:66:0,66,990	0/0:24,0:24:72:0,72,1057	0/0:28,0:28:51:0,51,1099	0/0:32,0:32:80:0,80,1311	0/0:33,0:33:90:0,90,1350	0/0:23,0:23:60:0,60,900	0/0:28,0:28:81:0,81,1215	0/1:13,20:33:99:671,0,457
scaffold_2	759489	.	A	G	500.39	PASS	AC=1;AF=0.05;AN=20;BaseQRankSum=-0.308;DP=320;ExcessHet=3.0103;FS=3.682;InbreedingCoeff=-0.0526;MLEAC=1;MLEAF=0.05;MQ=60;MQRankSum=0;QD=19.25;ReadPosRankSum=-0.701;SOR=0.888	GT:AD:DP:GQ:PL	0/0:40,0:40:99:0,108,1582	0/0:30,0:30:87:0,87,1305	0/0:29,0:29:81:0,81,1215	0/0:35,0:35:99:0,99,1485	0/0:37,0:37:99:0,102,1530	0/0:30,0:30:81:0,81,1215	0/0:29,0:29:84:0,84,1163	0/0:29,0:29:74:0,74,1125	0/0:35,0:35:90:0,90,1350	0/1:11,15:26:99:512,0,404
scaffold_2	1782572	.	T	C	414.39	PASS	AC=1;AF=0.05;AN=20;BaseQRankSum=1.61;DP=293;ExcessHet=3.0103;FS=4.123;InbreedingCoeff=-0.0526;MLEAC=1;MLEAF=0.05;MQ=60;MQRankSum=0;QD=18.84;ReadPosRankSum=0.395;SOR=0.444	GT:AD:DP:GQ:PL	0/0:38,0:38:99:0,111,1571	0/0:27,0:27:71:0,71,1080	0/0:20,0:20:60:0,60,810	0/0:31,0:31:90:0,90,1350	0/0:34,0:34:99:0,99,1352	0/0:36,0:36:99:0,101,1422	0/0:25,0:25:72:0,72,1080	0/0:29,0:29:71:0,71,1208	0/0:31,0:31:87:0,87,1305	0/1:11,11:22:99:426,0,401
scaffold_2	1799096	.	C	T	915.39	PASS	AC=1;AF=0.05;AN=20;BaseQRankSum=-0.819;DP=295;ExcessHet=3.0103;FS=1.342;InbreedingCoeff=-0.0526;MLEAC=1;MLEAF=0.05;MQ=60;MQRankSum=0;QD=24.09;ReadPosRankSum=0.613;SOR=0.446	GT:AD:DP:GQ:PL	0/0:28,0:28:81:0,81,1157	0/0:26,0:26:72:0,72,1080	0/0:28,0:28:81:0,81,1215	0/1:12,26:38:99:927,0,382	0/0:37,0:37:99:0,99,1485	0/0:26,0:26:72:0,72,1007	0/0:25,0:25:72:0,72,1080	0/0:28,0:28:81:0,81,1099	0/0:30,0:30:80:0,80,1215	0/0:29,0:29:84:0,84,1260
scaffold_2	1906431	.	T	A	9626.72	PASS	AC=18;AF=0.9;AN=20;BaseQRankSum=0.078;DP=284;ExcessHet=3.2451;FS=1.675;InbreedingCoeff=-0.1111;MLEAC=18;MLEAF=0.9;MQ=59.5;MQRankSum=0;QD=28.17;ReadPosRankSum=-1.166;SOR=0.533	GT:AD:DP:GQ:PL	1/1:0,34:34:99:1325,102,0	1/1:0,20:20:60:836,60,0	0/1:10,15:25:99:510,0,331	1/1:0,23:23:69:980,69,0	1/1:0,23:23:69:954,69,0	1/1:0,28:28:84:1147,84,0	1/1:1,32:33:89:1069,89,0	1/1:0,31:31:93:1216,93,0	1/1:0,28:28:84:1104,84,0	0/1:14,14:28:99:448,0,448
scaffold_2	2216161	.	C	T	380.39	PASS	AC=1;AF=0.05;AN=20;BaseQRankSum=0.336;DP=311;ExcessHet=3.0103;FS=1.801;InbreedingCoeff=-0.0526;MLEAC=1;MLEAF=0.05;MQ=60;MQRankSum=0;QD=18.11;ReadPosRankSum=-0.071;SOR=0.283	GT:AD:DP:GQ:PL	0/0:38,0:38:99:0,101,1451	0/0:36,0:36:99:0,101,1488	0/0:28,0:28:78:0,78,1170	0/1:9,12:21:99:392,0,272	0/0:27,0:27:72:0,72,1080	0/0:26,0:26:72:0,72,1080	0/0:36,0:36:99:0,101,1536	0/0:34,0:34:85:0,85,1369	0/0:28,0:28:68:0,68,1104	0/0:37,0:37:99:0,100,1396
scaffold_2	2218383	.	G	A	2369.53	PASS	AC=4;AF=0.2;AN=20;BaseQRankSum=-0.142;DP=345;ExcessHet=4.5998;FS=2.992;InbreedingCoeff=-0.25;MLEAC=4;MLEAF=0.2;MQ=59.87;MQRankSum=1.03;QD=16.57;ReadPosRankSum=-0.02;SOR=0.467	GT:AD:DP:GQ:PL	0/1:19,17:36:99:539,0,663	0/1:13,18:31:99:614,0,418	0/1:18,17:35:99:558,0,649	0/0:34,0:34:99:0,99,1485	0/0:29,0:29:78:0,78,1170	0/0:27,0:27:81:0,81,1152	0/1:19,22:41:99:679,0,563	0/0:34,0:34:93:0,93,1395	0/0:38,0:38:99:0,102,1475	0/0:38,0:38:99:0,101,1509
scaffold_2	2373526	.	C	T	304.39	PASS	AC=1;AF=0.05;AN=20;BaseQRankSum=-0.438;DP=283;ExcessHet=3.0103;FS=2.017;InbreedingCoeff=-0.0526;MLEAC=1;MLEAF=0.05;MQ=60;MQRankSum=0;QD=15.22;ReadPosRankSum=-1.59;SOR=1.721	GT:AD:DP:GQ:PL	0/0:39,0:39:99:0,104,1537	0/0:30,0:30:90:0,90,1165	0/0:21,0:21:63:0,63,885	0/0:25,0:25:72:0,72,955	0/0:20,0:20:57:0,57,855	0/0:29,0:29:80:0,80,1215	0/0:41,0:41:99:0,111,1676	0/0:29,0:29:81:0,81,1215	0/0:29,0:29:81:0,81,1215	0/1:10,10:20:99:316,0,328
scaffold_2	2405454	.	G	A	2480.53	PASS	AC=4;AF=0.2;AN=20;BaseQRankSum=0.849;DP=304;ExcessHet=4.5998;FS=3.033;InbreedingCoeff=-0.25;MLEAC=4;MLEAF=0.2;MQ=60;MQRankSum=0;QD=17.97;ReadPosRankSum=-0.071;SOR=0.48	GT:AD:DP:GQ:PL	0/1:12,28:40:99:964,0,364	0/1:16,20:36:99:692,0,490	0/1:12,9:21:99:304,0,422	0/0:27,0:27:81:0,81,1119	0/0:35,0:35:99:0,99,1485	0/0:21,0:21:57:0,57,855	0/1:26,15:41:99:541,0,905	0/0:20,0:20:60:0,60,770	0/0:34,0:34:99:0,99,1432	0/0:29,0:29:81:0,81,1120
scaffold_2	2500586	.	C	A	1768.53	PASS	AC=4;AF=0.2;AN=20;BaseQRankSum=-0.091;DP=310;ExcessHet=4.5998;FS=7.306;InbreedingCoeff=-0.25;MLEAC=4;MLEAF=0.2;MQ=60;MQRankSum=0;QD=16.08;ReadPosRankSum=0.732;SOR=1.058	GT:AD:DP:GQ:PL	0/1:16,15:31:99:466,0,538	0/1:15,12:27:99:392,0,546	0/1:8,13:21:99:499,0,275	0/0:37,0:37:99:0,111,1474	0/0:33,0:33:82:0,82,1319	0/0:34,0:34:96:0,96,1440	0/1:19,12:31:99:432,0,651	0/0:33,0:33:99:0,99,1122	0/0:25,0:25:75:0,75,1079	0/0:37,0:37:99:0,99,1485
scaffold_2	2574418	.	C	T	1418.1	PASS	AC=2;AF=0.1;AN=20;BaseQRankSum=0.477;DP=324;ExcessHet=3.2451;FS=1.915;InbreedingCoeff=-0.1111;MLEAC=2;MLEAF=0.1;MQ=60;MQRankSum=0;QD=19.16;ReadPosRankSum=-0.392;SOR=0.481	GT:AD:DP:GQ:PL	0/0:29,0:29:72:0,72,1080	0/0:31,0:31:77:0,77,1118	0/0:24,0:24:40:0,40,899	0/0:34,0:34:99:0,101,1480	0/1:14,19:33:99:659,0,443	0/1:19,22:41:99:776,0,662	0/0:37,0:37:99:0,103,1534	0/0:32,0:32:81:0,81,1215	0/0:36,0:36:99:0,99,1485	0/0:27,0:27:81:0,81,960
scaffold_3	224469	.	G	A	452.39	PASS	AC=1;AF=0.05;AN=20;BaseQRankSum=0.489;DP=273;ExcessHet=3.0103;FS=4.123;InbreedingCoeff=-0.0526;MLEAC=1;MLEAF=0.05;MQ=60;MQRankSum=0;QD=20.56;ReadPosRankSum=0.869;SOR=0.946	GT:AD:DP:GQ:PL	0/0:35,0:35:99:0,99,1485	0/0:25,0:25:72:0,72,1080	0/0:24,0:24:56:0,56,954	0/0:32,0:32:80:0,80,1215	0/0:29,0:29:81:0,81,1215	0/0:22,0:22:66:0,66,874	0/0:31,0:31:84:0,84,1260	0/0:27,0:27:81:0,81,1083	0/0:25,0:25:63:0,63,945	0/1:9,13:22:99:464,0,279
scaffold_3	561584	.	G	T	1784.53	PASS	AC=4;AF=0.2;AN=20;BaseQRankSum=0.524;DP=297;ExcessHet=4.5998;FS=7.451;InbreedingCoeff=-0.25;MLEAC=4;MLEAF=0.2;MQ=60;MQRankSum=0;QD=16.08;ReadPosRankSum=1.19;SOR=1.342	GT:AD:DP:GQ:PL	0/0:39,0:39:99:0,99,1458	0/0:31,0:31:84:0,84,1260	0/0:23,0:23:63:0,63,934	0/0:32,0:32:90:0,90,1350	0/1:12,17:29:99:585,0,435	0/1:17,11:28:99:407,0,585	0/0:35,0:35:90:0,90,1350	0/1:13,7:20:99:240,0,457	0/1:17,17:34:99:573,0,619	0/0:23,0:23:52:0,52,841
scaffold_3	566530	.	C	T	799.1	PASS	AC=2;AF=0.1;AN=20;BaseQRankSum=-0.179;DP=285;ExcessHet=3.2451;FS=6.235;InbreedingCoeff=-0.1111;MLEAC=2;MLEAF=0.1;MQ=59.93;MQRankSum=0.822;QD=17.76;ReadPosRankSum=1.03;SOR=1.015	GT:AD:DP:GQ:PL	0/0:44,0:44:99:0,115,1569	0/0:23,0:23:62:0,62,908	0/0:30,0:30:83:0,83,1260	0/0:37,0:37:99:0,105,1575	0/1:15,8:23:99:270,0,557	0/1:7,15:22:99:546,0,249	0/0:30,0:30:90:0,90,1310	0/0:21,0:21:47:0,47,844	0/0:26,0:26:72:0,72,1080	0/0:29,0:29:81:0,81,1062
scaffold_3	593168	.	A	G	11677.1	PASS	AC=15;AF=0.75;AN=20;BaseQRankSum=-0.456;DP=315;ExcessHet=5.8492;FS=0.958;InbreedingCoeff=-0.3333;MLEAC=15;MLEAF=0.75;MQ=59.68;MQRankSum=2.83;QD=30.49;SOR=0.845	GT:AD:DP:GQ:PGT:PID:PL:PS	0|1:4,30:34:78:0|1:593168_A_G:1248,0,78:593168	1|1:0,21:21:63:1|1:593168_A_G:945,63,0:593168	1|1:0,27:27:81:1|1:593168_A_G:1215,81,0:593168	1|1:0,31:31:93:1|1:593168_A_G:1395,93,0:593168	0|1:3,25:28:48:0|1:593168_A_G:1083,0,48:593168	1|1:0,31:31:93:1|1:593168_A_G:1381,93,0:593168	1|1:0,35:35:99:1|1:593168_A_G:1575,105,0:593168	0|1:3,17:20:75:0|1:593168_A_G:696,0,75:593168	0|1:3,27:30:42:0|1:593168_A_G:1167,0,42:593168	0|1:3,23:26:57:0|1:593168_A_G:957,0,57:593168
scaffold_3	1083731	.	G	A	456.39	PASS	AC=1;AF=0.05;AN=20;BaseQRankSum=-0.663;DP=289;ExcessHet=3.0103;FS=1.527;InbreedingCoeff=-0.0526;MLEAC=1;MLEAF=0.05;MQ=60;MQRankSum=0;QD=16.9;ReadPosRankSum=0;SOR=1.14	GT:AD:DP:GQ:PL	0/0:33,0:33:90:0,90,1350	0/0:37,0:37:99:0,101,1505	0/0:26,0:26:72:0,72,1080	0/1:13,14:27:99:468,0,489	0/0:32,0:32:90:0,90,1350	0/0:23,0:23:53:0,53,890	0/0:23,0:23:69:0,69,993	0/0:36,0:36:99:0,99,1485	0/0:25,0:25:72:0,72,958	0/0:27,0:27:71:0,71,1080
scaffold_3	1105942	.	G	A	379.39	PASS	AC=1;AF=0.05;AN=20;BaseQRankSum=-0.185;DP=268;ExcessHet=3.0103;FS=10.041;InbreedingCoeff=-0.0526;MLEAC=1;MLEAF=0.05;MQ=60;MQRankSum=0;QD=17.25;ReadPosRankSum=0.462;SOR=0.636	GT:AD:DP:GQ:PL	0/0:24,0:24:60:0,60,802	0/0:37,0:37:94:0,94,1353	0/0:21,0:21:54:0,54,810	0/0:35,0:35:99:0,99,1485	0/0:29,0:29:81:0,81,1215	0/0:25,0:25:72:0,72,991	0/0:26,0:26:64:0,64,889	0/0:23,0:23:60:0,60,900	0/0:26,0:26:64:0,64,967	0/1:10,12:22:99:391,0,337
scaffold_3	1298697	.	C	T	412.39	PASS	AC=1;AF=0.05;AN=20;BaseQRankSum=-1.088;DP=310;ExcessHet=3.0103;FS=6.239;InbreedingCoeff=-0.0526;MLEAC=1;MLEAF=0.05;MQ=60;MQRankSum=0;QD=16.5;ReadPosRankSum=0.544;SOR=0.707	GT:AD:DP:GQ:PL	0/0:40,0:40:99:0,103,1480	0/0:35,0:35:99:0,99,1485	0/0:21,0:21:57:0,57,855	0/1:13,12:25:99:424,0,495	0/0:28,0:28:81:0,81,1215	0/0:32,0:32:90:0,90,1350	0/0:38,0:38:99:0,100,1388	0/0:28,0:28:78:0,78,1170	0/0:29,0:29:84:0,84,1164	0/0:34,0:34:93:0,93,1395
scaffold_3	1313468	.	C	T	659.39	PASS	AC=1;AF=0.05;AN=20;BaseQRankSum=-0.444;DP=295;ExcessHet=3.0103;FS=3.073;InbreedingCoeff=-0.0526;MLEAC=1;MLEAF=0.05;MQ=60;MQRankSum=0;QD=19.98;ReadPosRankSum=0.516;SOR=1.048	GT:AD:DP:GQ:PL	0/0:33,0:33:93:0,93,1395	0/0:35,0:35:99:0,99,1485	0/0:26,0:26:72:0,72,1080	0/1:13,20:33:99:671,0,424	0/0:22,0:22:63:0,63,945	0/0:30,0:30:87:0,87,1305	0/0:29,0:29:71:0,71,1149	0/0:23,0:23:61:0,61,945	0/0:29,0:29:81:0,81,1215	0/0:35,0:35:99:0,99,1447
scaffold_3	1455459	.	G	A	2561.53	PASS	AC=4;AF=0.2;AN=20;BaseQRankSum=-0.387;DP=291;ExcessHet=4.5998;FS=1.477;InbreedingCoeff=-0.25;MLEAC=4;MLEAF=0.2;MQ=60;MQRankSum=0;QD=20.83;ReadPosRankSum=0.137;SOR=0.892	GT:AD:DP:GQ:PL	0/1:18,20:38:99:725,0,633	0/1:12,17:29:99:589,0,392	0/1:9,13:22:99:440,0,310	0/0:27,0:27:72:0,72,1090	0/0:29,0:29:77:0,77,1170	0/0:22,0:22:63:0,63,919	0/1:9,25:34:99:828,0,289	0/0:27,0:27:35:0,35,946	0/0:29,0:29:81:0,81,1215	0/0:32,0:32:90:0,90,1350
scaffold_3	1495042	.	C	T	2616.53	PASS	AC=4;AF=0.2;AN=20;BaseQRankSum=0.14;DP=301;ExcessHet=4.5998;FS=0;InbreedingCoeff=-0.25;MLEAC=4;MLEAF=0.2;MQ=60;MQRankSum=0;QD=19.24;ReadPosRankSum=0.336;SOR=0.667	GT:AD:DP:GQ:PL	0/1:21,16:37:99:586,0,731	0/1:9,16:25:99:563,0,290	0/1:18,10:28:99:317,0,664	0/0:24,0:24:72:0,72,993	0/0:30,0:30:87:0,87,1305	0/0:36,0:36:99:0,99,1485	0/1:16,30:46:99:1171,0,575	0/0:20,0:20:60:0,60,824	0/0:26,0:26:75:0,75,1044	0/0:28,0:28:81:0,81,1118
scaffold_4	275794	.	G	A	1918.53	PASS	AC=4;AF=0.2;AN=20;BaseQRankSum=-0.236;DP=307;ExcessHet=4.5998;FS=2.387;InbreedingCoeff=-0.25;MLEAC=4;MLEAF=0.2;MQ=59.86;MQRankSum=0;QD=16.54;ReadPosRankSum=1.19;SOR=0.924	GT:AD:DP:GQ:PL	0/1:18,9:27:99:276,0,619	0/1:13,17:30:99:543,0,454	0/1:9,17:26:99:591,0,266	0/0:27,0:27:64:0,64,963	0/0:42,0:42:65:0,65,1547	0/0:26,0:26:72:0,72,1080	0/1:17,16:33:99:529,0,497	0/0:30,0:30:73:0,73,1099	0/0:35,0:35:70:0,70,1226	0/0:30,0:30:81:0,81,1215
scaffold_4	340075	.	T	C	100570	PASS	AC=18;AF=0.9;AN=20;BaseQRankSum=0.128;DP=2799;ExcessHet=3.2451;FS=6.114;InbreedingCoeff=-0.1112;MLEAC=18;MLEAF=0.9;MQ=42.55;MQRankSum=-0.293;QD=26.89;ReadPosRankSum=-0.464;SOR=0.194	GT:AD:DP:GQ:PL	1/1:18,333:351:99:12911,315,0	1/1:20,256:276:43:9895,43,0	0/1:23,184:207:99:7077,0,253	0/1:21,223:244:66:8616,0,66	1/1:22,290:314:92:11424,92,0	1/1:11,196:207:99:7732,139,0	1/1:21,325:346:99:12746,290,0	1/1:22,275:297:31:10584,31,0	1/1:19,282:301:99:10863,149,0	1/1:18,219:237:99:8684,126,0
scaffold_4	552888	.	G	A	12632.9	PASS	AC=13;AF=0.65;AN=20;BaseQRankSum=0.891;DP=322;ExcessHet=10.0405;FS=2.497;InbreedingCoeff=-0.5384;MLEAC=13;MLEAF=0.65;MQ=60;MQRankSum=0;QD=31.31;ReadPosRankSum=1.09;SOR=0.829	GT:AD:DP:GQ:PGT:PID:PL:PS	0|1:7,45:52:99:0|1:552883_C_A:1907,0,197:552883	0|1:4,21:25:99:0|1:552883_C_A:912,0,102:552883	0|1:2,18:20:30:0|1:552883_C_A:750,0,30:552883	0|1:3,26:29:48:0|1:552883_C_A:1083,0,48:552883	0|1:1,26:27:33:0|1:552883_C_A:1167,0,33:552883	1|1:1,23:24:30:1|1:552883_C_A:1035,30,0:552883	0|1:3,32:35:40:0|1:552883_C_A:1416,0,40:552883	0|1:5,31:36:99:0|1:552883_C_A:1329,0,105:552883	1|1:2,41:43:52:1|1:552883_C_A:1768,52,0:552883	1|1:1,26:27:45:1|1:552883_C_A:1260,45,0:552883
scaffold_4	553053	.	G	A	4288.98	PASS	AC=9;AF=0.45;AN=20;BaseQRankSum=-0.942;DP=303;ExcessHet=18.1697;FS=5.781;InbreedingCoeff=-0.8182;MLEAC=9;MLEAF=0.45;MQ=59.99;MQRankSum=0;QD=16.5;ReadPosRankSum=0.529;SOR=0.734	GT:AD:DP:GQ:PL	0/1:13,18:31:99:556,0,468	0/1:13,15:28:99:434,0,473	0/1:12,11:23:99:365,0,436	0/0:40,0:40:99:0,107,1518	0/1:13,12:25:99:400,0,456	0/1:10,12:22:99:401,0,333	0/1:21,23:44:99:805,0,721	0/1:15,15:30:99:466,0,535	0/1:16,9:25:99:287,0,607	0/1:15,17:32:99:581,0,434
scaffold_4	599480	.	C	T	2563.53	PASS	AC=4;AF=0.2;AN=20;BaseQRankSum=-1.026;DP=332;ExcessHet=4.5998;FS=0;InbreedingCoeff=-0.25;MLEAC=4;MLEAF=0.2;MQ=60;MQRankSum=0;QD=17.68;ReadPosRankSum=-0.021;SOR=0.66	GT:AD:DP:GQ:PL	0/1:19,22:41:99:782,0,717	0/1:16,18:34:99:654,0,568	0/1:16,14:30:99:454,0,578	0/0:39,0:39:99:0,101,1550	0/0:37,0:37:99:0,102,1530	0/0:27,0:27:81:0,81,1069	0/1:20,20:40:99:694,0,736	0/0:23,0:23:57:0,57,908	0/0:36,0:36:99:0,99,1471	0/0:25,0:25:69:0,69,1035
scaffold_4	657845	.	C	T	588.39	PASS	AC=1;AF=0.05;AN=20;BaseQRankSum=-1.27;DP=304;ExcessHet=3.0103;FS=3.372;InbreedingCoeff=-0.0526;MLEAC=1;MLEAF=0.05;MQ=60;MQRankSum=0;QD=21.01;ReadPosRankSum=-0.071;SOR=0.486	GT:AD:DP:GQ:PL	0/0:37,0:37:99:0,99,1485	0/0:31,0:31:56:0,56,1137	0/0:24,0:24:72:0,72,939	0/1:11,17:28:99:600,0,391	0/0:31,0:31:90:0,90,1350	0/0:23,0:23:68:0,68,831	0/0:43,0:43:99:0,105,1691	0/0:21,0:21:60:0,60,887	0/0:43,0:43:99:0,105,1647	0/0:23,0:23:63:0,63,945
scaffold_4	915155	.	G	A	830.1	PASS	AC=2;AF=0.1;AN=20;BaseQRankSum=0.545;DP=289;ExcessHet=3.2451;FS=1.079;InbreedingCoeff=-0.1111;MLEAC=2;MLEAF=0.1;MQ=60;MQRankSum=0;QD=17.29;ReadPosRankSum=1.21;SOR=0.54	GT:AD:DP:GQ:PL	0/0:35,0:35:96:0,96,1440	0/0:29,0:29:60:0,60,1159	0/0:20,0:20:54:0,54,810	0/0:30,0:30:81:0,81,1215	0/1:13,12:25:99:424,0,480	0/1:10,13:23:99:423,0,335	0/0:32,0:32:80:0,80,1260	0/0:35,0:35:93:0,93,1395	0/0:33,0:33:99:0,99,1462	0/0:27,0:27:75:0,75,1125
scaffold_4	1168611	.	C	T	1003.1	PASS	AC=2;AF=0.1;AN=20;BaseQRankSum=0.604;DP=300;ExcessHet=3.2451;FS=0.974;InbreedingCoeff=-0.1111;MLEAC=2;MLEAF=0.1;MQ=60;MQRankSum=0;QD=16.44;ReadPosRankSum=0.534;SOR=0.544	GT:AD:DP:GQ:PL	0/0:33,0:33:93:0,93,1395	0/0:31,0:31:81:0,81,1215	0/0:22,0:22:66:0,66,903	0/0:27,0:27:64:0,64,1028	0/1:20,15:35:99:523,0,753	0/1:12,14:26:99:497,0,401	0/0:32,0:32:78:0,78,1170	0/0:34,0:34:86:0,86,1387	0/0:36,0:36:93:0,93,1395	0/0:23,0:23:62:0,62,990
scaffold_4	1175183	.	C	A	451.39	PASS	AC=1;AF=0.05;AN=20;BaseQRankSum=-1.274;DP=299;ExcessHet=3.0103;FS=3.399;InbreedingCoeff=-0.0526;MLEAC=1;MLEAF=0.05;MQ=60;MQRankSum=0;QD=15.05;ReadPosRankSum=0.479;SOR=0.223	GT:AD:DP:GQ:PL	0/0:41,0:41:99:0,106,1548	0/0:29,0:29:81:0,81,1215	0/0:25,0:25:69:0,69,1035	0/0:25,0:25:62:0,62,1016	0/0:36,0:36:99:0,108,1493	0/0:30,0:30:81:0,81,1215	0/0:29,0:29:81:0,81,1215	0/0:21,0:21:60:0,60,816	0/0:33,0:33:93:0,93,1395	0/1:16,14:30:99:463,0,582
scaffold_5	130654	.	A	C	597.39	PASS	AC=1;AF=0.05;AN=20;BaseQRankSum=-0.072;DP=323;ExcessHet=3.0103;FS=1.273;InbreedingCoeff=-0.0526;MLEAC=1;MLEAF=0.05;MQ=60;MQRankSum=0;QD=16.15;ReadPosRankSum=-0.137;SOR=0.657	GT:AD:DP:GQ:PL	0/0:38,0:38:99:0,99,1485	0/0:31,0:31:90:0,90,1298	0/0:24,0:24:66:0,66,990	0/1:20,17:37:99:609,0,746	0/0:36,0:36:99:0,101,1432	0/0:34,0:34:99:0,99,1428	0/0:28,0:28:81:0,81,1097	0/0:35,0:35:99:0,99,1444	0/0:32,0:32:90:0,90,1350	0/0:28,0:28:72:0,72,1080
scaffold_5	137497	.	C	T	3562.98	PASS	AC=9;AF=0.45;AN=20;BaseQRankSum=0.036;DP=262;ExcessHet=18.1697;FS=8.494;InbreedingCoeff=-0.8182;MLEAC=9;MLEAF=0.45;MQ=58.99;MQRankSum=-0.578;QD=15.7;ReadPosRankSum=0;SOR=0.479	GT:AD:DP:GQ:PL	0/1:25,7:32:99:132,0,956	0/1:11,12:23:99:433,0,403	0/1:13,10:23:99:367,0,461	0/0:20,0:20:44:0,44,715	0/1:16,12:28:99:438,0,565	0/1:11,12:23:99:420,0,415	0/1:16,15:31:99:512,0,553	0/1:11,13:24:99:507,0,376	0/1:10,10:20:99:363,0,343	0/1:11,12:23:99:397,0,382
scaffold_5	196416	.	C	T	548.39	PASS	AC=1;AF=0.05;AN=20;BaseQRankSum=-1.324;DP=288;ExcessHet=3.0103;FS=0;InbreedingCoeff=-0.0526;MLEAC=1;MLEAF=0.05;MQ=60;MQRankSum=0;QD=21.94;ReadPosRankSum=-2.152;SOR=0.999	GT:AD:DP:GQ:PL	0/0:42,0:42:99:0,99,1616	0/0:29,0:29:81:0,81,1215	0/0:22,0:22:66:0,66,931	0/1:9,16:25:99:560,0,322	0/0:25,0:25:72:0,72,1080	0/0:25,0:25:72:0,72,1080	0/0:35,0:35:99:0,99,1485	0/0:28,0:28:81:0,81,1215	0/0:30,0:30:81:0,81,1182	0/0:27,0:27:81:0,81,1117
scaffold_5	459588	.	G	A	491.39	PASS	AC=1;AF=0.05;AN=20;BaseQRankSum=-0.849;DP=290;ExcessHet=3.0103;FS=4.419;InbreedingCoeff=-0.0526;MLEAC=1;MLEAF=0.05;MQ=60;MQRankSum=0;QD=23.4;ReadPosRankSum=-0.075;SOR=0.643	GT:AD:DP:GQ:PL	0/0:37,0:37:99:0,99,1485	0/0:27,0:27:81:0,81,1101	0/0:22,0:22:54:0,54,810	0/0:28,0:28:75:0,75,1125	0/0:32,0:32:80:0,80,1241	0/0:26,0:26:75:0,75,1012	0/0:37,0:37:99:0,105,1575	0/0:26,0:26:72:0,72,1080	0/0:34,0:34:99:0,99,1485	0/1:7,14:21:99:503,0,249
scaffold_5	491227	.	G	A	4747.98	PASS	AC=9;AF=0.45;AN=20;BaseQRankSum=0.524;DP=300;ExcessHet=18.1697;FS=0.917;InbreedingCoeff=-0.8182;MLEAC=9;MLEAF=0.45;MQ=60;MQRankSum=0;QD=17.27;ReadPosRankSum=-0.568;SOR=0.768	GT:AD:DP:GQ:PL	0/1:20,15:35:99:566,0,650	0/1:16,15:31:99:572,0,535	0/1:9,13:22:99:512,0,324	0/0:22,0:22:66:0,66,891	0/1:15,21:36:99:686,0,487	0/1:19,23:42:99:750,0,642	0/1:15,15:30:99:500,0,496	0/1:15,5:20:99:164,0,611	0/1:17,13:30:99:440,0,582	0/1:12,17:29:99:564,0,393
scaffold_5	515245	.	C	T	745.39	PASS	AC=1;AF=0.05;AN=20;BaseQRankSum=-1.078;DP=319;ExcessHet=3.0103;FS=1.177;InbreedingCoeff=-0.0526;MLEAC=1;MLEAF=0.05;MQ=60;MQRankSum=0;QD=17.33;ReadPosRankSum=1.96;SOR=0.474	GT:AD:DP:GQ:PL	0/0:37,0:37:99:0,108,1620	0/0:34,0:34:99:0,99,1367	0/0:20,0:20:57:0,57,855	0/1:22,21:43:99:757,0,817	0/0:32,0:32:90:0,90,1350	0/0:34,0:34:99:0,99,1438	0/0:28,0:28:75:0,75,1125	0/0:22,0:22:60:0,60,900	0/0:31,0:31:84:0,84,1260	0/0:38,0:38:99:0,100,1527
scaffold_5	541829	.	C	A	530.39	PASS	AC=1;AF=0.05;AN=20;BaseQRankSum=0.363;DP=287;ExcessHet=3.0103;FS=3.867;InbreedingCoeff=-0.0526;MLEAC=1;MLEAF=0.05;MQ=59.9;MQRankSum=0;QD=19.64;ReadPosRankSum=-0.321;SOR=1.786	GT:AD:DP:GQ:PGT:PID:PL:PS	0/0:38,0:38:99:.:.:0,99,1518:.	0/0:25,0:25:62:.:.:0,62,990:.	0/0:22,0:22:60:.:.:0,60,900:.	0/0:31,0:31:90:.:.:0,90,1350:.	0/0:28,0:28:81:.:.:0,81,1208:.	0/0:23,0:23:63:.:.:0,63,945:.	0/0:33,0:33:90:.:.:0,90,1350:.	0/0:34,0:34:84:.:.:0,84,1260:.	0/0:25,0:25:59:.:.:0,59,979:.	0|1:11,16:27:99:0|1:541821_G_A:542,0,332:541821
scaffold_5	554982	.	C	A	13360.8	PASS	AC=17;AF=0.85;AN=20;BaseQRankSum=0.497;DP=304;ExcessHet=3.7566;FS=0;InbreedingCoeff=-0.1765;MLEAC=17;MLEAF=0.85;MQ=60;MQRankSum=0;QD=29.62;ReadPosRankSum=-1.712;SOR=0.72	GT:AD:DP:GQ:PGT:PID:PL:PS	1|1:0,34:34:99:1|1:554982_C_A:1526,102,0:554982	1|1:0,41:41:99:1|1:554982_C_A:1842,123,0:554982	1|1:0,25:25:78:1|1:554982_C_A:1170,78,0:554982	0|1:4,29:33:81:0|1:554982_C_A:1184,0,81:554982	1|1:0,28:28:87:1|1:554982_C_A:1304,87,0:554982	1|1:0,26:26:78:1|1:554982_C_A:1170,78,0:554982	1|1:0,30:30:90:1|1:554982_C_A:1337,90,0:554982	0|1:0,27:27:87:0|1:554982_C_A:1118,0,87:554982	0|1:0,29:29:99:0|1:554982_C_A:1241,0,120:554982	1|1:0,31:31:96:1|1:554982_C_A:1440,96,0:554982
scaffold_5	554996	.	G	C	12987	PASS	AC=17;AF=0.85;AN=20;BaseQRankSum=-0.645;DP=305;ExcessHet=3.7566;FS=1.091;InbreedingCoeff=-0.1765;MLEAC=17;MLEAF=0.85;MQ=60;MQRankSum=0;QD=32.22;ReadPosRankSum=-1.614;SOR=0.733	GT:AD:DP:GQ:PGT:PID:PL:PS	1|1:0,33:33:99:1|1:554982_C_A:1485,99,0:554982	1|1:0,37:37:99:1|1:554982_C_A:1665,111,0:554982	1|1:0,25:25:81:1|1:554982_C_A:1215,81,0:554982	0|1:4,25:29:93:0|1:554982_C_A:1038,0,93:554982	1|1:0,29:29:90:1|1:554982_C_A:1350,90,0:554982	1|1:0,29:29:87:1|1:554982_C_A:1305,87,0:554982	1|1:0,28:28:90:1|1:554982_C_A:1350,90,0:554982	0|1:4,26:30:90:0|1:554982_C_A:1080,0,90:554982	0|1:5,28:33:99:0|1:554982_C_A:1245,0,120:554982	1/1:0,28:30:96:.:.:1421,96,0:.
scaffold_5	554997	.	C	T	12880.8	PASS	AC=17;AF=0.85;AN=20;BaseQRankSum=0;DP=305;ExcessHet=3.7566;FS=2.168;InbreedingCoeff=-0.1765;MLEAC=17;MLEAF=0.85;MQ=60;MQRankSum=0;QD=23.8;ReadPosRankSum=-0.754;SOR=0.763	GT:AD:DP:GQ:PGT:PID:PL:PS	1|1:0,33:33:99:1|1:554982_C_A:1485,99,0:554982	1|1:0,36:36:99:1|1:554982_C_A:1665,111,0:554982	1|1:0,25:25:81:1|1:554982_C_A:1215,81,0:554982	0|1:4,25:29:93:0|1:554982_C_A:1038,0,93:554982	1|1:0,30:30:90:1|1:554982_C_A:1350,90,0:554982	1|1:0,29:29:87:1|1:554982_C_A:1305,87,0:554982	1|1:0,28:28:84:1|1:554982_C_A:1260,84,0:554982	0|1:4,26:30:90:0|1:554982_C_A:1080,0,90:554982	0|1:5,28:33:99:0|1:554982_C_A:1203,0,123:554982	1|1:2,28:30:76:1|1:554982_C_A:1251,76,0:554982
scaffold_5	555000	.	G	A	13119	PASS	AC=17;AF=0.85;AN=20;BaseQRankSum=-0.81;DP=308;ExcessHet=3.7566;FS=1.091;InbreedingCoeff=-0.1765;MLEAC=17;MLEAF=0.85;MQ=60;MQRankSum=0;QD=28.04;ReadPosRankSum=-1.61;SOR=0.739	GT:AD:DP:GQ:PGT:PID:PL:PS	1|1:0,33:33:99:1|1:554982_C_A:1485,99,0:554982	1|1:0,37:37:99:1|1:554982_C_A:1710,114,0:554982	1|1:0,25:25:78:1|1:554982_C_A:1170,78,0:554982	0|1:4,24:28:93:0|1:554982_C_A:1038,0,93:554982	1|1:0,30:30:90:1|1:554982_C_A:1350,90,0:554982	1|1:0,29:29:87:1|1:554982_C_A:1305,87,0:554982	1|1:0,28:28:87:1|1:554982_C_A:1305,87,0:554982	0|1:4,28:32:81:0|1:554982_C_A:1206,0,81:554982	0|1:5,28:33:99:0|1:554982_C_A:1161,0,126:554982	1/1:0,31:33:99:.:.:1556,105,0:.
scaffold_5	555003	.	C	G	13096.8	PASS	AC=17;AF=0.85;AN=20;BaseQRankSum=0.564;DP=310;ExcessHet=3.7566;FS=2.171;InbreedingCoeff=-0.1765;MLEAC=17;MLEAF=0.85;MQ=60;MQRankSum=0;QD=33.17;ReadPosRankSum=-1.022;SOR=0.767	GT:AD:DP:GQ:PGT:PID:PL:PS	1|1:0,33:33:99:1|1:554982_C_A:1485,99,0:554982	1|1:0,37:37:99:1|1:554982_C_A:1710,114,0:554982	1|1:0,25:25:81:1|1:554982_C_A:1215,81,0:554982	0|1:4,24:28:96:0|1:554982_C_A:996,0,96:554982	1|1:0,30:30:90:1|1:554982_C_A:1350,90,0:554982	1|1:0,29:29:90:1|1:554982_C_A:1350,90,0:554982	1|1:0,27:27:81:1|1:554982_C_A:1215,81,0:554982	0|1:4,30:34:78:0|1:554982_C_A:1248,0,78:554982	0|1:5,29:34:99:0|1:554982_C_A:1203,0,123:554982	1|1:2,31:33:79:1|1:554982_C_A:1296,79,0:554982
scaffold_5	555007	.	G	C	14061.8	PASS	AC=17;AF=0.85;AN=20;BaseQRankSum=-0.858;DP=315;ExcessHet=3.7566;FS=2.341;InbreedingCoeff=-0.1765;MLEAC=17;MLEAF=0.85;MQ=60;MQRankSum=0;QD=30.58;ReadPosRankSum=-1.711;SOR=0.778	GT:AD:DP:GQ:PGT:PID:PL:PS	1|1:0,35:35:99:1|1:554982_C_A:1665,111,0:554982	1|1:0,37:37:99:1|1:554982_C_A:1710,114,0:554982	1|1:0,26:26:84:1|1:554982_C_A:1260,84,0:554982	0|1:4,27:31:84:0|1:554982_C_A:1164,0,84:554982	1|1:0,30:30:93:1|1:554982_C_A:1395,93,0:554982	1|1:0,29:29:99:1|1:554982_C_A:1485,99,0:554982	1|1:0,28:28:87:1|1:554982_C_A:1305,87,0:554982	0|1:4,29:33:75:0|1:554982_C_A:1290,0,75:554982	0|1:5,27:32:99:0|1:554982_C_A:1203,0,123:554982	1/1:0,30:32:99:.:.:1556,105,0:.
scaffold_5	706644	.	A	G	404.39	PASS	AC=1;AF=0.05;AN=20;BaseQRankSum=1.57;DP=277;ExcessHet=3.0103;FS=0;InbreedingCoeff=-0.0526;MLEAC=1;MLEAF=0.05;MQ=60;MQRankSum=0;QD=18.38;ReadPosRankSum=0.658;SOR=1.091	GT:AD:DP:GQ:PL	0/0:35,0:35:99:0,102,1530	0/0:24,0:24:72:0,72,899	0/0:22,0:22:60:0,60,900	0/1:11,11:22:99:416,0,371	0/0:31,0:31:81:0,81,1215	0/0:24,0:24:72:0,72,991	0/0:27,0:27:78:0,78,1170	0/0:33,0:33:99:0,99,1197	0/0:27,0:27:72:0,72,1080	0/0:32,0:32:80:0,80,1182
scaffold_5	826678	.	C	T	611.39	PASS	AC=1;AF=0.05;AN=20;BaseQRankSum=0.802;DP=272;ExcessHet=3.0103;FS=0;InbreedingCoeff=-0.0526;MLEAC=1;MLEAF=0.05;MQ=60;MQRankSum=0;QD=20.38;ReadPosRankSum=-0.105;SOR=0.551	GT:AD:DP:GQ:PL	0/0:34,0:34:92:0,92,1388	0/0:23,0:23:57:0,57,855	0/0:27,0:27:72:0,72,1080	0/1:13,17:30:99:623,0,440	0/0:25,0:25:72:0,72,1027	0/0:22,0:22:63:0,63,908	0/0:32,0:32:90:0,90,1350	0/0:34,0:34:90:0,90,1348	0/0:24,0:24:56:0,56,973	0/0:21,0:21:46:0,46,702
scaffold_5	840079	.	C	T	520.39	PASS	AC=1;AF=0.05;AN=20;BaseQRankSum=-0.609;DP=269;ExcessHet=3.0103;FS=1.475;InbreedingCoeff=-0.0526;MLEAC=1;MLEAF=0.05;MQ=60;MQRankSum=0;QD=16.26;ReadPosRankSum=-0.643;SOR=0.412	GT:AD:DP:GQ:PL	0/0:38,0:38:99:0,101,1526	0/0:24,0:24:66:0,66,990	0/0:22,0:22:66:0,66,812	0/0:23,0:23:63:0,63,945	0/0:23,0:23:60:0,60,900	0/0:22,0:22:60:0,60,900	0/1:15,17:32:99:532,0,519	0/0:33,0:33:81:0,81,1215	0/0:28,0:28:81:0,81,1215	0/0:24,0:24:69:0,69,1035
scaffold_5	1266955	.	G	A	4285.94	PASS	AC=8;AF=0.4;AN=20;BaseQRankSum=0.089;DP=286;ExcessHet=13.3984;FS=1.006;InbreedingCoeff=-0.6667;MLEAC=8;MLEAF=0.4;MQ=60;MQRankSum=0;QD=18.47;ReadPosRankSum=0.261;SOR=0.62	GT:AD:DP:GQ:PGT:PID:PL:PS	0/1:19,24:43:99:.:.:845,0,666:.	0|1:8,23:31:99:0|1:1266942_CG_C:780,0,169:1266942	0/1:14,9:23:99:.:.:291,0,532:.	0/0:27,0:27:81:.:.:0,81,1042:.	0|1:21,17:38:99:0|1:1266942_CG_C:528,0,699:1266942	0|1:12,12:24:99:0|1:1266942_CG_C:454,0,429:1266942	0|1:7,14:21:99:0|1:1266942_CG_C:551,0,232:1266942	0|1:11,15:26:99:0|1:1266942_CG_C:483,0,406:1266942	0|1:15,11:26:99:0|1:1266942_CG_C:365,0,573:1266942	0/0:25,0:25:72:.:.:0,72,1080:.
scaffold_5	1270689	.	C	T	860.1	PASS	AC=2;AF=0.1;AN=20;BaseQRankSum=1.38;DP=317;ExcessHet=3.2451;FS=2.274;InbreedingCoeff=-0.1111;MLEAC=2;MLEAF=0.1;MQ=60;MQRankSum=0;QD=15.36;ReadPosRankSum=0.715;SOR=0.661	GT:AD:DP:GQ:PL	0/0:37,0:37:99:0,102,1439	0/0:30,0:30:90:0,90,1127	0/0:23,0:23:60:0,60,924	0/0:35,0:35:99:0,99,1485	0/1:15,13:28:99:437,0,429	0/1:15,13:28:99:440,0,565	0/0:43,0:43:99:0,112,1628	0/0:20,0:20:60:0,60,757	0/0:36,0:36:99:0,108,1509	0/0:37,0:37:99:0,105,1575
scaffold_5	1320181	.	C	T	496.39	PASS	AC=1;AF=0.05;AN=20;BaseQRankSum=1.4;DP=321;ExcessHet=3.0103;FS=6.239;InbreedingCoeff=-0.0526;MLEAC=1;MLEAF=0.05;MQ=60;MQRankSum=0;QD=19.09;ReadPosRankSum=-0.902;SOR=1.127	GT:AD:DP:GQ:PL	0/0:40,0:40:99:0,99,1534	0/0:30,0:30:84:0,84,1260	0/0:23,0:23:60:0,60,900	0/0:40,0:40:99:0,104,1593	0/0:36,0:36:99:0,99,1531	0/0:35,0:35:93:0,93,1395	0/0:30,0:30:80:0,80,1215	0/0:28,0:28:81:0,81,1156	0/0:33,0:33:99:0,99,1385	0/1:12,14:26:99:508,0,391
scaffold_6	91853	.	C	T	862.39	PASS	AC=1;AF=0.05;AN=20;BaseQRankSum=-0.094;DP=315;ExcessHet=3.0103;FS=10.095;InbreedingCoeff=-0.0526;MLEAC=1;MLEAF=0.05;MQ=60;MQRankSum=0;QD=22.11;ReadPosRankSum=-0.303;SOR=0.71	GT:AD:DP:GQ:PL	0/0:40,0:40:99:0,104,1575	0/0:31,0:31:90:0,90,1350	0/0:23,0:23:63:0,63,945	0/1:15,24:39:99:874,0,527	0/0:34,0:34:99:0,99,1485	0/0:28,0:28:81:0,81,1136	0/0:43,0:43:99:0,112,1594	0/0:22,0:22:60:0,60,900	0/0:30,0:30:80:0,80,1205	0/0:25,0:25:72:0,72,1080
scaffold_6	188449	.	G	A	553.39	PASS	AC=1;AF=0.05;AN=20;BaseQRankSum=0.571;DP=357;ExcessHet=3.0103;FS=2.798;InbreedingCoeff=-0.0526;MLEAC=1;MLEAF=0.05;MQ=60;MQRankSum=0;QD=15.37;ReadPosRankSum=-0.761;SOR=1	GT:AD:DP:GQ:PL	0/0:45,0:45:94:0,94,1773	0/0:36,0:36:75:0,75,1312	0/0:30,0:30:74:0,74,1127	0/0:35,0:35:99:0,102,1358	0/0:38,0:38:99:0,99,1485	0/0:31,0:31:76:0,76,1216	0/0:34,0:34:99:0,99,1485	0/0:35,0:35:89:0,89,1368	0/0:37,0:37:99:0,101,1542	0/1:19,17:36:99:565,0,607
scaffold_6	247774	.	A	G	399.39	PASS	AC=1;AF=0.05;AN=20;BaseQRankSum=0.877;DP=296;ExcessHet=3.0103;FS=0;InbreedingCoeff=-0.0526;MLEAC=1;MLEAF=0.05;MQ=60;MQRankSum=0;QD=16.64;ReadPosRankSum=0.406;SOR=0.714	GT:AD:DP:GQ:PL	0/0:38,0:38:99:0,99,1485	0/1:13,11:24:99:411,0,454	0/0:22,0:22:63:0,63,945	0/0:30,0:30:73:0,73,1120	0/0:31,0:31:84:0,84,1260	0/0:26,0:26:71:0,71,1053	0/0:33,0:33:99:0,99,1159	0/0:33,0:33:99:0,99,1244	0/0:30,0:30:90:0,90,1155	0/0:29,0:29:78:0,78,1170
scaffold_6	366894	.	G	A	536.39	PASS	AC=1;AF=0.05;AN=20;BaseQRankSum=-0.264;DP=320;ExcessHet=3.0103;FS=3.707;InbreedingCoeff=-0.0526;MLEAC=1;MLEAF=0.05;MQ=60;MQRankSum=0;QD=20.63;ReadPosRankSum=0.727;SOR=1.41	GT:AD:DP:GQ:PL	0/0:49,0:49:85:0,85,1902	0/0:25,0:25:57:0,57,855	0/0:24,0:24:66:0,66,990	0/1:11,15:26:99:548,0,403	0/0:38,0:38:99:0,101,1560	0/0:29,0:29:81:0,81,1215	0/0:37,0:37:93:0,93,1395	0/0:34,0:34:99:0,99,1485	0/0:35,0:35:96:0,96,1440	0/0:23,0:23:63:0,63,912
scaffold_6	594102	.	A	T	574.39	PASS	AC=1;AF=0.05;AN=20;BaseQRankSum=2.3;DP=296;ExcessHet=3.0103;FS=3.192;InbreedingCoeff=-0.0526;MLEAC=1;MLEAF=0.05;MQ=60;MQRankSum=0;QD=17.95;ReadPosRankSum=1.36;SOR=1.134	GT:AD:DP:GQ:PL	0/0:40,0:40:99:0,105,1575	0/0:38,0:38:99:0,111,1665	0/0:25,0:25:72:0,72,947	0/0:22,0:22:57:0,57,855	0/0:20,0:20:51:0,51,765	0/0:30,0:30:73:0,73,1069	0/0:30,0:30:87:0,87,1305	0/0:21,0:21:63:0,63,794	0/0:38,0:38:64:0,64,1300	0/1:16,16:32:99:586,0,451
scaffold_6	802143	.	G	A	456.39	PASS	AC=1;AF=0.05;AN=20;BaseQRankSum=-0.185;DP=318;ExcessHet=3.0103;FS=0;InbreedingCoeff=-0.0526;MLEAC=1;MLEAF=0.05;MQ=60;MQRankSum=0;QD=15.74;ReadPosRankSum=-1.725;SOR=0.582	GT:AD:DP:GQ:PL	0/0:42,0:42:99:0,101,1610	0/0:31,0:31:90:0,90,1350	0/0:28,0:28:71:0,71,1055	0/1:15,14:29:99:468,0,542	0/0:35,0:35:99:0,99,1485	0/0:32,0:32:90:0,90,1337	0/0:31,0:31:90:0,90,1271	0/0:28,0:28:81:0,81,1215	0/0:37,0:37:99:0,104,1620	0/0:24,0:24:56:0,56,944
scaffold_7	120554	.	G	A	475.39	PASS	AC=1;AF=0.05;AN=20;BaseQRankSum=-1.358;DP=332;ExcessHet=3.0103;FS=0;InbreedingCoeff=-0.0526;MLEAC=1;MLEAF=0.05;MQ=60;MQRankSum=0;QD=16.98;ReadPosRankSum=-0.874;SOR=0.473	GT:AD:DP:GQ:PL	0/0:38,0:38:99:0,101,1521	0/0:37,0:37:99:0,105,1575	0/0:27,0:27:81:0,81,1106	0/0:32,0:32:80:0,80,1269	0/0:35,0:35:99:0,99,1485	0/0:37,0:37:99:0,101,1484	0/0:42,0:42:99:0,105,1738	0/0:28,0:28:81:0,81,1215	0/0:27,0:27:72:0,72,1080	0/1:14,14:28:99:487,0,505
scaffold_7	153665	.	G	A	591.39	PASS	AC=1;AF=0.05;AN=20;BaseQRankSum=1.42;DP=313;ExcessHet=3.0103;FS=0;InbreedingCoeff=-0.0526;MLEAC=1;MLEAF=0.05;MQ=60;MQRankSum=0;QD=17.92;ReadPosRankSum=-1.172;SOR=0.793	GT:AD:DP:GQ:PL	0/0:35,0:35:99:0,99,1485	0/1:16,17:33:99:603,0,482	0/0:36,0:36:99:0,99,1485	0/0:31,0:31:84:0,84,1260	0/0:28,0:28:81:0,81,1205	0/0:25,0:25:72:0,72,1045	0/0:35,0:35:93:0,93,1395	0/0:27,0:27:81:0,81,1092	0/0:35,0:35:99:0,102,1530	0/0:27,0:27:81:0,81,1105
scaffold_7	159095	.	G	A	578.39	PASS	AC=1;AF=0.05;AN=20;BaseQRankSum=-0.693;DP=284;ExcessHet=3.0103;FS=0;InbreedingCoeff=-0.0526;MLEAC=1;MLEAF=0.05;MQ=60;MQRankSum=0;QD=19.94;ReadPosRankSum=0;SOR=0.976	GT:AD:DP:GQ:PL	0/0:35,0:35:99:0,99,1485	0/0:34,0:34:99:0,99,1393	0/0:22,0:22:60:0,60,900	0/1:11,18:29:99:590,0,364	0/0:33,0:33:99:0,99,1418	0/0:22,0:22:57:0,57,855	0/0:38,0:38:99:0,100,1478	0/0:25,0:25:72:0,72,1080	0/0:25,0:25:75:0,75,1085	0/0:21,0:21:60:0,60,776
scaffold_7	371354	.	C	T	4531.98	PASS	AC=9;AF=0.45;AN=20;BaseQRankSum=-0.74;DP=285;ExcessHet=18.1697;FS=2.817;InbreedingCoeff=-0.8182;MLEAC=9;MLEAF=0.45;MQ=59.97;MQRankSum=0;QD=18.42;ReadPosRankSum=-0.134;SOR=0.894	GT:AD:DP:GQ:PL	0/1:19,21:40:99:754,0,702	0/1:9,11:20:99:370,0,298	0/1:9,13:22:99:516,0,338	0/0:38,0:38:99:0,108,1620	0/1:17,16:33:99:535,0,619	0/1:12,16:28:99:624,0,435	0/1:13,17:30:99:576,0,455	0/1:15,10:25:99:375,0,512	0/1:12,13:25:99:413,0,451	0/1:13,10:23:99:375,0,471
scaffold_7	427555	.	C	T	463.39	PASS	AC=1;AF=0.05;AN=20;BaseQRankSum=-1.599;DP=301;ExcessHet=3.0103;FS=4.222;InbreedingCoeff=-0.0526;MLEAC=1;MLEAF=0.05;MQ=60;MQRankSum=0;QD=17.82;ReadPosRankSum=0.719;SOR=0.132	GT:AD:DP:GQ:PL	0/0:33,0:33:83:0,83,1268	0/0:32,0:32:93:0,93,1295	0/0:21,0:21:60:0,60,900	0/1:13,13:26:99:475,0,488	0/0:41,0:41:99:0,105,1710	0/0:28,0:28:81:0,81,1158	0/0:36,0:36:99:0,102,1440	0/0:34,0:34:99:0,99,1337	0/0:25,0:25:72:0,72,1057	0/0:24,0:24:63:0,63,945
scaffold_7	695589	.	C	T	2737.53	PASS	AC=4;AF=0.2;AN=20;BaseQRankSum=-0.24;DP=297;ExcessHet=4.5998;FS=0.664;InbreedingCoeff=-0.25;MLEAC=4;MLEAF=0.2;MQ=60;MQRankSum=0;QD=20.9;ReadPosRankSum=-0.893;SOR=0.599	GT:AD:DP:GQ:PL	0/1:11,25:36:99:916,0,358	0/1:16,21:37:99:682,0,511	0/1:12,11:23:99:426,0,446	0/0:34,0:34:96:0,96,1440	0/0:36,0:36:99:0,102,1530	0/0:26,0:26:62:0,62,945	0/1:13,22:35:99:734,0,407	0/0:24,0:24:63:0,63,945	0/0:26,0:26:72:0,72,1080	0/0:20,0:20:60:0,60,814
scaffold_7	1042650	.	G	T	678.39	PASS	AC=1;AF=0.05;AN=20;BaseQRankSum=-0.841;DP=281;ExcessHet=3.0103;FS=2.862;InbreedingCoeff=-0.0526;MLEAC=1;MLEAF=0.05;MQ=60;MQRankSum=0;QD=18.33;ReadPosRankSum=0.274;SOR=1.063	GT:AD:DP:GQ:PL	0/0:42,0:42:99:0,99,1618	0/0:26,0:26:72:0,72,1080	0/0:28,0:28:81:0,81,1215	0/1:17,20:37:99:690,0,593	0/0:24,0:24:66:0,66,990	0/0:22,0:22:50:0,50,855	0/0:31,0:31:90:0,90,1350	0/0:23,0:23:60:0,60,900	0/0:24,0:24:61:0,61,950	0/0:24,0:24:72:0,72,1062
scaffold_8	23082	.	T	A	726.39	PASS	AC=1;AF=0.05;AN=20;BaseQRankSum=0.779;DP=310;ExcessHet=3.0103;FS=7.339;InbreedingCoeff=-0.0526;MLEAC=1;MLEAF=0.05;MQ=60;MQRankSum=0;QD=19.63;ReadPosRankSum=-0.552;SOR=0.663	GT:AD:DP:GQ:PL	0/0:43,0:43:99:0,105,1595	0/0:27,0:27:72:0,72,1080	0/0:28,0:28:67:0,67,1025	0/0:22,0:22:63:0,63,945	0/0:42,0:42:99:0,102,1612	0/0:21,0:21:60:0,60,900	0/0:32,0:32:93:0,93,1295	0/0:27,0:27:65:0,65,1107	0/0:31,0:31:81:0,81,1215	0/1:16,21:37:99:738,0,488
scaffold_8	203836	.	T	A	1969.53	PASS	AC=4;AF=0.2;AN=20;BaseQRankSum=-0.776;DP=272;ExcessHet=4.5998;FS=0.715;InbreedingCoeff=-0.25;MLEAC=4;MLEAF=0.2;MQ=59.87;MQRankSum=0;QD=18.07;ReadPosRankSum=0.126;SOR=0.655	GT:AD:DP:GQ:PL	0/1:11,15:26:99:536,0,405	0/1:14,17:31:99:594,0,439	0/1:14,9:23:99:277,0,531	0/0:38,0:38:68:0,68,1347	0/0:28,0:28:70:0,70,1067	0/0:20,0:20:54:0,54,810	0/1:11,18:29:99:583,0,400	0/0:24,0:24:72:0,72,917	0/0:30,0:30:81:0,81,1215	0/0:23,0:23:60:0,60,900
scaffold_8	309018	.	C	T	416.39	PASS	AC=1;AF=0.05;AN=20;BaseQRankSum=-1.958;DP=283;ExcessHet=3.0103;FS=0;InbreedingCoeff=-0.0526;MLEAC=1;MLEAF=0.05;MQ=60;MQRankSum=0;QD=15.42;ReadPosRankSum=-0.728;SOR=0.602	GT:AD:DP:GQ:PL	0/0:40,0:40:99:0,104,1562	0/0:21,0:21:60:0,60,886	0/0:21,0:21:60:0,60,869	0/0:24,0:24:63:0,63,945	0/0:28,0:28:75:0,75,1125	0/0:32,0:32:93:0,93,1395	0/0:32,0:32:90:0,90,1350	0/0:22,0:22:63:0,63,945	0/0:36,0:36:99:0,102,1530	0/1:14,13:27:99:428,0,543
scaffold_8	523388	.	C	T	554.39	PASS	AC=1;AF=0.05;AN=20;BaseQRankSum=-0.372;DP=336;ExcessHet=3.0103;FS=1.428;InbreedingCoeff=-0.0526;MLEAC=1;MLEAF=0.05;MQ=60;MQRankSum=0;QD=17.32;ReadPosRankSum=-1.606;SOR=1.201	GT:AD:DP:GQ:PL	0/0:42,0:42:99:0,110,1560	0/0:34,0:34:99:0,99,1485	0/0:24,0:24:66:0,66,990	0/1:15,17:32:99:566,0,489	0/0:36,0:36:96:0,96,1440	0/0:25,0:25:72:0,72,1080	0/0:42,0:42:99:0,110,1608	0/0:31,0:31:90:0,90,1350	0/0:36,0:36:99:0,105,1575	0/0:33,0:33:99:0,99,1315
scaffold_8	625593	.	G	A	3960.98	PASS	AC=9;AF=0.45;AN=20;BaseQRankSum=-0.132;DP=287;ExcessHet=18.1697;FS=1.532;InbreedingCoeff=-0.8182;MLEAC=9;MLEAF=0.45;MQ=60;MQRankSum=0;QD=15.97;ReadPosRankSum=0.249;SOR=0.709	GT:AD:DP:GQ:PL	0/1:26,20:46:99:636,0,940	0/1:15,12:27:99:366,0,503	0/1:13,8:21:99:288,0,449	0/0:37,0:37:99:0,99,1485	0/1:11,11:22:99:388,0,319	0/1:15,8:23:99:273,0,537	0/1:13,22:35:99:741,0,433	0/1:14,13:27:99:483,0,510	0/1:9,12:21:99:433,0,325	0/1:16,10:26:99:359,0,578
scaffold_8	773158	.	G	A	4589.98	PASS	AC=9;AF=0.45;AN=20;BaseQRankSum=-0.56;DP=305;ExcessHet=18.1697;FS=0.446;InbreedingCoeff=-0.8182;MLEAC=9;MLEAF=0.45;MQ=60;MQRankSum=0;QD=17.32;ReadPosRankSum=0;SOR=0.709	GT:AD:DP:GQ:PL	0/1:21,22:43:99:805,0,703	0/1:15,11:26:99:367,0,582	0/1:11,16:27:99:595,0,370	0/0:35,0:35:96:0,96,1440	0/1:14,16:30:99:513,0,527	0/1:12,15:27:99:558,0,405	0/1:19,22:41:99:732,0,594	0/1:9,15:24:99:466,0,309	0/1:13,7:20:99:219,0,473	0/1:17,10:27:99:341,0,630
scaffold_8	792856	.	C	G	1318.41	PASS	AC=3;AF=0.15;AN=20;BaseQRankSum=0.228;DP=319;ExcessHet=3.7566;FS=5.691;InbreedingCoeff=-0.1765;MLEAC=3;MLEAF=0.15;MQ=60;MQRankSum=0;QD=15.15;ReadPosRankSum=0.447;SOR=1.3	GT:AD:DP:GQ:PL	0/1:16,19:35:99:692,0,559	0/1:16,14:30:99:493,0,481	0/1:17,5:22:99:153,0,604	0/0:37,0:37:99:0,105,1575	0/0:35,0:35:93:0,93,1395	0/0:24,0:24:72:0,72,1033	0/0:38,0:38:99:0,100,1407	0/0:24,0:24:56:0,56,896	0/0:36,0:36:99:0,105,1472	0/0:38,0:38:99:0,100,1514
scaffold_8	1034415	.	G	C	2249.53	PASS	AC=4;AF=0.2;AN=20;BaseQRankSum=-0.069;DP=306;ExcessHet=4.5998;FS=4.233;InbreedingCoeff=-0.25;MLEAC=4;MLEAF=0.2;MQ=60;MQRankSum=0;QD=17.3;ReadPosRankSum=0.048;SOR=1.082	GT:AD:DP:GQ:PL	0/1:15,16:31:99:504,0,531	0/1:17,20:37:99:654,0,535	0/1:12,14:26:99:456,0,424	0/0:29,0:29:78:0,78,1170	0/0:31,0:31:90:0,90,1282	0/0:22,0:22:60:0,60,900	0/1:17,19:36:99:656,0,556	0/0:21,0:21:60:0,60,900	0/0:34,0:34:99:0,99,1407	0/0:38,0:38:98:0,98,1566
scaffold_8	1223711	.	G	A	544.39	PASS	AC=1;AF=0.05;AN=20;BaseQRankSum=-0.483;DP=307;ExcessHet=3.0103;FS=0;InbreedingCoeff=-0.0526;MLEAC=1;MLEAF=0.05;MQ=60;MQRankSum=0;QD=15.12;ReadPosRankSum=-0.239;SOR=0.527	GT:AD:DP:GQ:PL	0/0:39,0:39:99:0,100,1599	0/0:27,0:27:72:0,72,1080	0/0:28,0:28:81:0,81,1215	0/1:20,16:36:99:556,0,711	0/0:28,0:28:81:0,81,1107	0/0:35,0:35:99:0,99,1435	0/0:38,0:38:99:0,101,1530	0/0:29,0:29:81:0,81,1163	0/0:24,0:24:72:0,72,982	0/0:23,0:23:63:0,63,944
scaffold_8	1301675	.	G	A	1787.53	PASS	AC=4;AF=0.2;AN=20;BaseQRankSum=-1.483;DP=292;ExcessHet=4.5998;FS=5.776;InbreedingCoeff=-0.25;MLEAC=4;MLEAF=0.2;MQ=60;MQRankSum=0;QD=15.54;ReadPosRankSum=0;SOR=0.961	GT:AD:DP:GQ:PL	0/1:19,18:37:99:565,0,717	0/1:11,12:23:99:347,0,419	0/1:10,15:25:99:533,0,368	0/0:31,0:31:81:0,81,1215	0/0:38,0:38:99:0,99,1485	0/0:31,0:31:61:0,61,1131	0/1:18,12:30:99:363,0,670	0/0:31,0:31:90:0,90,1329	0/0:24,0:24:72:0,72,1016	0/0:20,0:20:60:0,60,806
scaffold_9	176738	.	C	T	578.39	PASS	AC=1;AF=0.05;AN=20;BaseQRankSum=1.9;DP=291;ExcessHet=3.0103;FS=1.485;InbreedingCoeff=-0.0526;MLEAC=1;MLEAF=0.05;MQ=60;MQRankSum=0;QD=19.94;ReadPosRankSum=-0.598;SOR=0.586	GT:AD:DP:GQ:PL	0/0:26,0:26:75:0,75,1125	0/0:37,0:37:99:0,104,1554	0/0:20,0:20:57:0,57,855	0/1:12,17:29:99:590,0,321	0/0:28,0:28:71:0,71,1125	0/0:26,0:26:72:0,72,1080	0/0:35,0:35:99:0,99,1485	0/0:23,0:23:60:0,60,900	0/0:36,0:36:99:0,99,1485	0/0:31,0:31:87:0,87,1305
scaffold_9	351887	.	G	T	1324.1	PASS	AC=2;AF=0.1;AN=20;BaseQRankSum=-0.132;DP=295;ExcessHet=3.2451;FS=11.655;InbreedingCoeff=-0.1111;MLEAC=2;MLEAF=0.1;MQ=60;MQRankSum=0;QD=21.36;ReadPosRankSum=0.016;SOR=1.153	GT:AD:DP:GQ:PL	0/0:37,0:37:99:0,101,1485	0/0:34,0:34:99:0,99,1485	0/0:20,0:20:60:0,60,777	0/0:38,0:38:99:0,107,1599	0/1:13,24:37:99:839,0,451	0/1:11,14:25:99:502,0,356	0/0:24,0:24:66:0,66,990	0/0:32,0:32:90:0,90,1350	0/0:23,0:23:63:0,63,952	0/0:25,0:25:72:0,72,1037
scaffold_9	584274	.	C	T	868.39	PASS	AC=1;AF=0.05;AN=20;BaseQRankSum=2.54;DP=326;ExcessHet=3.0103;FS=3.11;InbreedingCoeff=-0.0526;MLEAC=1;MLEAF=0.05;MQ=60;MQRankSum=0;QD=24.81;ReadPosRankSum=2.31;SOR=0.78	GT:AD:DP:GQ:PL	0/0:42,0:42:99:0,119,1800	0/0:30,0:30:80:0,80,1254	0/0:27,0:27:64:0,64,920	0/1:12,23:35:99:880,0,344	0/0:34,0:34:99:0,99,1485	0/0:27,0:27:81:0,81,1137	0/0:30,0:30:63:0,63,1135	0/0:32,0:32:93:0,93,1395	0/0:36,0:36:91:0,91,1390	0/0:33,0:33:83:0,83,1215
scaffold_9	740009	.	G	C	412.39	PASS	AC=1;AF=0.05;AN=20;BaseQRankSum=0.348;DP=283;ExcessHet=3.0103;FS=6.455;InbreedingCoeff=-0.0526;MLEAC=1;MLEAF=0.05;MQ=60;MQRankSum=0;QD=16.5;ReadPosRankSum=2.15;SOR=2.147	GT:AD:DP:GQ:PL	0/0:41,0:41:99:0,100,1570	0/0:30,0:30:81:0,81,1215	0/0:22,0:22:60:0,60,845	0/1:12,13:25:99:424,0,393	0/0:28,0:28:81:0,81,1215	0/0:24,0:24:66:0,66,990	0/0:34,0:34:93:0,93,1395	0/0:22,0:22:63:0,63,827	0/0:24,0:24:60:0,60,900	0/0:33,0:33:96:0,96,1440
scaffold_9	845797	.	C	G	937.1	PASS	AC=2;AF=0.1;AN=20;BaseQRankSum=1.06;DP=300;ExcessHet=3.2451;FS=0;InbreedingCoeff=-0.1111;MLEAC=2;MLEAF=0.1;MQ=60;MQRankSum=0;QD=17.35;ReadPosRankSum=1;SOR=0.841	GT:AD:DP:GQ:PL	0/0:33,0:33:99:0,99,1312	0/0:28,0:28:81:0,81,1215	0/0:32,0:32:90:0,90,1350	0/0:36,0:36:99:0,102,1466	0/1:9,13:22:99:503,0,308	0/1:18,14:32:99:451,0,667	0/0:32,0:32:93:0,93,1395	0/0:24,0:24:63:0,63,945	0/0:28,0:28:81:0,81,1152	0/0:33,0:33:90:0,90,1350
scaffold_9	850051	.	C	T	621.39	PASS	AC=1;AF=0.05;AN=20;BaseQRankSum=-0.691;DP=285;ExcessHet=3.0103;FS=5.384;InbreedingCoeff=-0.0526;MLEAC=1;MLEAF=0.05;MQ=60;MQRankSum=0;QD=20.04;ReadPosRankSum=-0.417;SOR=1.265	GT:AD:DP:GQ:PL	0/0:38,0:38:99:0,104,1575	0/0:33,0:33:81:0,81,1215	0/0:26,0:26:75:0,75,1125	0/1:14,17:31:99:633,0,525	0/0:31,0:31:93:0,93,1356	0/0:21,0:21:47:0,47,834	0/0:38,0:38:99:0,103,1499	0/0:26,0:26:75:0,75,1125	0/0:21,0:21:57:0,57,855	0/0:20,0:20:54:0,54,810
scaffold_9	890094	.	C	T	508.39	PASS	AC=1;AF=0.05;AN=20;BaseQRankSum=0.867;DP=282;ExcessHet=3.0103;FS=4.465;InbreedingCoeff=-0.0526;MLEAC=1;MLEAF=0.05;MQ=60;MQRankSum=0;QD=21.18;ReadPosRankSum=-1.582;SOR=0.177	GT:AD:DP:GQ:PL	0/0:39,0:39:99:0,99,1665	0/0:23,0:23:66:0,66,936	0/0:31,0:31:84:0,84,1260	0/1:10,14:24:99:520,0,364	0/0:21,0:21:60:0,60,826	0/0:32,0:32:90:0,90,1350	0/0:29,0:29:81:0,81,1215	0/0:28,0:28:81:0,81,1215	0/0:21,0:21:36:0,36,855	0/0:34,0:34:90:0,90,1350
scaffold_9	947698	.	G	A	4458.98	PASS	AC=9;AF=0.45;AN=20;BaseQRankSum=0.442;DP=273;ExcessHet=18.1697;FS=6.131;InbreedingCoeff=-0.8182;MLEAC=9;MLEAF=0.45;MQ=60;MQRankSum=0;QD=18.5;ReadPosRankSum=-0.295;SOR=1.075	GT:AD:DP:GQ:PL	0/1:16,13:29:99:404,0,602	0/1:9,15:24:99:586,0,300	0/1:6,16:22:99:581,0,164	0/0:30,0:30:81:0,81,1215	0/1:10,12:22:99:428,0,314	0/1:9,12:21:99:470,0,330	0/1:19,17:36:99:479,0,596	0/1:12,14:26:99:485,0,368	0/1:19,16:35:99:582,0,674	0/1:14,12:26:99:450,0,488
scaffold_9	1038170	.	C	T	457.39	PASS	AC=1;AF=0.05;AN=20;BaseQRankSum=1.66;DP=339;ExcessHet=3.0103;FS=3.319;InbreedingCoeff=-0.0526;MLEAC=1;MLEAF=0.05;MQ=60;MQRankSum=0;QD=15.77;ReadPosRankSum=-0.702;SOR=0.283	GT:AD:DP:GQ:PL	0/0:42,0:42:99:0,101,1677	0/0:37,0:37:95:0,95,1419	0/0:22,0:22:60:0,60,900	0/1:16,13:29:99:469,0,506	0/0:36,0:36:99:0,99,1485	0/0:34,0:34:90:0,90,1350	0/0:34,0:34:90:0,90,1350	0/0:43,0:43:99:0,100,1624	0/0:33,0:33:93:0,93,1395	0/0:28,0:28:81:0,81,1215
scaffold_9	1180777	.	T	C	447.39	PASS	AC=1;AF=0.05;AN=20;BaseQRankSum=-0.85;DP=295;ExcessHet=3.0103;FS=9.585;InbreedingCoeff=-0.0526;MLEAC=1;MLEAF=0.05;MQ=60;MQRankSum=0;QD=17.21;ReadPosRankSum=2.11;SOR=0.072	GT:AD:DP:GQ:PL	0/0:39,0:39:99:0,101,1575	0/0:27,0:27:72:0,72,1080	0/0:20,0:20:54:0,54,810	0/1:12,14:26:99:459,0,448	0/0:34,0:34:90:0,90,1350	0/0:24,0:24:72:0,72,897	0/0:25,0:25:72:0,72,1026	0/0:32,0:32:90:0,90,1350	0/0:32,0:32:90:0,90,1350	0/0:36,0:36:99:0,99,1485
scaffold_9	1264609	.	T	A	356.39	PASS	AC=1;AF=0.05;AN=20;BaseQRankSum=-1.477;DP=272;ExcessHet=3.0103;FS=0;InbreedingCoeff=-0.0526;MLEAC=1;MLEAF=0.05;MQ=60;MQRankSum=0;QD=15.5;ReadPosRankSum=-0.77;SOR=0.569	GT:AD:DP:GQ:PL	0/0:38,0:38:99:0,108,1620	0/1:12,11:23:99:368,0,460	0/0:26,0:26:72:0,72,1080	0/0:29,0:29:81:0,81,1215	0/0:21,0:21:57:0,57,855	0/0:22,0:22:63:0,63,945	0/0:29,0:29:70:0,70,1080	0/0:27,0:27:81:0,81,1036	0/0:25,0:25:72:0,72,946	0/0:32,0:32:79:0,79,1176
scaffold_9	1266264	.	C	T	785.39	PASS	AC=1;AF=0.05;AN=20;BaseQRankSum=-1.183;DP=280;ExcessHet=3.0103;FS=3.734;InbreedingCoeff=-0.0526;MLEAC=1;MLEAF=0.05;MQ=60;MQRankSum=0;QD=25.34;ReadPosRankSum=-1.057;SOR=1.828	GT:AD:DP:GQ:PL	0/0:38,0:38:99:0,99,1485	0/0:22,0:22:60:0,60,900	0/0:22,0:22:63:0,63,945	0/1:10,21:31:99:797,0,343	0/0:28,0:28:72:0,72,1076	0/0:26,0:26:72:0,72,1080	0/0:39,0:39:99:0,103,1485	0/0:21,0:21:61:0,61,888	0/0:28,0:28:81:0,81,1215	0/0:24,0:24:61:0,61,864
scaffold_10	238377	.	A	T	601.39	PASS	AC=1;AF=0.05;AN=20;BaseQRankSum=-2.529;DP=289;ExcessHet=3.0103;FS=0;InbreedingCoeff=-0.0526;MLEAC=1;MLEAF=0.05;MQ=60;MQRankSum=0;QD=17.18;ReadPosRankSum=1.32;SOR=0.704	GT:AD:DP:GQ:PL	0/0:37,0:37:99:0,100,1530	0/0:26,0:26:62:0,62,992	0/0:34,0:34:99:0,99,1298	0/1:15,20:35:99:613,0,529	0/0:23,0:23:62:0,62,945	0/0:20,0:20:60:0,60,794	0/0:37,0:37:99:0,105,1575	0/0:20,0:20:60:0,60,806	0/0:34,0:34:99:0,99,1485	0/0:22,0:22:60:0,60,900
scaffold_10	285896	.	C	T	32917.7	PASS	AC=18;AF=0.9;AN=20;BaseQRankSum=-0.305;DP=911;ExcessHet=3.2451;FS=1.585;InbreedingCoeff=-0.1111;MLEAC=18;MLEAF=0.9;MQ=46.67;MQRankSum=2.08;QD=36.27;ReadPosRankSum=1.33;SOR=0.237	GT:AD:DP:GQ:PL	1/1:10,137:147:86:5197,86,0	0/1:8,69:77:75:2686,0,75	1/1:3,57:60:47:2214,47,0	1/1:1,70:71:99:2943,192,0	1/1:1,76:77:99:3048,221,0	0/1:9,73:82:99:2708,0,136	1/1:5,130:135:99:5187,228,0	1/1:4,78:82:91:3129,91,0	1/1:4,83:87:90:3178,90,0	1/1:5,64:69:59:2590,59,0
scaffold_10	941130	.	C	T	2845.53	PASS	AC=4;AF=0.2;AN=20;BaseQRankSum=0.59;DP=299;ExcessHet=4.5998;FS=0.657;InbreedingCoeff=-0.25;MLEAC=4;MLEAF=0.2;MQ=60;MQRankSum=0;QD=21.56;ReadPosRankSum=-0.28;SOR=0.627	GT:AD:DP:GQ:PL	0/1:18,14:32:99:450,0,562	0/1:11,30:41:99:1155,0,324	0/1:8,12:20:99:436,0,282	0/0:28,0:28:81:0,81,1069	0/0:22,0:22:60:0,60,900	0/0:32,0:32:59:0,59,1229	0/1:14,25:39:99:825,0,501	0/0:31,0:31:81:0,81,1215	0/0:33,0:33:90:0,90,1350	0/0:21,0:21:60:0,60,774
scaffold_10	1087677	.	T	A	432.39	PASS	AC=1;AF=0.05;AN=20;BaseQRankSum=0.242;DP=264;ExcessHet=3.0103;FS=10.139;InbreedingCoeff=-0.0526;MLEAC=1;MLEAF=0.05;MQ=43.98;MQRankSum=1.42;QD=17.3;ReadPosRankSum=-1.171;SOR=0.322	GT:AD:DP:GQ:PL	0/0:31,0:31:77:0,77,1237	0/0:31,0:31:90:0,90,1350	0/0:27,0:27:72:0,72,1080	0/1:12,13:25:99:444,0,397	0/0:34,0:34:99:0,99,1485	0/0:20,0:20:57:0,57,855	0/0:21,0:21:57:0,57,855	0/0:31,0:31:78:0,78,1170	0/0:23,0:23:53:0,53,856	0/0:21,0:21:57:0,57,855
scaffold_10	1151927	.	C	T	920.1	PASS	AC=2;AF=0.1;AN=20;BaseQRankSum=-1.4;DP=293;ExcessHet=3.2451;FS=0;InbreedingCoeff=-0.1111;MLEAC=2;MLEAF=0.1;MQ=60;MQRankSum=0;QD=15.34;ReadPosRankSum=-0.122;SOR=0.693	GT:AD:DP:GQ:PL	0/0:32,0:32:84:0,84,1260	0/0:38,0:38:99:0,110,1624	0/0:21,0:21:57:0,57,855	0/0:22,0:22:60:0,60,900	0/1:17,20:37:99:630,0,581	0/1:13,10:23:99:307,0,508	0/0:34,0:34:99:0,99,1429	0/0:28,0:28:75:0,75,1125	0/0:28,0:28:81:0,81,1215	0/0:30,0:30:90:0,90,1085
scaffold_10	1273764	.	G	A	598.39	PASS	AC=1;AF=0.05;AN=20;BaseQRankSum=-2.578;DP=358;ExcessHet=3.0103;FS=5.287;InbreedingCoeff=-0.0526;MLEAC=1;MLEAF=0.05;MQ=58.83;MQRankSum=1.76;QD=17.6;ReadPosRankSum=-0.018;SOR=0.895	GT:AD:DP:GQ:PL	0/0:43,0:43:99:0,113,1783	0/0:37,0:37:99:0,99,1485	0/0:25,0:25:72:0,72,1080	0/1:14,20:34:99:610,0,507	0/0:28,0:28:81:0,81,1215	0/0:40,0:40:99:0,108,1529	0/0:36,0:36:99:0,99,1485	0/0:39,0:39:99:0,108,1620	0/0:37,0:37:99:0,99,1485	0/0:38,0:38:99:0,99,1485
scaffold_11	111715	.	G	A	446.39	PASS	AC=1;AF=0.05;AN=20;BaseQRankSum=0.984;DP=314;ExcessHet=3.0103;FS=0;InbreedingCoeff=-0.0526;MLEAC=1;MLEAF=0.05;MQ=60;MQRankSum=0;QD=17.86;ReadPosRankSum=0.218;SOR=0.569	GT:AD:DP:GQ:PL	0/0:43,0:43:99:0,102,1709	0/0:37,0:37:99:0,102,1530	0/0:32,0:32:90:0,90,1350	0/0:37,0:37:99:0,105,1575	0/0:24,0:24:66:0,66,990	0/0:20,0:20:48:0,48,720	0/0:39,0:39:99:0,114,1536	0/0:25,0:25:72:0,72,1052	0/0:32,0:32:93:0,93,1366	0/1:13,12:25:99:458,0,463
scaffold_11	258917	.	G	A	565.39	PASS	AC=1;AF=0.05;AN=20;BaseQRankSum=-0.95;DP=250;ExcessHet=3.0103;FS=1.804;InbreedingCoeff=-0.0526;MLEAC=1;MLEAF=0.05;MQ=47.36;MQRankSum=0.707;QD=24.58;ReadPosRankSum=-1.857;SOR=0.368	GT:AD:DP:GQ:PL	0/0:26,0:26:72:0,72,1080	0/0:26,0:26:62:0,62,979	0/0:24,0:24:72:0,72,947	0/1:6,17:23:99:577,0,178	0/0:27,0:27:75:0,75,1125	0/0:22,0:22:60:0,60,900	0/0:29,0:29:87:0,87,1142	0/0:28,0:28:81:0,81,1215	0/0:25,0:25:72:0,72,1080	0/0:20,0:20:60:0,60,839
scaffold_11	295185	.	C	A	2512.53	PASS	AC=4;AF=0.2;AN=20;BaseQRankSum=0.216;DP=304;ExcessHet=4.5998;FS=2.186;InbreedingCoeff=-0.25;MLEAC=4;MLEAF=0.2;MQ=60;MQRankSum=0;QD=18.34;ReadPosRankSum=-0.166;SOR=0.489	GT:AD:DP:GQ:PL	0/1:23,23:46:99:795,0,812	0/1:13,23:36:99:801,0,435	0/1:16,6:22:99:204,0,584	0/0:36,0:36:99:0,99,1485	0/0:29,0:29:81:0,81,1215	0/0:24,0:24:60:0,60,900	0/1:13,20:33:99:733,0,434	0/0:22,0:22:60:0,60,794	0/0:24,0:24:72:0,72,922	0/0:32,0:32:90:0,90,1350
scaffold_11	408244	.	C	T	536.39	PASS	AC=1;AF=0.05;AN=20;BaseQRankSum=-1.325;DP=284;ExcessHet=3.0103;FS=0;InbreedingCoeff=-0.0526;MLEAC=1;MLEAF=0.05;MQ=60;MQRankSum=0;QD=21.46;ReadPosRankSum=-2.524;SOR=0.735	GT:AD:DP:GQ:PL	0/0:41,0:41:99:0,99,1479	0/0:21,0:21:60:0,60,900	0/0:24,0:24:69:0,69,1035	0/1:9,16:25:99:548,0,323	0/0:38,0:38:99:0,99,1485	0/0:25,0:25:72:0,72,945	0/0:36,0:36:99:0,100,1424	0/0:25,0:25:60:0,60,900	0/0:24,0:24:69:0,69,1035	0/0:25,0:25:72:0,72,1080
scaffold_11	456532	.	C	A	16168.9	PASS	AC=13;AF=0.65;AN=20;BaseQRankSum=0.784;DP=486;ExcessHet=10.0405;FS=0.754;InbreedingCoeff=-0.5386;MLEAC=13;MLEAF=0.65;MQ=49.87;MQRankSum=1.32;QD=34.33;ReadPosRankSum=0.61;SOR=0.78	GT:AD:DP:GQ:PGT:PID:PL:PS	0|1:12,42:54:99:0|1:456532_C_A:1692,0,341:456532	1|1:4,57:61:32:1|1:456532_C_A:2272,32,0:456532	0|1:5,34:39:99:0|1:456532_C_A:1415,0,105:456532	0|1:6,36:42:99:0|1:456532_C_A:1445,0,124:456532	0|1:7,43:50:99:0|1:456532_C_A:1798,0,153:456532	1|1:2,40:42:37:1|1:456532_C_A:1704,37,0:456532	0|1:10,45:55:99:0|1:456532_C_A:1745,0,266:456532	0|1:9,32:41:99:0|1:456532_C_A:1250,0,236:456532	0|1:13,29:42:99:0|1:456532_C_A:1144,0,426:456532	1|1:2,43:45:70:1|1:456532_C_A:1698,70,0:456532
scaffold_11	456564	.	C	T	17502.9	PASS	AC=13;AF=0.65;AN=20;BaseQRankSum=1.33;DP=460;ExcessHet=10.0405;FS=0;InbreedingCoeff=-0.5385;MLEAC=13;MLEAF=0.65;MQ=47.15;MQRankSum=1.03;QD=23.7;ReadPosRankSum=-1.468;SOR=0.757	GT:AD:DP:GQ:PGT:PID:PL:PS	0|1:7,44:51:99:0|1:456532_C_A:1814,0,161:456532	1|1:1,51:52:99:1|1:456532_C_A:2251,114,0:456532	0|1:4,33:37:60:0|1:456532_C_A:1500,0,60:456532	0|1:4,38:42:51:0|1:456532_C_A:1609,0,51:456532	0|1:6,46:52:99:0|1:456532_C_A:1913,0,113:456532	1|1:0,40:40:99:1|1:456532_C_A:1825,123,0:456532	0|1:5,43:48:78:0|1:456532_C_A:1824,0,78:456532	0|1:6,30:36:99:0|1:456532_C_A:1242,0,162:456532	0|1:13,36:49:99:0|1:456532_C_A:1459,0,438:456532	1|1:1,45:46:99:1|1:456532_C_A:2060,99,0:456532
scaffold_11	492448	.	A	T	173807	PASS	AC=18;AF=0.9;AN=20;BaseQRankSum=0.567;DP=4938;ExcessHet=3.2451;FS=1.115;InbreedingCoeff=-0.1111;MLEAC=18;MLEAF=0.9;MQ=52.65;MQRankSum=-0.086;QD=31.2;ReadPosRankSum=-0.59;SOR=0.48	GT:AD:DP:GQ:PL	0/1:53,595:648:99:24522,0,366	1/1:21,448:469:99:18416,564,0	1/1:28,373:401:52:15416,52,0	1/1:27,455:482:99:19133,314,0	1/1:29,497:526:99:19658,435,0	0/1:24,330:354:52:13239,0,52	1/1:19,275:296:77:11214,77,0	1/1:34,470:504:99:19169,106,0	1/1:12,361:373:99:15463,677,0	1/1:30,425:455:99:17539,124,0
scaffold_11	580636	.	G	A	828.39	PASS	AC=1;AF=0.05;AN=20;BaseQRankSum=0.781;DP=308;ExcessHet=3.0103;FS=6.198;InbreedingCoeff=-0.0526;MLEAC=1;MLEAF=0.05;MQ=60;MQRankSum=0;QD=25.1;ReadPosRankSum=2.01;SOR=2.03	GT:AD:DP:GQ:PL	0/0:35,0:35:99:0,99,1485	0/0:36,0:36:93:0,93,1395	0/0:28,0:28:81:0,81,1215	0/1:11,22:33:99:840,0,363	0/0:35,0:35:99:0,99,1485	0/0:28,0:28:75:0,75,1125	0/0:27,0:27:75:0,75,1125	0/0:21,0:21:60:0,60,834	0/0:30,0:30:90:0,90,1275	0/0:35,0:35:90:0,90,1350
scaffold_11	721621	.	C	T	4698.98	PASS	AC=9;AF=0.45;AN=20;BaseQRankSum=0.139;DP=293;ExcessHet=18.1697;FS=4.2;InbreedingCoeff=-0.8182;MLEAC=9;MLEAF=0.45;MQ=60;MQRankSum=0;QD=18.43;ReadPosRankSum=-0.381;SOR=0.659	GT:AD:DP:GQ:PL	0/1:11,19:30:99:646,0,340	0/1:12,10:22:99:343,0,454	0/1:17,9:26:99:320,0,642	0/0:36,0:36:99:0,108,1500	0/1:12,22:34:99:717,0,423	0/1:15,14:29:99:498,0,521	0/1:13,17:30:99:628,0,425	0/1:13,18:31:99:632,0,472	0/1:16,15:31:99:459,0,536	0/1:10,12:22:99:462,0,367
scaffold_11	831034	.	G	A	1718.53	PASS	AC=4;AF=0.2;AN=20;BaseQRankSum=0.425;DP=279;ExcessHet=4.5998;FS=0.711;InbreedingCoeff=-0.25;MLEAC=4;MLEAF=0.2;MQ=60;MQRankSum=0;QD=15.77;ReadPosRankSum=0.024;SOR=0.602	GT:AD:DP:GQ:PL	0/1:16,15:31:99:479,0,572	0/1:15,12:27:99:380,0,470	0/1:12,14:26:99:485,0,380	0/0:31,0:31:90:0,90,1350	0/0:30,0:30:84:0,84,1260	0/0:32,0:32:90:0,90,1350	0/1:14,11:25:99:395,0,480	0/0:20,0:20:60:0,60,814	0/0:30,0:30:84:0,84,1260	0/0:26,0:26:72:0,72,1080
scaffold_11	834729	.	G	A	442.39	PASS	AC=1;AF=0.05;AN=20;BaseQRankSum=0.16;DP=308;ExcessHet=3.0103;FS=3.352;InbreedingCoeff=-0.0526;MLEAC=1;MLEAF=0.05;MQ=60;MQRankSum=0;QD=15.25;ReadPosRankSum=-0.087;SOR=0.26	GT:AD:DP:GQ:PL	0/0:38,0:38:99:0,100,1438	0/0:28,0:28:81:0,81,1215	0/0:22,0:22:65:0,65,812	0/1:15,14:29:99:454,0,496	0/0:39,0:39:99:0,100,1433	0/0:27,0:27:64:0,64,971	0/0:40,0:40:99:0,102,1530	0/0:27,0:27:72:0,72,1080	0/0:33,0:33:90:0,90,1350	0/0:25,0:25:72:0,72,1080
scaffold_11	1164003	.	G	A	721.39	PASS	AC=1;AF=0.05;AN=20;BaseQRankSum=0.239;DP=309;ExcessHet=3.0103;FS=10.043;InbreedingCoeff=-0.0526;MLEAC=1;MLEAF=0.05;MQ=60;MQRankSum=0;QD=18.98;ReadPosRankSum=-1.248;SOR=1.75	GT:AD:DP:GQ:PL	0/0:36,0:36:96:0,96,1440	0/0:33,0:33:67:0,67,1267	0/0:28,0:28:70:0,70,1058	0/1:17,21:38:99:733,0,603	0/0:31,0:31:90:0,90,1350	0/0:28,0:28:81:0,81,1215	0/0:38,0:38:99:0,101,1575	0/0:24,0:24:66:0,66,990	0/0:28,0:28:75:0,75,1125	0/0:25,0:25:72:0,72,985
scaffold_12	219295	.	C	A	621.39	PASS	AC=1;AF=0.05;AN=20;BaseQRankSum=-0.665;DP=307;ExcessHet=3.0103;FS=0;InbreedingCoeff=-0.0526;MLEAC=1;MLEAF=0.05;MQ=60;MQRankSum=0;QD=17.26;ReadPosRankSum=-0.872;SOR=0.683	GT:AD:DP:GQ:PL	0/0:33,0:33:83:0,83,1337	0/0:37,0:37:99:0,102,1530	0/0:27,0:27:72:0,72,1080	0/1:17,19:36:99:633,0,569	0/0:32,0:32:90:0,90,1350	0/0:28,0:28:75:0,75,1125	0/0:36,0:36:99:0,99,1485	0/0:29,0:29:81:0,81,1215	0/0:25,0:25:72:0,72,1080	0/0:24,0:24:72:0,72,865
scaffold_12	336734	.	G	A	630.39	PASS	AC=1;AF=0.05;AN=20;BaseQRankSum=0.048;DP=320;ExcessHet=3.0103;FS=1.398;InbreedingCoeff=-0.0526;MLEAC=1;MLEAF=0.05;MQ=56.57;MQRankSum=-0.385;QD=20.34;ReadPosRankSum=-0.258;SOR=1.061	GT:AD:DP:GQ:PL	0/0:36,0:36:99:0,102,1467	0/0:37,0:37:99:0,102,1386	0/0:32,0:32:80:0,80,1355	0/1:14,17:31:99:642,0,475	0/0:28,0:28:68:0,68,1065	0/0:29,0:29:84:0,84,1144	0/0:38,0:38:99:0,106,1475	0/0:27,0:27:72:0,72,1080	0/0:36,0:36:99:0,99,1485	0/0:26,0:26:72:0,72,1080
scaffold_12	471990	.	C	A	2073.53	PASS	AC=4;AF=0.2;AN=20;BaseQRankSum=0.063;DP=296;ExcessHet=4.5998;FS=0;InbreedingCoeff=-0.2501;MLEAC=4;MLEAF=0.2;MQ=60;MQRankSum=0;QD=17.42;ReadPosRankSum=0.064;SOR=0.732	GT:AD:DP:GQ:PL	0/1:13,15:28:99:550,0,454	0/1:16,16:32:99:557,0,565	0/1:16,7:23:99:227,0,636	0/0:33,0:33:37:0,37,1166	0/0:39,0:39:90:0,90,1427	0/0:32,0:32:90:0,90,1350	0/1:16,20:36:99:760,0,584	0/0:26,0:26:72:0,72,1080	0/0:25,0:25:43:0,43,1012	0/0:22,0:22:33:0,33,763
scaffold_12	492953	.	C	T	1705.1	PASS	AC=2;AF=0.1;AN=20;BaseQRankSum=0.042;DP=338;ExcessHet=3.2451;FS=11.671;InbreedingCoeff=-0.1111;MLEAC=2;MLEAF=0.1;MQ=60;MQRankSum=0;QD=21.58;ReadPosRankSum=1.09;SOR=0.563	GT:AD:DP:GQ:PL	0/0:40,0:40:99:0,102,1523	0/0:35,0:35:93:0,93,1395	0/0:25,0:25:72:0,72,1080	0/0:34,0:34:90:0,90,1350	0/1:13,23:36:99:801,0,442	0/1:17,26:43:99:921,0,554	0/0:30,0:30:84:0,84,1260	0/0:30,0:30:87:0,87,1305	0/0:31,0:31:90:0,90,1314	0/0:32,0:32:90:0,90,1345
scaffold_12	746673	.	C	T	441.39	PASS	AC=1;AF=0.05;AN=20;BaseQRankSum=-0.738;DP=320;ExcessHet=3.0103;FS=0;InbreedingCoeff=-0.0526;MLEAC=1;MLEAF=0.05;MQ=60;MQRankSum=0;QD=16.98;ReadPosRankSum=-0.539;SOR=0.458	GT:AD:DP:GQ:PL	0/0:35,0:35:99:0,99,1485	0/0:33,0:33:93:0,93,1395	0/0:28,0:28:81:0,81,1215	0/0:21,0:21:60:0,60,900	0/0:30,0:30:90:0,90,1313	0/0:31,0:31:77:0,77,1193	0/0:45,0:45:99:0,106,1725	0/0:37,0:37:99:0,101,1441	0/0:34,0:34:85:0,85,1279	0/1:13,13:26:99:453,0,483
scaffold_12	748467	.	G	A	483.39	PASS	AC=1;AF=0.05;AN=20;BaseQRankSum=2.53;DP=312;ExcessHet=3.0103;FS=4.084;InbreedingCoeff=-0.0526;MLEAC=1;MLEAF=0.05;MQ=60;MQRankSum=0;QD=20.14;ReadPosRankSum=0.696;SOR=1.88	GT:AD:DP:GQ:PL	0/0:35,0:35:99:0,102,1530	0/0:30,0:30:80:0,80,1145	0/0:28,0:28:71:0,71,1125	0/0:37,0:37:78:0,78,1359	0/0:33,0:33:62:0,62,1302	0/0:37,0:37:99:0,102,1530	0/0:23,0:23:62:0,62,945	0/0:34,0:34:99:0,99,1362	0/0:31,0:31:90:0,90,1350	0/1:11,13:24:99:495,0,330
scaffold_12	831222	.	T	A	500.39	PASS	AC=1;AF=0.05;AN=20;BaseQRankSum=-1.419;DP=267;ExcessHet=3.0103;FS=3.556;InbreedingCoeff=-0.0526;MLEAC=1;MLEAF=0.05;MQ=60;MQRankSum=0;QD=17.87;ReadPosRankSum=-3.158;SOR=1.609	GT:AD:DP:GQ:PL	0/0:30,0:30:90:0,90,1229	0/0:33,0:33:93:0,93,1395	0/0:21,0:21:63:0,63,886	0/1:12,16:28:99:512,0,428	0/0:21,0:21:60:0,60,900	0/0:35,0:35:99:0,99,1485	0/0:29,0:29:81:0,81,1215	0/0:27,0:27:72:0,72,1080	0/0:20,0:20:60:0,60,818	0/0:22,0:22:60:0,60,900
scaffold_12	1069929	.	A	T	647.39	PASS	AC=1;AF=0.05;AN=20;BaseQRankSum=-1.172;DP=301;ExcessHet=3.0103;FS=0;InbreedingCoeff=-0.0526;MLEAC=1;MLEAF=0.05;MQ=60;MQRankSum=0;QD=17.5;ReadPosRankSum=-0.03;SOR=0.744	GT:AD:DP:GQ:PL	0/0:35,0:35:99:0,99,1485	0/0:43,0:43:99:0,99,1649	0/0:25,0:25:72:0,72,1080	0/1:17,20:37:99:659,0,585	0/0:22,0:22:63:0,63,934	0/0:22,0:22:63:0,63,945	0/0:31,0:31:90:0,90,1350	0/0:29,0:29:81:0,81,1215	0/0:35,0:35:99:0,99,1485	0/0:22,0:22:63:0,63,920
scaffold_12	1265282	.	C	T	4055.98	PASS	AC=9;AF=0.45;AN=20;BaseQRankSum=0.329;DP=302;ExcessHet=18.1697;FS=6.643;InbreedingCoeff=-0.8182;MLEAC=9;MLEAF=0.45;MQ=51.08;MQRankSum=0.81;QD=15.54;ReadPosRankSum=0.658;SOR=0.493	GT:AD:DP:GQ:PL	0/1:19,20:39:99:617,0,599	0/1:14,15:29:99:491,0,371	0/1:17,13:30:99:423,0,621	0/0:40,0:40:99:0,109,1577	0/1:14,11:25:99:337,0,500	0/1:15,13:28:99:441,0,492	0/1:11,16:27:99:510,0,404	0/1:15,9:24:99:325,0,500	0/1:16,18:34:99:539,0,518	0/1:14,11:25:99:379,0,521
scaffold_13	82830	.	C	T	779.1	PASS	AC=2;AF=0.1;AN=20;BaseQRankSum=-0.727;DP=285;ExcessHet=3.2451;FS=4.037;InbreedingCoeff=-0.1111;MLEAC=2;MLEAF=0.1;MQ=60;MQRankSum=0;QD=15.58;ReadPosRankSum=0.558;SOR=0.576	GT:AD:DP:GQ:PL	0/0:36,0:36:99:0,99,1485	0/0:36,0:36:99:0,99,1353	0/0:24,0:24:69:0,69,1035	0/0:33,0:33:96:0,96,1440	0/1:13,10:23:99:306,0,435	0/1:13,14:27:99:490,0,501	0/0:31,0:31:72:0,72,1080	0/0:27,0:27:72:0,72,1080	0/0:26,0:26:75:0,75,1125	0/0:22,0:22:60:0,60,900
scaffold_13	99895	.	C	T	943.1	PASS	AC=2;AF=0.1;AN=20;BaseQRankSum=0.882;DP=297;ExcessHet=3.2451;FS=9.23;InbreedingCoeff=-0.1111;MLEAC=2;MLEAF=0.1;MQ=60;MQRankSum=0;QD=16.84;ReadPosRankSum=2.96;SOR=1.163	GT:AD:DP:GQ:PL	0/0:40,0:40:99:0,107,1587	0/0:34,0:34:85:0,85,1270	0/0:20,0:20:57:0,57,855	0/0:31,0:31:80:0,80,1260	0/1:14,12:26:99:443,0,465	0/1:15,15:30:99:517,0,509	0/0:33,0:33:83:0,83,1311	0/0:30,0:30:44:0,44,1038	0/0:25,0:25:59:0,59,1005	0/0:28,0:28:81:0,81,1100
scaffold_13	164864	.	C	T	360.39	PASS	AC=1;AF=0.05;AN=20;BaseQRankSum=-0.666;DP=259;ExcessHet=3.0103;FS=1.74;InbreedingCoeff=-0.0526;MLEAC=1;MLEAF=0.05;MQ=60;MQRankSum=0;QD=17.16;ReadPosRankSum=0.176;SOR=0.991	GT:AD:DP:GQ:PL	0/0:34,0:34:96:0,96,1440	0/0:21,0:21:60:0,60,900	0/0:26,0:26:75:0,75,1101	0/0:27,0:27:72:0,72,1080	0/0:25,0:25:72:0,72,1080	0/0:25,0:25:59:0,59,967	0/0:37,0:37:99:0,101,1530	0/0:23,0:23:69:0,69,978	0/0:20,0:20:60:0,60,789	0/1:11,10:21:99:372,0,405
scaffold_13	681739	.	G	A	1171.1	PASS	AC=2;AF=0.1;AN=20;BaseQRankSum=1.75;DP=310;ExcessHet=3.2451;FS=3.1;InbreedingCoeff=-0.1111;MLEAC=2;MLEAF=0.1;MQ=59.97;MQRankSum=0;QD=16.27;ReadPosRankSum=0.397;SOR=0.868	GT:AD:DP:GQ:PL	0/0:35,0:35:99:0,100,1402	0/0:30,0:30:90:0,90,1136	0/0:26,0:26:72:0,72,1080	0/0:27,0:27:78:0,78,1170	0/1:20,18:38:99:657,0,604	0/1:18,16:34:99:531,0,577	0/0:30,0:30:84:0,84,1260	0/0:23,0:23:63:0,63,945	0/0:34,0:34:96:0,96,1440	0/0:33,0:33:96:0,96,1440
scaffold_13	1110449	.	G	A	398.39	PASS	AC=1;AF=0.05;AN=20;BaseQRankSum=-1.712;DP=313;ExcessHet=3.0103;FS=1.54;InbreedingCoeff=-0.0526;MLEAC=1;MLEAF=0.05;MQ=60;MQRankSum=0;QD=15.32;ReadPosRankSum=0.264;SOR=0.412	GT:AD:DP:GQ:PL	0/0:39,0:39:99:0,101,1440	0/0:21,0:21:47:0,47,848	0/0:22,0:22:60:0,60,900	0/1:10,16:26:99:410,0,296	0/0:37,0:37:99:0,101,1419	0/0:31,0:31:90:0,90,1292	0/0:42,0:42:99:0,111,1557	0/0:25,0:25:72:0,72,1080	0/0:34,0:34:86:0,86,1381	0/0:36,0:36:92:0,92,1316
scaffold_13	1126121	.	C	T	398.39	PASS	AC=1;AF=0.05;AN=20;BaseQRankSum=-1.697;DP=278;ExcessHet=3.0103;FS=0;InbreedingCoeff=-0.0526;MLEAC=1;MLEAF=0.05;MQ=60;MQRankSum=0;QD=17.32;ReadPosRankSum=-0.931;SOR=0.511	GT:AD:DP:GQ:PL	0/0:34,0:34:99:0,99,1467	0/0:36,0:36:99:0,99,1485	0/0:21,0:21:60:0,60,900	0/0:34,0:34:90:0,90,1367	0/0:23,0:23:66:0,66,990	0/0:24,0:24:66:0,66,990	0/0:29,0:29:81:0,81,1215	0/0:21,0:21:60:0,60,900	0/0:32,0:32:80:0,80,1215	0/1:10,13:23:99:410,0,353
scaffold_13	1158307	.	A	T	2326.53	PASS	AC=4;AF=0.2;AN=20;BaseQRankSum=0;DP=303;ExcessHet=4.5998;FS=0.645;InbreedingCoeff=-0.25;MLEAC=4;MLEAF=0.2;MQ=60;MQRankSum=0;QD=17.76;ReadPosRankSum=-0.41;SOR=0.784	GT:AD:DP:GQ:PL	0/1:17,19:36:99:651,0,615	0/1:15,19:34:99:659,0,512	0/1:9,14:23:99:541,0,329	0/0:29,0:29:84:0,84,1260	0/0:37,0:37:99:0,101,1441	0/0:32,0:32:90:0,90,1350	0/1:23,15:38:99:496,0,863	0/0:25,0:25:72:0,72,953	0/0:27,0:27:81:0,81,1028	0/0:22,0:22:63:0,63,945
scaffold_13	1182178	.	G	A	645.39	PASS	AC=1;AF=0.05;AN=20;BaseQRankSum=-2.721;DP=298;ExcessHet=3.0103;FS=0;InbreedingCoeff=-0.0526;MLEAC=1;MLEAF=0.05;MQ=60;MQRankSum=0;QD=15.37;ReadPosRankSum=-0.911;SOR=0.85	GT:AD:DP:GQ:PL	0/0:36,0:36:99:0,105,1567	0/0:32,0:32:90:0,90,1350	0/0:22,0:22:63:0,63,945	0/1:19,23:42:99:657,0,664	0/0:27,0:27:81:0,81,1136	0/0:25,0:25:72:0,72,1080	0/0:38,0:38:99:0,101,1435	0/0:22,0:22:66:0,66,906	0/0:24,0:24:69:0,69,1035	0/0:30,0:30:81:0,81,1215
scaffold_14	117624	.	C	T	1608.41	PASS	AC=3;AF=0.15;AN=20;BaseQRankSum=-0.227;DP=312;ExcessHet=3.7566;FS=0.784;InbreedingCoeff=-0.1765;MLEAC=3;MLEAF=0.15;MQ=60;MQRankSum=0;QD=17.48;ReadPosRankSum=0.094;SOR=0.787	GT:AD:DP:GQ:PL	0/1:16,15:31:99:567,0,546	0/1:12,21:33:99:697,0,425	0/1:17,11:28:99:364,0,604	0/0:39,0:39:99:0,103,1520	0/0:27,0:27:81:0,81,1092	0/0:27,0:27:55:0,55,1133	0/0:39,0:39:99:0,101,1462	0/0:37,0:37:99:0,102,1530	0/0:26,0:26:30:0,30,841	0/0:24,0:24:69:0,69,1035
scaffold_14	215070	.	G	A	930.1	PASS	AC=2;AF=0.1;AN=20;BaseQRankSum=0.682;DP=302;ExcessHet=3.2451;FS=0;InbreedingCoeff=-0.1111;MLEAC=2;MLEAF=0.1;MQ=60;MQRankSum=0;QD=16.91;ReadPosRankSum=-0.092;SOR=0.784	GT:AD:DP:GQ:PL	0/0:38,0:38:99:0,99,1485	0/0:25,0:25:72:0,72,1080	0/0:21,0:21:60:0,60,900	0/0:36,0:36:92:0,92,1410	0/1:12,11:23:99:405,0,395	0/1:16,16:32:99:542,0,549	0/0:31,0:31:90:0,90,1350	0/0:25,0:25:72:0,72,1030	0/0:37,0:37:99:0,104,1507	0/0:33,0:33:99:0,99,1385
scaffold_14	290937	.	G	A	364.39	PASS	AC=1;AF=0.05;AN=20;BaseQRankSum=-0.507;DP=302;ExcessHet=3.0103;FS=1.66;InbreedingCoeff=-0.0526;MLEAC=1;MLEAF=0.05;MQ=60;MQRankSum=0;QD=15.18;ReadPosRankSum=-0.869;SOR=0.591	GT:AD:DP:GQ:PL	0/0:29,0:29:81:0,81,1215	0/0:40,0:40:99:0,105,1511	0/0:27,0:27:71:0,71,1080	0/1:13,11:24:99:376,0,454	0/0:37,0:37:99:0,101,1498	0/0:36,0:36:92:0,92,1405	0/0:35,0:35:99:0,99,1310	0/0:24,0:24:63:0,63,945	0/0:25,0:25:60:0,60,900	0/0:25,0:25:63:0,63,945
scaffold_14	296409	.	C	T	473.39	PASS	AC=1;AF=0.05;AN=20;BaseQRankSum=-1.53;DP=278;ExcessHet=3.0103;FS=0;InbreedingCoeff=-0.0526;MLEAC=1;MLEAF=0.05;MQ=60;MQRankSum=0;QD=21.52;ReadPosRankSum=2.29;SOR=0.804	GT:AD:DP:GQ:PL	0/0:34,0:34:70:0,70,1235	0/0:35,0:35:96:0,96,1440	0/0:21,0:21:54:0,54,810	0/1:8,14:22:99:485,0,291	0/0:36,0:36:92:0,92,1355	0/0:23,0:23:60:0,60,900	0/0:37,0:37:94:0,94,1416	0/0:27,0:27:71:0,71,1080	0/0:23,0:23:63:0,63,945	0/0:20,0:20:57:0,57,855
scaffold_14	407382	.	G	A	459.39	PASS	AC=1;AF=0.05;AN=20;BaseQRankSum=-0.5;DP=339;ExcessHet=3.0103;FS=1.536;InbreedingCoeff=-0.0526;MLEAC=1;MLEAF=0.05;MQ=60;MQRankSum=0;QD=15.84;ReadPosRankSum=-0.461;SOR=1.27	GT:AD:DP:GQ:PL	0/0:36,0:36:99:0,99,1388	0/0:39,0:39:99:0,101,1471	0/0:30,0:30:90:0,90,1276	0/1:16,13:29:99:471,0,592	0/0:38,0:38:99:0,101,1522	0/0:29,0:29:83:0,83,1216	0/0:34,0:34:99:0,102,1359	0/0:34,0:34:99:0,99,1485	0/0:35,0:35:99:0,102,1479	0/0:35,0:35:99:0,99,1335
scaffold_14	484313	.	G	A	1125.1	PASS	AC=2;AF=0.1;AN=20;BaseQRankSum=0.102;DP=311;ExcessHet=3.2451;FS=5.013;InbreedingCoeff=-0.1111;MLEAC=2;MLEAF=0.1;MQ=60;MQRankSum=0;QD=17.86;ReadPosRankSum=1.54;SOR=0.63	GT:AD:DP:GQ:PL	0/0:39,0:39:99:0,102,1535	0/0:30,0:30:80:0,80,1260	0/0:23,0:23:69:0,69,899	0/0:31,0:31:90:0,90,1350	0/1:21,13:34:99:383,0,684	0/1:9,20:29:99:759,0,308	0/0:29,0:29:80:0,80,1215	0/0:34,0:34:96:0,96,1440	0/0:32,0:32:93:0,93,1395	0/0:29,0:29:81:0,81,1215
scaffold_14	846008	.	C	A	1513.1	PASS	AC=2;AF=0.1;AN=20;BaseQRankSum=0.919;DP=312;ExcessHet=3.2451;FS=6.315;InbreedingCoeff=-0.1111;MLEAC=2;MLEAF=0.1;MQ=60;MQRankSum=0;QD=21.02;ReadPosRankSum=0.734;SOR=0.444	GT:AD:DP:GQ:PL	0/0:36,0:36:99:0,99,1530	0/0:37,0:37:99:0,101,1506	0/0:24,0:24:56:0,56,953	0/0:37,0:37:99:0,100,1445	0/1:15,22:37:99:766,0,505	0/1:15,20:35:99:764,0,476	0/0:27,0:27:75:0,75,1125	0/0:30,0:30:87:0,87,1305	0/0:22,0:22:63:0,63,934	0/0:27,0:27:71:0,71,1093
scaffold_15	10517	.	A	T	10809	PASS	AC=12;AF=0.6;AN=20;BaseQRankSum=-0.424;DP=289;ExcessHet=13.3984;FS=2.228;InbreedingCoeff=-0.6665;MLEAC=12;MLEAF=0.6;MQ=52.15;MQRankSum=0.715;QD=33.01;ReadPosRankSum=-1.067;SOR=0.505	GT:AD:DP:GQ:PGT:PID:PL:PS	0|1:8,32:40:99:0|1:10496_A_G:1320,0,240:10496	0|1:3,17:20:72:0|1:10496_A_G:747,0,72:10496	0|1:5,21:26:99:0|1:10496_A_G:879,0,144:10496	0|1:3,25:28:51:0|1:10496_A_G:1041,0,51:10496	0|1:3,30:33:30:0|1:10496_A_G:1335,0,30:10496	0|1:8,23:31:99:0|1:10496_A_G:942,0,267:10496	1|1:0,25:25:78:1|1:10496_A_G:1170,78,0:10496	1|1:1,28:29:42:1|1:10496_A_G:1206,42,0:10496	0|1:3,29:32:36:0|1:10496_A_G:1251,0,36:10496	0|1:3,22:25:60:0|1:10496_A_G:915,0,60:10496
scaffold_15	68175	.	T	C	11135.7	PASS	AC=18;AF=0.9;AN=20;BaseQRankSum=0.351;DP=311;ExcessHet=3.2451;FS=5.846;InbreedingCoeff=-0.1111;MLEAC=18;MLEAF=0.9;MQ=59.94;MQRankSum=0;QD=29.69;ReadPosRankSum=0.354;SOR=0.598	GT:AD:DP:GQ:PGT:PID:PL:PS	1/1:0,49:49:99:.:.:1942,147,0:.	1/1:0,20:20:60:.:.:884,60,0:.	1|1:0,30:30:90:1|1:68165_A_C:1197,90,0:68165	1/1:0,28:28:84:.:.:1110,84,0:.	0/1:18,23:41:99:.:.:787,0,612:.	0/1:13,12:25:99:.:.:426,0,496:.	1/1:0,37:37:99:.:.:1548,111,0:.	1/1:0,24:24:72:.:.:971,72,0:.	1/1:0,28:28:84:.:.:1159,84,0:.	1/1:0,26:26:78:.:.:1074,78,0:.
scaffold_15	184288	.	G	A	443.39	PASS	AC=1;AF=0.05;AN=20;BaseQRankSum=0.036;DP=307;ExcessHet=3.0103;FS=7.144;InbreedingCoeff=-0.0526;MLEAC=1;MLEAF=0.05;MQ=60;MQRankSum=0;QD=18.47;ReadPosRankSum=0.694;SOR=0.072	GT:AD:DP:GQ:PL	0/0:41,0:41:78:0,78,1689	0/0:27,0:27:81:0,81,1080	0/0:21,0:21:60:0,60,885	0/0:41,0:41:99:0,106,1649	0/0:30,0:30:81:0,81,1215	0/0:26,0:26:75:0,75,1125	0/0:31,0:31:90:0,90,1247	0/0:34,0:34:90:0,90,1350	0/0:32,0:32:84:0,84,1260	0/1:12,12:24:99:455,0,419
scaffold_15	516429	.	T	A	4695.98	PASS	AC=9;AF=0.45;AN=20;BaseQRankSum=0.74;DP=321;ExcessHet=18.1697;FS=3.914;InbreedingCoeff=-0.8182;MLEAC=9;MLEAF=0.45;MQ=59.99;MQRankSum=0;QD=16.77;ReadPosRankSum=-0.184;SOR=0.682	GT:AD:DP:GQ:PL	0/1:15,20:35:99:664,0,471	0/1:12,13:25:99:425,0,386	0/1:13,15:28:99:420,0,433	0/0:38,0:38:99:0,99,1485	0/1:24,20:44:99:616,0,754	0/1:19,9:28:99:319,0,528	0/1:13,16:29:99:524,0,386	0/1:16,17:33:99:600,0,494	0/1:13,18:31:99:679,0,439	0/1:13,14:27:99:455,0,381
scaffold_15	689314	.	G	T	1172.1	PASS	AC=2;AF=0.1;AN=20;BaseQRankSum=1.06;DP=307;ExcessHet=3.2451;FS=11.272;InbreedingCoeff=-0.1111;MLEAC=2;MLEAF=0.1;MQ=60;MQRankSum=0;QD=18.6;ReadPosRankSum=-0.347;SOR=0.679	GT:AD:DP:GQ:PL	0/0:35,0:35:99:0,105,1424	0/0:30,0:30:90:0,90,1287	0/0:35,0:35:99:0,100,1382	0/0:24,0:24:72:0,72,926	0/1:19,21:40:99:760,0,610	0/1:9,14:23:99:429,0,337	0/0:32,0:32:93:0,93,1395	0/0:32,0:32:90:0,90,1350	0/0:34,0:34:99:0,99,1393	0/0:22,0:22:57:0,57,855
scaffold_15	863095	.	T	C	5387.98	PASS	AC=9;AF=0.45;AN=20;BaseQRankSum=-0.378;DP=313;ExcessHet=18.1697;FS=4.711;InbreedingCoeff=-0.8182;MLEAC=9;MLEAF=0.45;MQ=60;MQRankSum=0;QD=18.97;ReadPosRankSum=-0.377;SOR=0.968	GT:AD:DP:GQ:PL	0/1:23,23:46:99:815,0,802	0/1:13,15:28:99:475,0,406	0/1:9,15:24:99:526,0,309	0/0:25,0:25:69:0,69,1035	0/1:7,18:25:99:685,0,240	0/1:9,21:30:99:789,0,263	0/1:20,27:47:99:849,0,641	0/1:13,9:22:99:286,0,447	0/1:18,19:37:99:671,0,625	0/1:14,11:25:99:298,0,517
scaffold_16	60346	.	G	A	2141.53	PASS	AC=4;AF=0.2;AN=20;BaseQRankSum=-0.4;DP=258;ExcessHet=4.5998;FS=3.578;InbreedingCoeff=-0.25;MLEAC=4;MLEAF=0.2;MQ=60;MQRankSum=0;QD=19.83;ReadPosRankSum=-0.04;SOR=0.993	GT:AD:DP:GQ:PL	0/1:11,19:30:99:691,0,341	0/1:7,14:21:99:478,0,245	0/1:15,16:31:99:556,0,540	0/0:28,0:28:72:0,72,1107	0/0:32,0:32:90:0,90,1350	0/0:26,0:26:72:0,72,1080	0/1:14,12:26:99:437,0,529	0/0:20,0:20:60:0,60,716	0/0:23,0:23:53:0,53,859	0/0:21,0:21:54:0,54,810
scaffold_16	330383	.	T	C	1925.53	PASS	AC=4;AF=0.2;AN=20;BaseQRankSum=-0.183;DP=306;ExcessHet=4.5998;FS=2.355;InbreedingCoeff=-0.25;MLEAC=4;MLEAF=0.2;MQ=60;MQRankSum=0;QD=15.53;ReadPosRankSum=-0.282;SOR=0.945	GT:AD:DP:GQ:PL	0/1:27,14:41:99:411,0,1034	0/1:16,17:33:99:664,0,425	0/1:10,11:21:99:380,0,384	0/0:39,0:39:99:0,104,1575	0/0:37,0:37:99:0,99,1485	0/0:20,0:20:44:0,44,780	0/1:16,13:29:99:491,0,626	0/0:25,0:25:72:0,72,1080	0/0:33,0:33:93:0,93,1395	0/0:26,0:26:72:0,72,1080
scaffold_16	370987	.	T	C	562.39	PASS	AC=1;AF=0.05;AN=20;BaseQRankSum=0.306;DP=283;ExcessHet=3.0103;FS=4.043;InbreedingCoeff=-0.0526;MLEAC=1;MLEAF=0.05;MQ=60;MQRankSum=0;QD=22.5;ReadPosRankSum=-0.146;SOR=1.739	GT:AD:DP:GQ:PL	0/0:40,0:40:99:0,107,1661	0/0:27,0:27:72:0,72,1080	0/0:20,0:20:57:0,57,855	0/0:28,0:28:57:0,57,1008	0/0:35,0:35:89:0,89,1355	0/0:21,0:21:60:0,60,900	0/0:33,0:33:84:0,84,1260	0/0:28,0:28:81:0,81,1176	0/0:26,0:26:72:0,72,1080	0/1:8,17:25:99:574,0,267
scaffold_16	524582	.	G	A	4003.98	PASS	AC=9;AF=0.45;AN=20;BaseQRankSum=-0.107;DP=296;ExcessHet=18.1697;FS=0.965;InbreedingCoeff=-0.8182;MLEAC=9;MLEAF=0.45;MQ=59.66;MQRankSum=0.727;QD=15.76;ReadPosRankSum=0.154;SOR=0.61	GT:AD:DP:GQ:PL	0/1:19,30:49:99:885,0,655	0/1:18,10:28:99:326,0,644	0/1:13,8:21:99:267,0,477	0/0:39,0:39:99:0,108,1620	0/1:10,13:23:99:413,0,302	0/1:11,10:21:99:362,0,424	0/1:13,19:32:99:643,0,433	0/1:21,9:30:99:227,0,705	0/1:13,10:23:99:338,0,428	0/1:11,16:27:99:549,0,354
scaffold_16	570868	.	T	C	1007.1	PASS	AC=2;AF=0.1;AN=20;BaseQRankSum=0.956;DP=298;ExcessHet=3.2451;FS=0;InbreedingCoeff=-0.1111;MLEAC=2;MLEAF=0.1;MQ=60;MQRankSum=0;QD=16.51;ReadPosRankSum=0.974;SOR=0.818	GT:AD:DP:GQ:PL	0/0:40,0:40:99:0,99,1459	0/0:29,0:29:81:0,81,1215	0/0:31,0:31:90:0,90,1350	0/0:35,0:35:93:0,93,1395	0/1:22,12:34:99:418,0,788	0/1:11,16:27:99:606,0,376	0/0:32,0:32:90:0,90,1350	0/0:21,0:21:60:0,60,900	0/0:28,0:28:68:0,68,1029	0/0:21,0:21:57:0,57,855
scaffold_16	659066	.	A	C	2305.53	PASS	AC=4;AF=0.2;AN=20;BaseQRankSum=0.957;DP=255;ExcessHet=4.5998;FS=1.597;InbreedingCoeff=-0.25;MLEAC=4;MLEAF=0.2;MQ=60;MQRankSum=0;QD=21.35;ReadPosRankSum=0.284;SOR=0.544	GT:AD:DP:GQ:PL	0/1:8,26:34:99:872,0,216	0/1:9,13:22:99:507,0,324	0/1:13,10:23:99:363,0,391	0/0:26,0:26:72:0,72,1080	0/0:26,0:26:72:0,72,1014	0/0:22,0:22:60:0,60,900	0/1:11,18:29:99:584,0,357	0/0:27,0:27:81:0,81,1049	0/0:21,0:21:60:0,60,882	0/0:21,0:21:60:0,60,900
scaffold_16	832046	.	G	A	1290.1	PASS	AC=2;AF=0.1;AN=20;BaseQRankSum=-0.984;DP=323;ExcessHet=3.2451;FS=2.133;InbreedingCoeff=-0.1111;MLEAC=2;MLEAF=0.1;MQ=60;MQRankSum=0;QD=20.48;ReadPosRankSum=1.08;SOR=0.451	GT:AD:DP:GQ:PL	0/0:40,0:40:99:0,102,1575	0/0:38,0:38:99:0,108,1620	0/0:21,0:21:57:0,57,855	0/0:38,0:38:99:0,101,1443	0/1:15,24:39:99:864,0,536	0/1:12,12:24:99:443,0,465	0/0:24,0:24:72:0,72,954	0/0:32,0:32:90:0,90,1350	0/0:36,0:36:90:0,90,1350	0/0:30,0:30:90:0,90,1189
scaffold_16	876161	.	G	A	605.39	PASS	AC=1;AF=0.05;AN=20;BaseQRankSum=0.576;DP=311;ExcessHet=3.0103;FS=1.236;InbreedingCoeff=-0.0526;MLEAC=1;MLEAF=0.05;MQ=60;MQRankSum=0;QD=15.52;ReadPosRankSum=1.38;SOR=0.818	GT:AD:DP:GQ:PL	0/0:35,0:35:99:0,101,1427	0/0:25,0:25:72:0,72,1080	0/0:35,0:35:99:0,102,1530	0/0:35,0:35:99:0,99,1485	0/0:31,0:31:90:0,90,1350	0/0:25,0:25:75:0,75,992	0/0:34,0:34:99:0,99,1372	0/0:26,0:26:41:0,41,996	0/0:26,0:26:72:0,72,1080	0/1:19,20:39:99:617,0,537
scaffold_16	1053051	.	C	T	2295.53	PASS	AC=4;AF=0.2;AN=20;BaseQRankSum=0.085;DP=283;ExcessHet=4.5998;FS=0.692;InbreedingCoeff=-0.25;MLEAC=4;MLEAF=0.2;MQ=60;MQRankSum=0;QD=18.97;ReadPosRankSum=-0.388;SOR=0.582	GT:AD:DP:GQ:PL	0/1:23,29:52:99:1015,0,738	0/1:13,14:27:99:400,0,420	0/1:7,15:22:99:541,0,209	0/0:27,0:27:72:0,72,1080	0/0:33,0:33:90:0,90,1350	0/0:22,0:22:57:0,57,855	0/1:10,10:20:99:360,0,364	0/0:21,0:21:63:0,63,807	0/0:28,0:28:81:0,81,1215	0/0:31,0:31:90:0,90,1191
scaffold_18	327163	.	C	T	528.39	PASS	AC=1;AF=0.05;AN=20;BaseQRankSum=-2.146;DP=332;ExcessHet=3.0103;FS=7.402;InbreedingCoeff=-0.0526;MLEAC=1;MLEAF=0.05;MQ=60;MQRankSum=0;QD=22.97;ReadPosRankSum=-0.368;SOR=2.001	GT:AD:DP:GQ:PL	0/0:33,0:33:99:0,99,1355	0/1:7,16:23:99:540,0,243	0/0:24,0:24:55:0,55,890	0/0:43,0:43:99:0,106,1727	0/0:40,0:40:99:0,104,1531	0/0:33,0:33:93:0,93,1395	0/0:35,0:35:99:0,99,1485	0/0:35,0:35:99:0,99,1485	0/0:32,0:32:81:0,81,1215	0/0:34,0:34:99:0,99,1485
scaffold_18	460423	.	C	T	1239.1	PASS	AC=2;AF=0.1;AN=20;BaseQRankSum=-1.301;DP=294;ExcessHet=3.2451;FS=2.316;InbreedingCoeff=-0.1111;MLEAC=2;MLEAF=0.1;MQ=60;MQRankSum=0;QD=20.31;ReadPosRankSum=0.398;SOR=1.148	GT:AD:DP:GQ:PL	0/0:30,0:30:81:0,81,1215	0/0:37,0:37:99:0,102,1530	0/0:22,0:22:63:0,63,945	0/0:27,0:27:81:0,81,1076	0/1:16,21:37:99:689,0,606	0/1:8,16:24:99:567,0,277	0/0:30,0:30:84:0,84,1260	0/0:22,0:22:60:0,60,900	0/0:30,0:30:90:0,90,1241	0/0:35,0:35:99:0,99,1428
scaffold_18	561166	.	G	A	536.39	PASS	AC=1;AF=0.05;AN=20;BaseQRankSum=-0.695;DP=316;ExcessHet=3.0103;FS=0;InbreedingCoeff=-0.0526;MLEAC=1;MLEAF=0.05;MQ=60;MQRankSum=0;QD=17.88;ReadPosRankSum=-0.25;SOR=0.665	GT:AD:DP:GQ:PL	0/0:41,0:41:99:0,99,1665	0/0:36,0:36:50:0,50,1233	0/0:30,0:30:58:0,58,1099	0/0:25,0:25:72:0,72,1080	0/0:31,0:31:90:0,90,1350	0/0:32,0:32:90:0,90,1350	0/0:34,0:34:96:0,96,1440	0/0:29,0:29:80:0,80,1181	0/0:27,0:27:78:0,78,1170	0/1:14,16:30:99:548,0,515
scaffold_18	609785	.	G	A	602.39	PASS	AC=1;AF=0.05;AN=20;BaseQRankSum=-1.518;DP=339;ExcessHet=3.0103;FS=1.465;InbreedingCoeff=-0.0526;MLEAC=1;MLEAF=0.05;MQ=60;MQRankSum=0;QD=18.25;ReadPosRankSum=0.719;SOR=1.112	GT:AD:DP:GQ:PL	0/0:34,0:34:99:0,99,1485	0/0:33,0:33:99:0,99,1417	0/0:30,0:30:90:0,90,1299	0/0:38,0:38:99:0,107,1490	0/0:41,0:41:99:0,107,1620	0/0:40,0:40:99:0,102,1530	0/0:37,0:37:99:0,101,1493	0/0:23,0:23:69:0,69,942	0/0:30,0:30:90:0,90,1297	0/1:13,20:33:99:614,0,437
scaffold_18	699915	.	C	A	590.39	PASS	AC=1;AF=0.05;AN=20;BaseQRankSum=-0.701;DP=309;ExcessHet=3.0103;FS=1.34;InbreedingCoeff=-0.0526;MLEAC=1;MLEAF=0.05;MQ=60;MQRankSum=0;QD=18.45;ReadPosRankSum=-0.837;SOR=0.473	GT:AD:DP:GQ:PL	0/0:34,0:34:93:0,93,1395	0/0:35,0:35:99:0,99,1439	0/0:25,0:25:75:0,75,1075	0/1:14,18:32:99:602,0,497	0/0:34,0:34:99:0,99,1485	0/0:28,0:28:75:0,75,1125	0/0:27,0:27:75:0,75,1125	0/0:29,0:29:81:0,81,1215	0/0:41,0:41:99:0,109,1587	0/0:24,0:24:55:0,55,838
scaffold_18	966656	.	G	A	1289.1	PASS	AC=2;AF=0.1;AN=20;BaseQRankSum=0.951;DP=312;ExcessHet=3.2451;FS=5.768;InbreedingCoeff=-0.1111;MLEAC=2;MLEAF=0.1;MQ=60;MQRankSum=0;QD=23.44;ReadPosRankSum=-0.465;SOR=1.119	GT:AD:DP:GQ:PL	0/0:37,0:37:95:0,95,1480	0/0:31,0:31:90:0,90,1350	0/0:26,0:26:72:0,72,1080	0/0:32,0:32:90:0,90,1350	0/1:12,16:28:99:632,0,434	0/1:9,18:27:99:674,0,277	0/0:37,0:37:99:0,101,1530	0/0:30,0:30:90:0,90,1185	0/0:34,0:34:90:0,90,1350	0/0:28,0:28:78:0,78,1170
scaffold_19	172784	.	T	A	1093.1	PASS	AC=2;AF=0.1;AN=20;BaseQRankSum=-0.13;DP=282;ExcessHet=3.2451;FS=0;InbreedingCoeff=-0.1111;MLEAC=2;MLEAF=0.1;MQ=60;MQRankSum=0;QD=18.53;ReadPosRankSum=-0.565;SOR=0.722	GT:AD:DP:GQ:PL	0/0:43,0:43:99:0,108,1717	0/0:33,0:33:99:0,99,1356	0/0:23,0:23:69:0,69,918	0/0:23,0:23:60:0,60,900	0/1:17,13:30:99:399,0,663	0/1:10,19:29:99:711,0,352	0/0:26,0:26:71:0,71,1080	0/0:23,0:23:69:0,69,906	0/0:21,0:21:60:0,60,900	0/0:30,0:30:90:0,90,1266
scaffold_19	362203	.	G	A	1177.1	PASS	AC=2;AF=0.1;AN=20;BaseQRankSum=-0.232;DP=311;ExcessHet=3.2451;FS=1.016;InbreedingCoeff=-0.1111;MLEAC=2;MLEAF=0.1;MQ=60;MQRankSum=0;QD=20.29;ReadPosRankSum=1.66;SOR=0.54	GT:AD:DP:GQ:PL	0/0:37,0:37:99:0,105,1575	0/0:35,0:35:96:0,96,1440	0/0:31,0:31:47:0,47,1115	0/0:31,0:31:80:0,80,1215	0/1:9,22:31:99:710,0,279	0/1:13,14:27:99:484,0,450	0/0:35,0:35:96:0,96,1440	0/0:30,0:30:90:0,90,1323	0/0:34,0:34:95:0,95,1397	0/0:20,0:20:60:0,60,839
scaffold_19	366123	.	G	A	689.39	PASS	AC=1;AF=0.05;AN=20;BaseQRankSum=-1.002;DP=309;ExcessHet=3.0103;FS=4.655;InbreedingCoeff=-0.0526;MLEAC=1;MLEAF=0.05;MQ=60;MQRankSum=0;QD=18.14;ReadPosRankSum=-0.527;SOR=0.255	GT:AD:DP:GQ:PL	0/0:36,0:36:62:0,62,1335	0/0:28,0:28:81:0,81,1215	0/0:29,0:29:84:0,84,1227	0/1:18,20:38:99:701,0,654	0/0:33,0:33:72:0,72,1289	0/0:32,0:32:90:0,90,1350	0/0:28,0:28:81:0,81,1215	0/0:25,0:25:72:0,72,1052	0/0:38,0:38:99:0,100,1434	0/0:21,0:21:60:0,60,869
scaffold_19	469229	.	A	T	372.39	PASS	AC=1;AF=0.05;AN=20;BaseQRankSum=-0.807;DP=286;ExcessHet=3.0103;FS=0;InbreedingCoeff=-0.0526;MLEAC=1;MLEAF=0.05;MQ=60;MQRankSum=0;QD=15.52;ReadPosRankSum=0.551;SOR=0.631	GT:AD:DP:GQ:PL	0/0:39,0:39:99:0,107,1607	0/0:22,0:22:63:0,63,945	0/0:23,0:23:66:0,66,990	0/0:24,0:24:69:0,69,1035	0/0:37,0:37:99:0,105,1575	0/0:35,0:35:99:0,99,1485	0/0:20,0:20:60:0,60,794	0/0:34,0:34:91:0,91,1395	0/0:26,0:26:70:0,70,1059	0/1:11,13:24:99:384,0,364
scaffold_19	547273	.	G	A	398.39	PASS	AC=1;AF=0.05;AN=20;BaseQRankSum=0.081;DP=297;ExcessHet=3.0103;FS=4.01;InbreedingCoeff=-0.0527;MLEAC=1;MLEAF=0.05;MQ=60;MQRankSum=0;QD=18.97;ReadPosRankSum=-0.392;SOR=1.675	GT:AD:DP:GQ:PL	0/0:26,0:26:71:0,71,1080	0/0:32,0:32:96:0,96,1230	0/0:21,0:21:30:0,30,736	0/0:22,0:22:60:0,60,900	0/0:31,0:31:84:0,84,1260	0/0:41,0:41:99:0,100,1620	0/0:43,0:43:99:0,113,1642	0/0:27,0:27:35:0,35,1010	0/0:33,0:33:90:0,90,1350	0/1:9,12:21:99:410,0,304
scaffold_19	935130	.	G	T	1307.41	PASS	AC=3;AF=0.15;AN=20;BaseQRankSum=0.247;DP=288;ExcessHet=3.7566;FS=3.089;InbreedingCoeff=-0.1765;MLEAC=3;MLEAF=0.15;MQ=60;MQRankSum=0;QD=16.98;ReadPosRankSum=1.04;SOR=1.145	GT:AD:DP:GQ:PL	0/1:10,12:22:99:467,0,377	0/1:18,13:31:99:484,0,703	0/1:13,11:24:99:376,0,426	0/0:35,0:35:64:0,64,1427	0/0:32,0:32:80:0,80,1248	0/0:23,0:23:57:0,57,855	0/0:40,0:40:99:0,103,1599	0/0:32,0:32:70:0,70,1323	0/0:22,0:22:60:0,60,900	0/0:26,0:26:45:0,45,1050
scaffold_19	956768	.	C	T	524.39	PASS	AC=1;AF=0.05;AN=20;BaseQRankSum=-1.81;DP=291;ExcessHet=3.0103;FS=0;InbreedingCoeff=-0.0526;MLEAC=1;MLEAF=0.05;MQ=60;MQRankSum=0;QD=20.17;ReadPosRankSum=0.106;SOR=0.481	GT:AD:DP:GQ:PL	0/0:29,0:29:78:0,78,1170	0/0:34,0:34:90:0,90,1350	0/0:27,0:27:65:0,65,1128	0/1:10,16:26:99:536,0,364	0/0:33,0:33:84:0,84,1260	0/0:28,0:28:75:0,75,1125	0/0:35,0:35:99:0,99,1393	0/0:22,0:22:63:0,63,945	0/0:27,0:27:72:0,72,1080	0/0:30,0:30:84:0,84,1260
scaffold_20	295563	.	G	C	451.39	PASS	AC=1;AF=0.05;AN=20;BaseQRankSum=-0.465;DP=301;ExcessHet=3.0103;FS=0;InbreedingCoeff=-0.0526;MLEAC=1;MLEAF=0.05;MQ=60;MQRankSum=0;QD=18.81;ReadPosRankSum=-1.432;SOR=0.673	GT:AD:DP:GQ:PL	0/0:38,0:38:99:0,100,1530	0/0:31,0:31:87:0,87,1305	0/0:23,0:23:57:0,57,855	0/0:32,0:32:84:0,84,1260	0/0:30,0:30:90:0,90,1283	0/0:28,0:28:81:0,81,1194	0/0:36,0:36:99:0,99,1485	0/0:29,0:29:81:0,81,1215	0/0:30,0:30:80:0,80,1260	0/1:9,15:24:99:463,0,271
scaffold_20	312083	.	G	A	614.39	PASS	AC=1;AF=0.05;AN=20;BaseQRankSum=0.187;DP=309;ExcessHet=3.0103;FS=1.599;InbreedingCoeff=-0.0526;MLEAC=1;MLEAF=0.05;MQ=60;MQRankSum=0;QD=22.76;ReadPosRankSum=1.36;SOR=0.387	GT:AD:DP:GQ:PL	0/0:39,0:39:99:0,100,1546	0/0:33,0:33:90:0,90,1350	0/0:22,0:22:63:0,63,798	0/0:34,0:34:90:0,90,1350	0/0:41,0:41:99:0,109,1572	0/0:26,0:26:72:0,72,1080	0/0:35,0:35:99:0,102,1470	0/0:24,0:24:63:0,63,945	0/0:28,0:28:68:0,68,1150	0/1:10,17:27:99:626,0,318
scaffold_20	424673	.	G	A	480.39	PASS	AC=1;AF=0.05;AN=20;BaseQRankSum=1.24;DP=316;ExcessHet=3.0103;FS=3.628;InbreedingCoeff=-0.0526;MLEAC=1;MLEAF=0.05;MQ=60;MQRankSum=0;QD=19.22;ReadPosRankSum=1.14;SOR=1.034	GT:AD:DP:GQ:PL	0/0:36,0:36:99:0,99,1577	0/0:38,0:38:99:0,111,1665	0/0:23,0:23:69:0,69,977	0/0:34,0:34:90:0,90,1350	0/0:33,0:33:92:0,92,1393	0/0:30,0:30:84:0,84,1260	0/0:29,0:29:81:0,81,1199	0/0:31,0:31:87:0,87,1305	0/0:37,0:37:95:0,95,1414	0/1:12,13:25:99:492,0,421
scaffold_20	755366	.	T	C	7930.94	PASS	AC=8;AF=0.4;AN=20;BaseQRankSum=2.5;DP=562;ExcessHet=13.3984;FS=0.523;InbreedingCoeff=-0.6667;MLEAC=8;MLEAF=0.4;MQ=59.43;MQRankSum=-1.498;QD=17.09;ReadPosRankSum=1.08;SOR=0.752	GT:AD:DP:GQ:PL	0/1:46,5:51:56:56,0,1576	0/1:26,51:77:99:2020,0,824	0/1:24,6:30:99:145,0,818	0/0:28,0:28:42:0,42,1070	0/1:33,29:62:99:1048,0,1075	0/1:25,11:36:99:383,0,916	0/1:39,38:77:99:1398,0,1359	0/1:21,56:77:99:2230,0,512	0/1:35,19:54:99:662,0,1137	0/0:20,0:20:60:0,60,810
scaffold_20	800007	.	C	T	764.39	PASS	AC=1;AF=0.05;AN=20;BaseQRankSum=-0.98;DP=292;ExcessHet=3.0103;FS=5.284;InbreedingCoeff=-0.0526;MLEAC=1;MLEAF=0.05;MQ=60;MQRankSum=0;QD=22.48;ReadPosRankSum=-0.195;SOR=1.454	GT:AD:DP:GQ:PL	0/0:38,0:38:98:0,98,1425	0/0:27,0:27:78:0,78,1170	0/0:21,0:21:63:0,63,879	0/1:13,21:34:99:776,0,477	0/0:35,0:35:99:0,99,1485	0/0:23,0:23:66:0,66,990	0/0:36,0:36:99:0,99,1485	0/0:23,0:23:62:0,62,990	0/0:30,0:30:74:0,74,1170	0/0:24,0:24:66:0,66,990
scaffold_21	8139	.	G	A	621.39	PASS	AC=1;AF=0.05;AN=20;BaseQRankSum=0.621;DP=299;ExcessHet=3.0103;FS=0;InbreedingCoeff=-0.0526;MLEAC=1;MLEAF=0.05;MQ=60;MQRankSum=0;QD=18.83;ReadPosRankSum=2.36;SOR=0.804	GT:AD:DP:GQ:PL	0/0:39,0:39:99:0,108,1620	0/0:31,0:31:90:0,90,1337	0/0:26,0:26:75:0,75,1088	0/1:16,17:33:99:633,0,564	0/0:36,0:36:99:0,102,1530	0/0:24,0:24:72:0,72,974	0/0:30,0:30:90:0,90,1147	0/0:22,0:22:63:0,63,945	0/0:26,0:26:78:0,78,1076	0/0:32,0:32:81:0,81,1215
scaffold_21	447820	.	G	A	952.1	PASS	AC=2;AF=0.1;AN=20;BaseQRankSum=1.41;DP=315;ExcessHet=3.2451;FS=3.707;InbreedingCoeff=-0.1111;MLEAC=2;MLEAF=0.1;MQ=60;MQRankSum=0;QD=16.42;ReadPosRankSum=-0.291;SOR=1.255	GT:AD:DP:GQ:PL	0/0:36,0:36:99:0,100,1517	0/0:32,0:32:51:0,51,1273	0/0:33,0:33:82:0,82,1217	0/0:40,0:40:99:0,99,1710	0/1:21,16:37:99:549,0,764	0/1:10,11:21:99:420,0,258	0/0:20,0:20:57:0,57,855	0/0:31,0:31:90:0,90,1149	0/0:35,0:35:99:0,99,1344	0/0:29,0:29:41:0,41,1104
scaffold_21	595620	.	C	T	5305.98	PASS	AC=9;AF=0.45;AN=20;BaseQRankSum=0.392;DP=319;ExcessHet=18.1697;FS=3.228;InbreedingCoeff=-0.8182;MLEAC=9;MLEAF=0.45;MQ=60;MQRankSum=0;QD=18.75;ReadPosRankSum=-0.208;SOR=0.534	GT:AD:DP:GQ:PL	0/1:26,28:54:99:950,0,920	0/1:15,14:29:99:518,0,541	0/1:11,13:24:99:429,0,331	0/0:33,0:33:99:0,99,1421	0/1:19,22:41:99:713,0,664	0/1:16,14:30:99:507,0,583	0/1:13,13:26:99:504,0,496	0/1:8,13:21:99:457,0,250	0/1:12,14:26:99:539,0,416	0/1:13,19:32:99:695,0,445
scaffold_21	596834	.	G	A	2155.53	PASS	AC=4;AF=0.2;AN=20;BaseQRankSum=0.918;DP=292;ExcessHet=4.5998;FS=0;InbreedingCoeff=-0.25;MLEAC=4;MLEAF=0.2;MQ=60;MQRankSum=0;QD=16.84;ReadPosRankSum=0.727;SOR=0.702	GT:AD:DP:GQ:PL	0/1:21,23:44:99:782,0,737	0/1:13,18:31:99:632,0,426	0/1:15,11:26:99:402,0,503	0/0:30,0:30:81:0,81,1215	0/0:30,0:30:81:0,81,1215	0/0:21,0:21:46:0,46,776	0/1:16,11:27:99:360,0,506	0/0:21,0:21:60:0,60,900	0/0:31,0:31:66:0,66,1142	0/0:29,0:29:54:0,54,992
scaffold_21	721044	.	G	A	592.39	PASS	AC=1;AF=0.05;AN=20;BaseQRankSum=-1.079;DP=276;ExcessHet=3.0103;FS=0;InbreedingCoeff=-0.0527;MLEAC=1;MLEAF=0.05;MQ=60;MQRankSum=0;QD=15.19;ReadPosRankSum=0.197;SOR=0.813	GT:AD:DP:GQ:PL	0/0:35,0:35:91:0,91,1395	0/0:22,0:22:60:0,60,900	0/0:25,0:25:72:0,72,1080	0/1:21,18:39:99:604,0,781	0/0:37,0:37:99:0,101,1572	0/0:29,0:29:34:0,34,1021	0/0:20,0:20:60:0,60,804	0/0:20,0:20:60:0,60,832	0/0:29,0:29:70:0,70,1090	0/0:20,0:20:44:0,44,835
scaffold_21	785401	.	C	T	393.39	PASS	AC=1;AF=0.05;AN=20;BaseQRankSum=1.12;DP=305;ExcessHet=3.0103;FS=9.381;InbreedingCoeff=-0.0526;MLEAC=1;MLEAF=0.05;MQ=60;MQRankSum=0;QD=15.74;ReadPosRankSum=-1.699;SOR=0.387	GT:AD:DP:GQ:PL	0/0:46,0:46:99:0,110,1800	0/0:34,0:34:99:0,99,1485	0/0:20,0:20:54:0,54,810	0/0:33,0:33:99:0,99,1366	0/0:20,0:20:60:0,60,807	0/0:25,0:25:69:0,69,1035	0/0:36,0:36:99:0,101,1467	0/0:29,0:29:78:0,78,1170	0/0:37,0:37:99:0,99,1485	0/1:14,11:25:99:405,0,467
scaffold_23	307390	.	G	A	657.39	PASS	AC=1;AF=0.05;AN=20;BaseQRankSum=1.42;DP=286;ExcessHet=3.0103;FS=4.815;InbreedingCoeff=-0.0526;MLEAC=1;MLEAF=0.05;MQ=48.62;MQRankSum=0.667;QD=17.3;ReadPosRankSum=-0.848;SOR=1.004	GT:AD:DP:GQ:PL	0/0:36,0:36:99:0,99,1485	0/0:27,0:27:78:0,78,1170	0/0:29,0:29:71:0,71,1188	0/1:20,18:38:99:669,0,715	0/0:35,0:35:99:0,99,1385	0/0:24,0:24:66:0,66,990	0/0:30,0:30:73:0,73,1075	0/0:22,0:22:66:0,66,837	0/0:24,0:24:69:0,69,1035	0/0:21,0:21:63:0,63,845
scaffold_23	355199	.	T	G	449.39	PASS	AC=1;AF=0.05;AN=20;BaseQRankSum=0.094;DP=293;ExcessHet=3.0103;FS=3.755;InbreedingCoeff=-0.0526;MLEAC=1;MLEAF=0.05;MQ=60;MQRankSum=0;QD=18.72;ReadPosRankSum=-0.528;SOR=0.223	GT:AD:DP:GQ:PL	0/0:35,0:35:99:0,99,1485	0/0:36,0:36:92:0,92,1442	0/0:23,0:23:60:0,60,900	0/1:10,14:24:99:461,0,294	0/0:35,0:35:99:0,102,1530	0/0:21,0:21:54:0,54,810	0/0:35,0:35:99:0,101,1445	0/0:25,0:25:69:0,69,1035	0/0:28,0:28:38:0,38,1040	0/0:30,0:30:81:0,81,1215
scaffold_23	584956	.	G	A	490.39	PASS	AC=1;AF=0.05;AN=20;BaseQRankSum=-2.385;DP=316;ExcessHet=3.0103;FS=0;InbreedingCoeff=-0.0526;MLEAC=1;MLEAF=0.05;MQ=59.75;MQRankSum=0;QD=16.91;ReadPosRankSum=-0.834;SOR=0.569	GT:AD:DP:GQ:PL	0/0:33,0:33:99:0,99,1398	0/0:37,0:37:99:0,99,1485	0/0:27,0:27:81:0,81,1043	0/1:13,16:29:99:502,0,480	0/0:31,0:31:90:0,90,1173	0/0:30,0:30:81:0,81,1215	0/0:37,0:37:99:0,101,1450	0/0:27,0:27:75:0,75,1125	0/0:32,0:32:93:0,93,1395	0/0:32,0:32:90:0,90,1350
scaffold_23	585148	.	G	A	4445.98	PASS	AC=9;AF=0.45;AN=20;BaseQRankSum=-0.42;DP=303;ExcessHet=18.1697;FS=3.33;InbreedingCoeff=-0.8182;MLEAC=9;MLEAF=0.45;MQ=59.8;MQRankSum=0;QD=16.59;ReadPosRankSum=0.775;SOR=0.895	GT:AD:DP:GQ:PL	0/1:14,20:34:99:651,0,473	0/1:20,17:37:99:569,0,665	0/1:10,11:21:99:380,0,362	0/0:33,0:33:90:0,90,1350	0/1:18,12:30:99:420,0,648	0/1:11,10:21:99:349,0,415	0/1:19,23:42:99:839,0,630	0/1:22,11:33:99:392,0,835	0/1:15,12:27:99:383,0,532	0/1:10,13:23:99:469,0,363
scaffold_23	608380	.	G	T	723.39	PASS	AC=1;AF=0.05;AN=20;BaseQRankSum=-0.522;DP=297;ExcessHet=3.0103;FS=1.691;InbreedingCoeff=-0.0526;MLEAC=1;MLEAF=0.05;MQ=60;MQRankSum=0;QD=25.84;ReadPosRankSum=-0.566;SOR=1.329	GT:AD:DP:GQ:PL	0/0:35,0:35:99:0,99,1400	0/0:26,0:26:78:0,78,1044	0/0:22,0:22:63:0,63,945	0/1:9,19:28:99:735,0,272	0/0:35,0:35:99:0,99,1485	0/0:36,0:36:93:0,93,1395	0/0:37,0:37:99:0,99,1388	0/0:28,0:28:81:0,81,1215	0/0:22,0:22:50:0,50,905	0/0:27,0:27:81:0,81,1020
scaffold_24	37175	.	C	A	745.39	PASS	AC=1;AF=0.05;AN=20;BaseQRankSum=1.83;DP=274;ExcessHet=3.0103;FS=2.795;InbreedingCoeff=-0.0526;MLEAC=1;MLEAF=0.05;MQ=60;MQRankSum=0;QD=18.63;ReadPosRankSum=-0.325;SOR=1.177	GT:AD:DP:GQ:PL	0/0:31,0:31:90:0,90,1350	0/0:28,0:28:81:0,81,1150	0/0:22,0:22:60:0,60,862	0/1:19,21:40:99:757,0,562	0/0:25,0:25:72:0,72,1080	0/0:27,0:27:70:0,70,1125	0/0:23,0:23:51:0,51,765	0/0:24,0:24:66:0,66,990	0/0:34,0:34:99:0,99,1485	0/0:20,0:20:60:0,60,661
scaffold_24	85896	.	G	T	951.1	PASS	AC=2;AF=0.1;AN=20;BaseQRankSum=0.143;DP=302;ExcessHet=3.2451;FS=2.276;InbreedingCoeff=-0.1111;MLEAC=2;MLEAF=0.1;MQ=60;MQRankSum=0;QD=17.29;ReadPosRankSum=1.54;SOR=1.059	GT:AD:DP:GQ:PL	0/0:37,0:37:99:0,109,1518	0/0:37,0:37:99:0,99,1435	0/0:31,0:31:90:0,90,1350	0/0:33,0:33:63:0,63,1342	0/1:18,17:35:99:555,0,539	0/1:8,12:20:99:413,0,257	0/0:30,0:30:87:0,87,1305	0/0:25,0:25:69:0,69,1035	0/0:23,0:23:69:0,69,897	0/0:30,0:30:87:0,87,1305
scaffold_24	551085	.	G	A	2091.53	PASS	AC=4;AF=0.2;AN=20;BaseQRankSum=-1.126;DP=321;ExcessHet=4.5998;FS=3.092;InbreedingCoeff=-0.25;MLEAC=4;MLEAF=0.2;MQ=60;MQRankSum=0;QD=15.49;ReadPosRankSum=0.722;SOR=0.461	GT:AD:DP:GQ:PL	0/1:19,20:39:99:662,0,714	0/1:16,17:33:99:525,0,531	0/1:9,11:20:99:348,0,307	0/0:27,0:27:72:0,72,1080	0/0:34,0:34:99:0,99,1475	0/0:33,0:33:96:0,96,1440	0/1:22,21:43:99:577,0,796	0/0:34,0:34:99:0,99,1466	0/0:33,0:33:90:0,90,1350	0/0:24,0:24:72:0,72,989
scaffold_24	694244	.	C	T	415.39	PASS	AC=1;AF=0.05;AN=20;BaseQRankSum=-0.257;DP=284;ExcessHet=3.0103;FS=0;InbreedingCoeff=-0.0526;MLEAC=1;MLEAF=0.05;MQ=60;MQRankSum=0;QD=18.06;ReadPosRankSum=0.831;SOR=0.836	GT:AD:DP:GQ:PL	0/0:31,0:31:76:0,76,1067	0/1:11,12:23:99:427,0,385	0/0:21,0:21:57:0,57,855	0/0:25,0:25:75:0,75,939	0/0:27,0:27:78:0,78,1170	0/0:26,0:26:62:0,62,974	0/0:32,0:32:79:0,79,1194	0/0:38,0:38:99:0,100,1499	0/0:35,0:35:89:0,89,1369	0/0:26,0:26:61:0,61,934
scaffold_24	872277	.	G	A	827.1	PASS	AC=2;AF=0.1;AN=20;BaseQRankSum=0.223;DP=306;ExcessHet=3.2451;FS=2.275;InbreedingCoeff=-0.1111;MLEAC=2;MLEAF=0.1;MQ=60;MQRankSum=0;QD=15.91;ReadPosRankSum=-0.378;SOR=0.889	GT:AD:DP:GQ:PL	0/0:39,0:39:99:0,104,1575	0/0:28,0:28:84:0,84,1033	0/0:25,0:25:59:0,59,913	0/0:37,0:37:99:0,99,1485	0/1:14,9:23:99:310,0,476	0/1:13,16:29:99:534,0,373	0/0:34,0:34:86:0,86,1335	0/0:29,0:29:71:0,71,1136	0/0:37,0:37:99:0,101,1502	0/0:25,0:25:72:0,72,1080
scaffold_24	905026	.	T	A	591.39	PASS	AC=1;AF=0.05;AN=20;BaseQRankSum=-0.87;DP=289;ExcessHet=3.0103;FS=5.523;InbreedingCoeff=-0.0526;MLEAC=1;MLEAF=0.05;MQ=60;MQRankSum=0;QD=18.48;ReadPosRankSum=-1.418;SOR=1.702	GT:AD:DP:GQ:PL	0/0:28,0:28:81:0,81,1215	0/0:26,0:26:63:0,63,945	0/0:30,0:30:81:0,81,1215	0/1:15,17:32:99:603,0,569	0/0:33,0:33:99:0,99,1372	0/0:30,0:30:87:0,87,1305	0/0:23,0:23:66:0,66,984	0/0:29,0:29:84:0,84,1169	0/0:35,0:35:99:0,99,1485	0/0:23,0:23:63:0,63,945
scaffold_24	932115	.	G	A	653.39	PASS	AC=1;AF=0.05;AN=20;BaseQRankSum=-0.287;DP=271;ExcessHet=3.0103;FS=3.29;InbreedingCoeff=-0.0526;MLEAC=1;MLEAF=0.05;MQ=60;MQRankSum=0;QD=19.8;ReadPosRankSum=-1.535;SOR=0.405	GT:AD:DP:GQ:PL	0/0:25,0:25:75:0,75,1059	0/0:25,0:25:75:0,75,916	0/0:26,0:26:78:0,78,947	0/1:12,21:33:99:665,0,360	0/0:29,0:29:81:0,81,1215	0/0:26,0:26:75:0,75,980	0/0:28,0:28:81:0,81,1074	0/0:23,0:23:66:0,66,990	0/0:29,0:29:81:0,81,1215	0/0:26,0:26:72:0,72,1080
scaffold_25	6752	.	G	A	4947.98	PASS	AC=9;AF=0.45;AN=20;BaseQRankSum=-0.636;DP=309;ExcessHet=18.1697;FS=3.205;InbreedingCoeff=-0.8182;MLEAC=9;MLEAF=0.45;MQ=60;MQRankSum=0;QD=17.36;ReadPosRankSum=-0.208;SOR=0.723	GT:AD:DP:GQ:PL	0/1:21,18:39:99:593,0,716	0/1:14,16:30:99:551,0,496	0/1:12,14:26:99:486,0,455	0/0:23,0:23:63:0,63,945	0/1:22,10:32:99:289,0,714	0/1:13,11:24:99:388,0,485	0/1:20,22:42:99:713,0,642	0/1:13,23:36:99:826,0,382	0/1:12,18:30:99:702,0,450	0/1:15,11:26:99:406,0,518
scaffold_25	196640	.	T	G	637.39	PASS	AC=1;AF=0.05;AN=20;BaseQRankSum=2.79;DP=304;ExcessHet=3.0103;FS=0;InbreedingCoeff=-0.0527;MLEAC=1;MLEAF=0.05;MQ=60;MQRankSum=0;QD=25.5;ReadPosRankSum=0.874;SOR=0.836	GT:AD:DP:GQ:PL	0/0:38,0:38:99:0,99,1485	0/0:35,0:35:76:0,76,1290	0/0:25,0:25:32:0,32,877	0/0:32,0:32:87:0,87,1305	0/0:28,0:28:74:0,74,1125	0/0:32,0:32:79:0,79,1178	0/0:30,0:30:87:0,87,1305	0/0:28,0:28:75:0,75,1125	0/0:31,0:31:90:0,90,1350	0/1:8,17:25:99:649,0,190
scaffold_25	283536	.	G	A	520.39	PASS	AC=1;AF=0.05;AN=20;BaseQRankSum=-0.29;DP=247;ExcessHet=3.0103;FS=0;InbreedingCoeff=-0.0526;MLEAC=1;MLEAF=0.05;MQ=60;MQRankSum=0;QD=23.65;ReadPosRankSum=-0.445;SOR=0.976	GT:AD:DP:GQ:PL	0/0:25,0:25:72:0,72,1080	0/0:29,0:29:84:0,84,1260	0/0:20,0:20:60:0,60,809	0/1:8,14:22:99:532,0,276	0/0:27,0:27:81:0,81,1118	0/0:22,0:22:60:0,60,900	0/0:30,0:30:87:0,87,1305	0/0:27,0:27:81:0,81,1116	0/0:21,0:21:57:0,57,855	0/0:24,0:24:72:0,72,950
scaffold_25	413831	.	C	T	2179.53	PASS	AC=4;AF=0.2;AN=20;BaseQRankSum=0.769;DP=278;ExcessHet=4.5998;FS=3.455;InbreedingCoeff=-0.25;MLEAC=4;MLEAF=0.2;MQ=60;MQRankSum=0;QD=18.79;ReadPosRankSum=-0.267;SOR=0.416	GT:AD:DP:GQ:PL	0/1:12,28:40:99:960,0,414	0/1:16,7:23:99:239,0,576	0/1:10,11:21:99:387,0,377	0/0:31,0:31:90:0,90,1252	0/0:22,0:22:54:0,54,810	0/0:24,0:24:63:0,63,945	0/1:14,18:32:99:614,0,462	0/0:38,0:38:99:0,101,1482	0/0:24,0:24:66:0,66,990	0/0:22,0:22:60:0,60,900
scaffold_25	514437	.	C	T	549.39	PASS	AC=1;AF=0.05;AN=20;BaseQRankSum=-1.743;DP=307;ExcessHet=3.0103;FS=1.851;InbreedingCoeff=-0.0526;MLEAC=1;MLEAF=0.05;MQ=60;MQRankSum=0;QD=22.89;ReadPosRankSum=0.35;SOR=0.269	GT:AD:DP:GQ:PL	0/0:30,0:30:90:0,90,1258	0/0:35,0:35:93:0,93,1395	0/0:33,0:33:99:0,99,1276	0/0:28,0:28:81:0,81,1166	0/0:38,0:38:99:0,101,1520	0/0:24,0:24:56:0,56,974	0/0:38,0:38:99:0,101,1530	0/0:29,0:29:71:0,71,1080	0/0:28,0:28:84:0,84,1156	0/1:7,17:24:99:561,0,234
scaffold_25	522173	.	C	T	579.39	PASS	AC=1;AF=0.05;AN=20;BaseQRankSum=-1.018;DP=296;ExcessHet=3.0103;FS=0;InbreedingCoeff=-0.0526;MLEAC=1;MLEAF=0.05;MQ=60;MQRankSum=0;QD=15.25;ReadPosRankSum=-0.716;SOR=0.922	GT:AD:DP:GQ:PL	0/0:31,0:31:87:0,87,1305	0/0:24,0:24:72:0,72,1047	0/0:22,0:22:66:0,66,943	0/0:33,0:33:90:0,90,1350	0/0:27,0:27:75:0,75,1125	0/0:28,0:28:72:0,72,1080	0/1:19,19:38:99:591,0,656	0/0:33,0:33:81:0,81,1215	0/0:25,0:25:72:0,72,1080	0/0:35,0:35:99:0,100,1302
scaffold_26	69641	.	G	A	401.39	PASS	AC=1;AF=0.05;AN=20;BaseQRankSum=-0.984;DP=295;ExcessHet=3.0103;FS=1.76;InbreedingCoeff=-0.0526;MLEAC=1;MLEAF=0.05;MQ=60;MQRankSum=0;QD=17.45;ReadPosRankSum=0.955;SOR=0.301	GT:AD:DP:GQ:PL	0/0:38,0:38:99:0,99,1516	0/0:22,0:22:60:0,60,885	0/0:23,0:23:66:0,66,904	0/0:34,0:34:99:0,99,1396	0/0:36,0:36:99:0,102,1530	0/0:22,0:22:57:0,57,855	0/0:34,0:34:99:0,102,1492	0/0:23,0:23:63:0,63,945	0/0:40,0:40:99:0,103,1496	0/1:11,12:23:99:413,0,405
scaffold_26	491631	.	A	G	962.1	PASS	AC=2;AF=0.1;AN=20;BaseQRankSum=0.244;DP=302;ExcessHet=3.2451;FS=5.303;InbreedingCoeff=-0.1111;MLEAC=2;MLEAF=0.1;MQ=60;MQRankSum=0;QD=16.88;ReadPosRankSum=-0.708;SOR=0.283	GT:AD:DP:GQ:PL	0/0:37,0:37:99:0,99,1542	0/0:35,0:35:99:0,99,1485	0/0:22,0:22:63:0,63,911	0/0:39,0:39:99:0,104,1609	0/1:21,8:29:99:269,0,838	0/1:10,18:28:99:710,0,366	0/0:34,0:34:93:0,93,1395	0/0:35,0:35:99:0,99,1445	0/0:22,0:22:60:0,60,900	0/0:20,0:20:60:0,60,837
scaffold_26	522931	.	G	A	1226.1	PASS	AC=2;AF=0.1;AN=20;BaseQRankSum=-0.201;DP=323;ExcessHet=3.2451;FS=1.009;InbreedingCoeff=-0.1111;MLEAC=2;MLEAF=0.1;MQ=60;MQRankSum=0;QD=19.46;ReadPosRankSum=-0.842;SOR=0.502	GT:AD:DP:GQ:PL	0/0:41,0:41:99:0,110,1599	0/0:34,0:34:99:0,99,1361	0/0:23,0:23:60:0,60,900	0/0:33,0:33:82:0,82,1275	0/1:15,19:34:99:666,0,537	0/1:12,17:29:99:577,0,409	0/0:25,0:25:72:0,72,1080	0/0:31,0:31:87:0,87,1305	0/0:36,0:36:99:0,102,1530	0/0:37,0:37:99:0,101,1484
scaffold_26	819370	.	G	A	941.1	PASS	AC=2;AF=0.1;AN=20;BaseQRankSum=2.7;DP=286;ExcessHet=3.2451;FS=0;InbreedingCoeff=-0.1111;MLEAC=2;MLEAF=0.1;MQ=60;MQRankSum=0;QD=18.45;ReadPosRankSum=0.728;SOR=0.631	GT:AD:DP:GQ:PL	0/0:38,0:38:99:0,101,1614	0/0:35,0:35:99:0,99,1485	0/0:20,0:20:57:0,57,855	0/0:26,0:26:64:0,64,990	0/1:14,13:27:99:498,0,470	0/1:12,12:24:99:460,0,372	0/0:34,0:34:96:0,96,1440	0/0:24,0:24:56:0,56,951	0/0:28,0:28:81:0,81,1119	0/0:30,0:30:90:0,90,1164
scaffold_27	47126	.	C	A	660.39	PASS	AC=1;AF=0.05;AN=20;BaseQRankSum=0.088;DP=292;ExcessHet=3.0103;FS=0;InbreedingCoeff=-0.0526;MLEAC=1;MLEAF=0.05;MQ=60;MQRankSum=0;QD=28.71;ReadPosRankSum=-0.298;SOR=0.61	GT:AD:DP:GQ:PL	0/0:37,0:37:99:0,101,1524	0/0:33,0:33:90:0,90,1350	0/0:22,0:22:63:0,63,945	0/0:22,0:22:60:0,60,900	0/0:27,0:27:81:0,81,1092	0/0:29,0:29:81:0,81,1215	0/0:34,0:34:99:0,99,1407	0/0:31,0:31:90:0,90,1350	0/0:34,0:34:99:0,99,1485	0/1:5,18:23:99:672,0,142
scaffold_27	307073	.	C	T	520.39	PASS	AC=1;AF=0.05;AN=20;BaseQRankSum=-1.816;DP=329;ExcessHet=3.0103;FS=3.073;InbreedingCoeff=-0.0526;MLEAC=1;MLEAF=0.05;MQ=59.6;MQRankSum=-0.852;QD=15.77;ReadPosRankSum=-1.953;SOR=1.315	GT:AD:DP:GQ:PL	0/0:40,0:40:99:0,99,1553	0/0:31,0:31:80:0,80,1215	0/0:28,0:28:67:0,67,1041	0/1:15,18:33:99:532,0,516	0/0:37,0:37:99:0,104,1449	0/0:26,0:26:72:0,72,1080	0/0:41,0:41:99:0,107,1564	0/0:31,0:31:90:0,90,1350	0/0:29,0:29:81:0,81,1207	0/0:33,0:33:83:0,83,1225
scaffold_27	308343	.	C	T	1792.53	PASS	AC=4;AF=0.2;AN=20;BaseQRankSum=0;DP=285;ExcessHet=4.5998;FS=3.688;InbreedingCoeff=-0.25;MLEAC=4;MLEAF=0.2;MQ=60;MQRankSum=0;QD=17.57;ReadPosRankSum=1.21;SOR=0.9	GT:AD:DP:GQ:PL	0/1:10,17:27:99:627,0,355	0/1:13,11:24:99:416,0,490	0/1:13,9:22:99:246,0,475	0/0:30,0:30:90:0,90,1231	0/0:37,0:37:99:0,100,1539	0/0:27,0:27:75:0,75,1125	0/1:13,16:29:99:524,0,446	0/0:31,0:31:87:0,87,1305	0/0:34,0:34:99:0,99,1342	0/0:22,0:22:50:0,50,886
scaffold_27	420910	.	G	T	512.39	PASS	AC=1;AF=0.05;AN=20;BaseQRankSum=0.688;DP=316;ExcessHet=3.0103;FS=0;InbreedingCoeff=-0.0526;MLEAC=1;MLEAF=0.05;MQ=60;MQRankSum=0;QD=18.3;ReadPosRankSum=1.68;SOR=0.693	GT:AD:DP:GQ:PL	0/0:38,0:38:99:0,101,1575	0/0:34,0:34:93:0,93,1395	0/0:35,0:35:93:0,93,1395	0/0:32,0:32:96:0,96,1295	0/0:36,0:36:92:0,92,1496	0/0:28,0:28:72:0,72,1080	0/0:25,0:25:72:0,72,1080	0/0:30,0:30:90:0,90,1117	0/0:30,0:30:81:0,81,1215	0/1:14,14:28:99:524,0,487
scaffold_27	662889	.	G	A	1972.53	PASS	AC=4;AF=0.2;AN=20;BaseQRankSum=0.112;DP=322;ExcessHet=4.5998;FS=0;InbreedingCoeff=-0.25;MLEAC=4;MLEAF=0.2;MQ=60;MQRankSum=0;QD=16.3;ReadPosRankSum=0.424;SOR=0.725	GT:AD:DP:GQ:PL	0/1:16,12:28:99:387,0,593	0/1:18,19:37:99:724,0,609	0/1:15,13:28:99:454,0,541	0/0:28,0:28:71:0,71,1160	0/0:37,0:37:99:0,111,1438	0/0:32,0:32:93:0,93,1395	0/1:11,17:28:99:428,0,364	0/0:39,0:39:99:0,105,1575	0/0:37,0:37:99:0,99,1485	0/0:26,0:26:32:0,32,927
scaffold_28	46026	.	G	A	2573.53	PASS	AC=4;AF=0.2;AN=20;BaseQRankSum=1.65;DP=317;ExcessHet=4.5998;FS=8.012;InbreedingCoeff=-0.25;MLEAC=4;MLEAF=0.2;MQ=60;MQRankSum=0;QD=19.8;ReadPosRankSum=-0.24;SOR=0.953	GT:AD:DP:GQ:PL	0/1:22,18:40:99:564,0,810	0/1:15,18:33:99:690,0,497	0/1:10,18:28:99:690,0,304	0/0:38,0:38:99:0,114,1590	0/0:30,0:30:78:0,78,1170	0/0:22,0:22:63:0,63,945	0/1:11,18:29:99:650,0,400	0/0:32,0:32:90:0,90,1350	0/0:36,0:36:99:0,100,1385	0/0:27,0:27:72:0,72,1080
scaffold_28	595136	.	G	A	483.39	PASS	AC=1;AF=0.05;AN=20;BaseQRankSum=-0.26;DP=301;ExcessHet=3.0103;FS=0;InbreedingCoeff=-0.0526;MLEAC=1;MLEAF=0.05;MQ=60;MQRankSum=0;QD=15.59;ReadPosRankSum=0.854;SOR=0.593	GT:AD:DP:GQ:PL	0/0:35,0:35:99:0,99,1485	0/0:24,0:24:72:0,72,1036	0/0:34,0:34:85:0,85,1246	0/0:35,0:35:90:0,90,1350	0/0:30,0:30:87:0,87,1305	0/0:27,0:27:75:0,75,1125	0/0:29,0:29:84:0,84,1163	0/0:22,0:22:50:0,50,873	0/0:33,0:33:99:0,99,1307	0/1:17,14:31:99:495,0,652
scaffold_28	598216	.	G	T	820.1	PASS	AC=2;AF=0.1;AN=20;BaseQRankSum=1.29;DP=275;ExcessHet=3.2451;FS=0;InbreedingCoeff=-0.1111;MLEAC=2;MLEAF=0.1;MQ=60;MQRankSum=0;QD=18.64;ReadPosRankSum=3.18;SOR=0.883	GT:AD:DP:GQ:PL	0/0:36,0:36:81:0,81,1373	0/0:20,0:20:60:0,60,872	0/0:37,0:37:99:0,102,1530	0/0:30,0:30:81:0,81,1215	0/1:8,13:21:99:504,0,259	0/1:14,9:23:99:333,0,526	0/0:36,0:36:96:0,96,1440	0/0:26,0:26:75:0,75,1125	0/0:24,0:24:56:0,56,989	0/0:22,0:22:54:0,54,923
scaffold_28	600558	.	G	C	1026.1	PASS	AC=2;AF=0.1;AN=20;BaseQRankSum=0.47;DP=311;ExcessHet=3.2451;FS=6.937;InbreedingCoeff=-0.1111;MLEAC=2;MLEAF=0.1;MQ=60;MQRankSum=0;QD=17.69;ReadPosRankSum=0.406;SOR=1.049	GT:AD:DP:GQ:PL	0/0:35,0:35:99:0,99,1485	0/0:35,0:35:99:0,99,1485	0/0:31,0:31:90:0,90,1350	0/0:35,0:35:90:0,90,1350	0/1:20,13:33:99:456,0,724	0/1:10,15:25:99:587,0,360	0/0:36,0:36:99:0,108,1437	0/0:22,0:22:60:0,60,900	0/0:39,0:39:99:0,102,1519	0/0:20,0:20:60:0,60,825
scaffold_28	635820	.	G	A	2020.53	PASS	AC=4;AF=0.2;AN=20;BaseQRankSum=1.24;DP=277;ExcessHet=4.5998;FS=1.474;InbreedingCoeff=-0.25;MLEAC=4;MLEAF=0.2;MQ=60;MQRankSum=0;QD=16.84;ReadPosRankSum=0.808;SOR=0.54	GT:AD:DP:GQ:PL	0/1:19,17:36:99:650,0,633	0/1:15,11:26:99:369,0,594	0/1:10,12:22:99:444,0,303	0/0:21,0:21:60:0,60,900	0/0:28,0:28:75:0,75,1125	0/0:24,0:24:72:0,72,988	0/1:19,17:36:99:578,0,706	0/0:23,0:23:66:0,66,952	0/0:34,0:34:86:0,86,1411	0/0:26,0:26:61:0,61,1005
scaffold_29	657346	.	C	T	2449.53	PASS	AC=4;AF=0.2;AN=20;BaseQRankSum=0.159;DP=312;ExcessHet=4.5998;FS=3.132;InbreedingCoeff=-0.25;MLEAC=4;MLEAF=0.2;MQ=60;MQRankSum=0;QD=18.7;ReadPosRankSum=0.367;SOR=0.854	GT:AD:DP:GQ:PL	0/1:14,23:37:99:778,0,503	0/1:15,18:33:99:597,0,487	0/1:11,15:26:99:590,0,404	0/0:29,0:29:71:0,71,1137	0/0:37,0:37:95:0,95,1421	0/0:33,0:33:99:0,99,1266	0/1:20,15:35:99:505,0,698	0/0:28,0:28:57:0,57,1016	0/0:20,0:20:60:0,60,758	0/0:34,0:34:99:0,99,1386
scaffold_29	704169	.	T	A	10866	PASS	AC=11;AF=0.55;AN=20;BaseQRankSum=1.37;DP=365;ExcessHet=18.1697;FS=0.986;InbreedingCoeff=-0.8182;MLEAC=11;MLEAF=0.55;MQ=48.72;MQRankSum=3.62;QD=29.77;ReadPosRankSum=-0.565;SOR=0.621	GT:AD:DP:GQ:PL	0/1:8,41:49:99:1549,0,188	1/1:2,40:42:36:1510,36,0	0/1:5,16:21:99:600,0,151	0/1:7,19:26:99:735,0,195	0/1:6,34:40:99:1329,0,110	0/1:10,26:36:99:1005,0,272	0/1:11,31:42:99:1178,0,326	0/1:8,26:34:99:958,0,176	0/1:10,28:38:99:969,0,304	0/1:9,28:37:99:1032,0,202
scaffold_29	752394	.	G	A	574.39	PASS	AC=1;AF=0.05;AN=20;BaseQRankSum=-0.635;DP=306;ExcessHet=3.0103;FS=5.449;InbreedingCoeff=-0.0526;MLEAC=1;MLEAF=0.05;MQ=60;MQRankSum=0;QD=17.95;ReadPosRankSum=-0.323;SOR=0.959	GT:AD:DP:GQ:PL	0/0:36,0:36:99:0,99,1485	0/0:25,0:25:72:0,72,1080	0/0:27,0:27:81:0,81,1074	0/0:38,0:38:98:0,98,1527	0/0:31,0:31:90:0,90,1328	0/0:25,0:25:69:0,69,1035	0/0:34,0:34:99:0,99,1409	0/0:29,0:29:70:0,70,1055	0/0:29,0:29:71:0,71,1175	0/1:14,18:32:99:586,0,493
scaffold_30	10048	.	G	A	478.39	PASS	AC=1;AF=0.05;AN=20;BaseQRankSum=0.173;DP=291;ExcessHet=3.0103;FS=3.18;InbreedingCoeff=-0.0526;MLEAC=1;MLEAF=0.05;MQ=60;MQRankSum=0;QD=15.43;ReadPosRankSum=-1.43;SOR=0.293	GT:AD:DP:GQ:PL	0/1:17,14:31:99:490,0,592	0/0:25,0:25:75:0,75,1005	0/0:22,0:22:50:0,50,865	0/0:35,0:35:93:0,93,1395	0/0:39,0:39:99:0,100,1530	0/0:21,0:21:60:0,60,900	0/0:25,0:25:72:0,72,1080	0/0:27,0:27:81:0,81,1053	0/0:33,0:33:93:0,93,1395	0/0:33,0:33:96:0,96,1440
scaffold_30	141993	.	T	C	5050.98	PASS	AC=9;AF=0.45;AN=20;BaseQRankSum=0.269;DP=286;ExcessHet=18.1697;FS=0.467;InbreedingCoeff=-0.8182;MLEAC=9;MLEAF=0.45;MQ=60;MQRankSum=0;QD=20.12;ReadPosRankSum=0.431;SOR=0.749	GT:AD:DP:GQ:PL	0/1:16,25:41:99:898,0,541	0/1:5,21:26:99:683,0,144	0/1:12,11:23:99:386,0,380	0/0:35,0:35:99:0,99,1485	0/1:17,11:28:99:336,0,558	0/1:15,12:27:99:448,0,428	0/1:12,16:28:99:623,0,365	0/1:12,17:29:99:576,0,373	0/1:11,14:25:99:472,0,327	0/1:7,17:24:99:635,0,237
[truncated: 424,074 more chars]
