# Supplementary material for: The Seagrass Methylome Is Associated With Variation in Photosynthetic Performance Among Clonal Shoots
Source: Front Plant Sci. 2020 Sep 4;11:571646. doi: 10.3389/fpls.2020.571646 (PMC7498905; doi:10.3389/fpls.2020.571646)
Supplement: Supplementary file 4 [file DataSheet_4.zip › FileS3.txt]

Adaptor A1-sense Unmodified DNA Oligo
5'-ACACTCTTTCCCTACACGACGCTCTTCCGATCT-3' HPLC+

Adaptor A2-sense Unmodified DNA Oligo
5'-GTGACTGGAGTTCAGACGTGTGCTCTTCCGATCT-3' HPLC+

Adaptor A1-antisense Modified DNA Oligo
5'-TNNNAGATCGGAAGAGC-3'AC6 HPLC

Adaptor A2-antisense Modified DNA Oligo
5'-CNNNAGATCGGAAGAGC-3'AC6 HPLC

P1 Unmodified DNA Oligo
5'-ACACTCTTTCCCTACACGACGCT-3' HPLC+

P2 Unmodified DNA Oligo
5'-GTGACTGGAGTTCAGACGTGTGCT-3' HPLC+

P3 Unmodified DNA Oligo
5'-AATGATACGGCGACCACCGAGATCTACACTCTTTCCCTACACGACGCT-3' HPLC+

Index primer Unmodified DNA Oligo
5'-CAAGCAGAAGACGGCATACGAGAT[CGTGAT]GTGACTGGAGTTCAGACGTGT-3' HPLC+
The barcode is enclosed in square brackets.
