# Supplementary material for: The Seagrass Methylome Is Associated With Variation in Photosynthetic Performance Among Clonal Shoots
Source: Front Plant Sci. 2020 Sep 4;11:571646. doi: 10.3389/fpls.2020.571646 (PMC7498905; doi:10.3389/fpls.2020.571646)
Supplement: Supplementary file 7 [file Table_3.xlsx]

## Sheet: MappingOverview
Sample	Flow-cell	Raw reads	Trimmed reads	Mapped reads	Uniquely mapped reads	Proportion mapped high-quality reads	Proportion uniquely mapped high-quality reads	Proportion of mapped reads that mapped uniquely
15	1	6532232	6292138	2506721	758411	39	12	30
16	1	6085924	5916800	1562047	519797	26	8	33
17	1	7604523	7368696	2203189	779109	29	10	35
18	1	8443524	8201443	2109261	757947	25	9	35
19	1	7106343	6907511	1711289	607172	24	8	35
20	1	8023198	7773697	2176191	779746	27	10	35
21	1	6932510	6740163	1725720	614122	25	9	35
22	1	7254566	6892629	2688468	925937	39	13	34
23	2	6555649	6244377	2280068	798139	36	12	35
24	2	5889184	5450765	2296432	780626	42	14	33
25	2	8105163	7590315	3318300	1106051	43	14	33
26	2	4092722	3807690	1566046	525135	41	13	33
27	2	8826691	8371583	3349322	1132004	40	13	33
28	2	10108313	9647023	3479446	1212824	36	12	34
29	2	11282980	10760027	3919723	1370210	36	12	34
30	2	8925062	8633032	2324217	832000	26	9	35
31	2	6985731	6748406	2715163	954545	40	14	35
32	2	5960686	5744004	1439098	496113	25	8	34
33	2	6835987	6589696	2582296	871656	39	13	33
34	2	3370833	3257902	827702	283452	25	8	34
35	2	6650166	6224533	2807558	901095	45	14	32
36	2	10339777	9785425	4374378	1510315	44	15	34
37	2	14818724	13576675	6493655	2101348	47	15	32
38	2	6789327	5734078	2752534	834366	48	14	30
39	2	5615877	5047953	2337855	755831	46	14	32
40	2	6475952	6235583	2589358	896072	41	14	34
41	2	761683	691222	238657	78236	34	11	32
42	2	238691	220459	72019	23565	32	10	32
43	2	75573	69751	35083	10287	50	14	29
44	2	708463	655480	252482	79215	38	12	31
45	2	7054002	6711931	3062298	1025801	45	15	33
46	2	274112	267738	53941	18873	20	7	34
47	2	5657396	5488938	1465225	519008	26	9	35
48	2	8459133	7899650	3481637	1167835	44	14	33
49	2	8174939	7925117	2761108	971608	34	12	35
50	2	8738220	8493828	3161119	1087702	37	12	34
51	2	8624696	8333923	2970028	1034434	35	12	34
52	2	10793377	10403032	6486605	1592867	62	15	24
53	2	4339032	4063675	1884796	609005	46	14	32
54	2	6152685	5832558	2602487	878890	44	15	33
55	2	4697804	4549405	1869254	637793	41	14	34
56	2	5687307	5514361	1773375	613501	32	11	34
17-1_control	3	8994710	8862515	1572930	513544	17	5	32
17-1_stress	3	7458667	7343632	1362237	446320	18	6	32
17-1_recovery	3	7292618	7176483	1437259	455032	20	6	31
77-2_control	3	10608252	10468563	2041260	653181	19	6	31
77-2_stress	3	11801621	11620337	2446643	803753	21	6	32
77-2_recovery	3	11753684	11533203	2800439	906651	24	7	32
79-1_control	3	9736171	9551015	3319128	1073424	34	11	32
79-1_stress	3	7412338	7279958	2292632	746046	31	10	32
79-1_recovery	3	7560531	7426911	2799660	875395	37	11	31
63-1_control	3	6749900	6637591	1712284	527802	25	7	30
63-1_stress	3	8720851	8558714	2888092	937150	33	10	32
63-1_recovery	3	13436124	13119997	5216758	1596133	39	12	30
57-1_control	3	8219042	8116260	1574351	485744	19	5	30
57-1_stress	3	8342927	8213761	1643678	521119	20	6	31
57-1_recovery	3	8152694	8025771	1388842	455602	17	5	32
59-2_control	3	7091992	6991234	1338075	422594	19	6	31
59-2_stress	3	6660833	6560043	1156772	376127	17	5	32
59-2_recovery	3	5773527	5679828	1071121	350013	18	6	32
77-1_control	3	5453927	5368299	1031371	344136	19	6	33
77-1_stress	3	4162654	4100560	773789	249378	18	6	32
77-1_recovery	3	15170235	14904898	3325032	1078288	22	7	32
13-2_control	3	8796764	8571761	3869482	1223405	45	14	31
13-2_stress	3	6080056	5930322	2632501	814940	44	13	30
15-2_control	3	6500947	6326688	2930784	867250	46	13	29
15-2_stress	3	5882533	5705539	2602884	790540	45	13	30
27-2_control	3	5868834	5670935	3167448	899865	55	15	28
27-2_stress	3	4758931	4485986	2247423	649867	50	14	28
Averages		7166523	6911507	2332595	761101	34	11	32
Maximum		15170235	14904898	6493655	2101348	62	15	35
Minimum		75573	69751	35083	10287	17	5	24
