# Supplementary material for: The Seagrass Methylome Is Associated With Variation in Photosynthetic Performance Among Clonal Shoots
Source: Front Plant Sci. 2020 Sep 4;11:571646. doi: 10.3389/fpls.2020.571646 (PMC7498905; doi:10.3389/fpls.2020.571646)
Supplement: Supplementary file 8 [file Table_4.xlsx]

## Sheet: Sheet1
Region	Transposable element	Sequence context	Tags
Intergene	yes	CHG	90747
Intergene	yes	CG	94742
Intergene	no	CHG	128774
Intergene	no	CG	134195
Gene	yes	CHG	37326
Gene	yes	CG	35041
Gene	no	CHG	55890
Gene	no	CG	51540
Total			628255
