# Supplementary material for: The Seagrass Methylome Is Associated With Variation in Photosynthetic Performance Among Clonal Shoots
Source: Front Plant Sci. 2020 Sep 4;11:571646. doi: 10.3389/fpls.2020.571646 (PMC7498905; doi:10.3389/fpls.2020.571646)
Supplement: Supplementary file 11 [file Table_7.xlsx]

## Sheet: 201906CorrelationEpigeneticGeographicDistancePvalues_CoverageAbove1
Sequence context	p	R
All	0.4136	0.0439978
CG	0.4136	0.018636
CHG	0.4136	0.0529307
Genes.WithoutTEs.CG	0.492507	-0.0015763
InterGenes.WithoutTEs.CG	0.4136	0.0192579
TEs.InGenes.CG	0.2566	0.109834
TEs.InInterGenes.CG	0.4136	0.0187202
Genes.WithoutTEs.CHG	0.2566	0.123906
InterGenes.WithoutTEs.CHG	0.4136	0.0465772
TEs.InGenes.CHG	0.2566	0.114314
TEs.InInterGenes.CHG	0.3465	0.0775469
