# Supplementary material for: The Seagrass Methylome Is Associated With Variation in Photosynthetic Performance Among Clonal Shoots
Source: Front Plant Sci. 2020 Sep 4;11:571646. doi: 10.3389/fpls.2020.571646 (PMC7498905; doi:10.3389/fpls.2020.571646)
Supplement: Supplementary file 13 [file Table_9.xlsx]

## Sheet: Sheet1
Sample	Condition	Shoot	Leaf	Measure	Date	Bckg	Fo	Fj	Fi	Fm	Fv	Vj	Vi	Fm/Fo	Fv/Fo	Fv/Fm	Mo	Area	Fix Area	Sm	Ss	N	Phi_Po	Psi_o	Phi_Eo	Phi_Do	Phi_Pav	Pi_Abs	ABS/RC	TRo/RC	ETo/RC	DIo/RC
13	control	2	1	1	12:54:48 13.7.2015	39	4148	9093	12064	13131	8983	0.55	0.881	3.166	2.166	0.684	1.429	5635845	12959319	627.39	0.385	1629.06	0.684	0.45	0.308	0.316	971.878	0.466	3.796	2.597	1.167	1.199
13	control	2	1	2	12:55:01 13.7.2015	39	6142	12403	15753	17139	10997	0.569	0.874	2.79	1.79	0.642	1.657	5840106	16945819	531.064	0.344	1545.78	0.642	0.431	0.276	0.358	969.082	0.299	4.536	2.911	1.254	1.626
13	control	2	2	1	12:55:28 13.7.2015	39	6820	14327	19841	21944	15124	0.496	0.861	3.218	2.218	0.689	1.371	6974850	21632218	461.178	0.362	1273.88	0.689	0.504	0.347	0.311	958.467	0.561	4.008	2.762	1.391	1.246
13	control	2	2	2	12:55:41 13.7.2015	39	4985	11037	15225	16341	11356	0.533	0.902	3.278	2.278	0.695	1.429	4578584	16157258	403.186	0.373	1081.38	0.695	0.467	0.325	0.305	960.802	0.517	3.859	2.682	1.253	1.177
13	stress	2	1	1	11:47:32 7.8.2015	39	6002	6820	6910	6969	967	0.846	0.939	1.161	0.161	0.139	2.887	2997524	6940502	3099.82	0.293	10580.3	0.139	0.154	0.021	0.861	996.528	0.001	24.598	3.413	0.526	21.185
13	stress	2	1	2	11:47:48 7.8.2015	39	6481	7627	7877	8076	1595	0.718	0.875	1.246	0.246	0.197	2.45	3848026	8025809	2412.56	0.293	8227.11	0.197	0.282	0.056	0.803	989.319	0.006	17.267	3.41	0.96	13.856
13	stress	2	2	1	11:48:05 7.8.2015	65	6892	9168	10143	10403	3511	0.648	0.926	1.509	0.509	0.337	1.963	3416899	10354764	973.198	0.33	2946.96	0.337	0.352	0.119	0.663	990.448	0.031	8.972	3.028	1.065	5.944
13	stress	2	2	2	11:48:17 7.8.2015	39	6321	8395	9263	9601	3280	0.632	0.897	1.519	0.519	0.342	1.982	6199368	9547026	1890.05	0.319	5923.5	0.342	0.368	0.126	0.658	990.914	0.033	9.174	3.134	1.152	6.04
15	control	2	1	1	14:37:06 13.7.2015	65	8257	18368	24155	26236	17979	0.562	0.884	3.177	2.177	0.685	1.577	8649095	25881930	481.067	0.357	1348.95	0.685	0.438	0.3	0.315	965.003	0.414	4.092	2.804	1.227	1.288
15	control	2	1	2	14:37:22 13.7.2015	39	6252	11695	14467	15504	9252	0.588	0.888	2.48	1.48	0.597	1.543	4678547	15039760	505.68	0.381	1326.31	0.597	0.412	0.246	0.403	968.368	0.236	4.395	2.623	1.08	1.772
15	control	2	2	1	14:37:38 13.7.2015	65	8062	16320	20254	21977	13915	0.593	0.876	2.726	1.726	0.633	1.785	5064644	21710234	363.97	0.332	1094.82	0.633	0.407	0.257	0.367	953.775	0.249	4.751	3.008	1.223	1.743
15	control	2	2	2	14:37:51 13.7.2015	39	4607	10080	13151	14557	9950	0.55	0.859	3.16	2.16	0.684	1.491	4057785	14360718	407.818	0.369	1105.2	0.684	0.45	0.308	0.316	955.869	0.446	3.965	2.71	1.219	1.255
15	stress	2	1	1	11:18:47 7.8.2015	39	3978	5105	5404	5554	1576	0.715	0.905	1.396	0.396	0.284	1.975	1876537	5533890	1190.7	0.362	3287.88	0.284	0.285	0.081	0.716	989.024	0.016	9.731	2.761	0.787	6.97
15	stress	2	1	2	11:18:59 7.8.2015	65	8843	10728	11053	11248	2405	0.784	0.919	1.272	0.272	0.214	2.595	2021706	11232211	840.626	0.302	2782.76	0.214	0.216	0.046	0.786	989.639	0.005	15.482	3.31	0.716	12.172
15	stress	2	2	1	11:19:48 7.8.2015	65	6794	8192	8680	8875	2081	0.672	0.906	1.306	0.306	0.234	2.376	3879896	8835256	1864.44	0.283	6593.55	0.234	0.328	0.077	0.766	989.924	0.01	15.082	3.536	1.161	11.546
15	stress	2	2	2	11:20:08 7.8.2015	65	8160	9363	9558	9720	1560	0.771	0.896	1.191	0.191	0.16	2.751	4060255	9691080	2602.73	0.28	9285.87	0.16	0.229	0.037	0.84	990.752	0.003	22.23	3.568	0.816	18.662
17	control	1	1	1	15:36:45 13.7.2015	39	6999	16411	22423	24347	17348	0.543	0.889	3.479	2.479	0.713	1.437	9712772	24020230	559.878	0.378	1482.86	0.713	0.457	0.326	0.287	969.171	0.562	3.717	2.649	1.212	1.069
17	control	1	1	2	15:36:58 13.7.2015	41	1344	2630	3447	3843	2499	0.515	0.842	2.859	1.859	0.65	1.016	1368493	3780264	547.616	0.506	1081.61	0.65	0.485	0.316	0.35	958.235	0.577	3.037	1.975	0.959	1.062
17	control	1	2	1	15:37:19 13.7.2015	39	6421	13201	16172	16910	10489	0.646	0.93	2.634	1.634	0.62	1.954	4306514	16787327	410.574	0.331	1241.41	0.62	0.354	0.219	0.38	973.441	0.183	4.875	3.024	1.069	1.851
17	control	1	2	2	15:37:31 13.7.2015	65	8387	17100	21684	23212	14825	0.588	0.897	2.768	1.768	0.639	1.728	5611864	22980209	378.541	0.34	1113.07	0.639	0.412	0.263	0.361	960.833	0.269	4.604	2.94	1.212	1.664
17	stress	1	1	1	12:01:09 7.8.2015	39	5923	7946	8415	8575	2652	0.763	0.94	1.448	0.448	0.309	2.285	3499685	8540048	1319.64	0.334	3953.05	0.309	0.237	0.073	0.691	991.51	0.014	9.686	2.996	0.71	6.69
17	stress	1	1	2	12:01:20 7.8.2015	65	11053	12451	12289	12516	1463	0.956	0.845	1.132	0.132	0.117	3.202	48120	12338819	32.891	0.298	110.202	0.117	0.044	0.005	0.883	980.534	0	28.664	3.351	0.149	25.313
17	stress	1	2	1	12:01:41 7.8.2015	65	7217	8062	8095	8127	910	0.929	0.965	1.126	0.126	0.112	3.002	39241	8117323	43.122	0.309	139.419	0.112	0.071	0.008	0.888	981.195	0	28.874	3.233	0.231	25.641
17	stress	1	2	2	12:01:57 7.8.2015	39	4786	5703	5683	5743	957	0.958	0.937	1.2	0.2	0.167	3.21	2746594	5723317	2870	0.299	9614.67	0.167	0.042	0.007	0.833	993.002	0	20.104	3.35	0.14	16.754
17	recovery	1	1	1	13:17:08 18.9.2015	39	5284	7837	9402	9861	4577	0.558	0.9	1.866	0.866	0.464	1.795	6520516	9771109	1424.63	0.311	4584.7	0.464	0.442	0.205	0.536	984.548	0.099	6.933	3.218	1.423	3.715
17	recovery	1	1	2	13:17:20 18.9.2015	65	11476	12451	12581	12841	1365	0.714	0.81	1.119	0.119	0.106	2.763	4736772	12787267	3470.16	0.258	13425.1	0.106	0.286	0.03	0.894	992.621	0.001	36.394	3.869	1.105	32.526
17	recovery	1	2	1	13:17:36 18.9.2015	41	1140	1950	2582	2790	1650	0.491	0.874	2.447	1.447	0.591	1.074	4376668	2761774	2652.53	0.457	5802.81	0.591	0.509	0.301	0.409	991.829	0.406	3.699	2.188	1.114	1.511
17	recovery	1	2	2	13:17:47 18.9.2015	39	5893	10788	14257	15175	9282	0.527	0.901	2.575	1.575	0.612	1.581	6432171	15067034	692.973	0.334	2077.64	0.612	0.473	0.289	0.388	982.034	0.288	4.902	2.998	1.417	1.903
27	control	2	1	1	12:59:45 13.7.2015	65	8940	19051	24415	25553	16613	0.609	0.931	2.858	1.858	0.65	1.801	5975355	25364020	359.679	0.338	1064.06	0.65	0.391	0.254	0.35	967.803	0.263	4.55	2.958	1.158	1.592
27	control	2	1	2	12:59:59 13.7.2015	39	7099	14367	18754	20210	13111	0.554	0.889	2.847	1.847	0.649	1.609	5889429	20013242	449.198	0.345	1303.84	0.649	0.446	0.289	0.351	966.152	0.332	4.474	2.903	1.294	1.572
27	control	2	2	1	13:00:22 13.7.2015	65	8225	18433	23570	25066	16841	0.606	0.911	3.048	2.048	0.672	1.76	6809918	24812949	404.365	0.344	1174.43	0.672	0.394	0.265	0.328	964.699	0.308	4.323	2.904	1.144	1.418
27	control	2	2	2	13:00:44 13.7.2015	39	3929	7418	9043	10289	6360	0.549	0.804	2.619	1.619	0.618	1.43	3058989	10144197	480.973	0.384	1253.37	0.618	0.451	0.279	0.382	954.065	0.316	4.216	2.606	1.176	1.61
27	stress	2	1	1	16:24:46 7.8.2015	39	2832	3520	3769	3869	1037	0.663	0.904	1.366	0.366	0.268	2.075	1459385	3854128	1407.31	0.32	4401.95	0.268	0.337	0.09	0.732	988.414	0.016	11.67	3.128	1.053	8.542
27	stress	2	1	2	16:24:58 7.8.2015	39	4038	4846	5115	5344	1306	0.619	0.825	1.323	0.323	0.244	2.138	2856647	5307050	2187.33	0.289	7558.18	0.244	0.381	0.093	0.756	986.949	0.014	14.139	3.455	1.318	10.684
27	stress	2	2	1	16:25:12 7.8.2015	65	10566	11931	12289	12711	2145	0.636	0.803	1.203	0.203	0.169	2.303	9081353	12630418	4233.73	0.276	15322.1	0.169	0.364	0.061	0.831	990.06	0.005	21.446	3.619	1.316	17.827
27	stress	2	2	2	16:25:23 7.8.2015	65	12581	13654	13557	13849	1268	0.846	0.77	1.101	0.101	0.092	3.284	8669655	13793250	6837.27	0.258	26533.4	0.092	0.154	0.014	0.908	991.121	0	42.385	3.881	0.597	38.504
57	control	1	1	1	13:52:28 13.7.2015	65	8810	17003	21652	23960	15150	0.541	0.848	2.72	1.72	0.632	1.579	5732001	23637272	378.35	0.342	1104.99	0.632	0.459	0.29	0.368	950.764	0.316	4.619	2.921	1.341	1.698
57	control	1	1	2	13:52:39 13.7.2015	65	8940	16223	20611	22822	13882	0.525	0.841	2.553	1.553	0.608	1.518	5006124	22531750	360.62	0.346	1043.19	0.608	0.475	0.289	0.392	947.044	0.296	4.756	2.893	1.375	1.863
57	control	1	2	1	13:52:53 13.7.2015	39	5913	11057	13729	15504	9591	0.536	0.815	2.622	1.622	0.619	1.493	5085346	15265999	530.221	0.359	1475.63	0.619	0.464	0.287	0.381	960.135	0.312	4.499	2.783	1.29	1.716
57	control	1	2	2	13:53:05 13.7.2015	65	7282	13719	17068	19311	12029	0.535	0.814	2.652	1.652	0.623	1.503	6905019	18988440	574.031	0.356	1611.96	0.623	0.465	0.29	0.377	962.188	0.318	4.508	2.808	1.305	1.7
57	stress	1	1	1	11:49:18 7.8.2015	65	8843	10078	10175	10371	1528	0.808	0.872	1.173	0.173	0.147	2.636	3297692	10331618	2158.18	0.307	7038.97	0.147	0.192	0.028	0.853	988.656	0.002	22.137	3.262	0.625	18.876
57	stress	1	1	2	11:49:30 7.8.2015	39	6381	6949	6830	6959	578	0.983	0.777	1.091	0.091	0.083	3.107	12963	6833787	22.427	0.316	70.915	0.083	0.017	0.001	0.917	969.685	0	38.069	3.162	0.055	34.908
57	stress	1	2	1	11:49:51 7.8.2015	39	5663	7548	7986	8126	2463	0.765	0.943	1.435	0.435	0.303	2.105	1542446	8110519	626.247	0.364	1722.26	0.303	0.235	0.071	0.697	990.581	0.015	9.073	2.75	0.645	6.323
57	stress	1	2	2	11:50:02 7.8.2015	39	4906	8575	10070	10469	5563	0.66	0.928	2.134	1.134	0.531	1.921	3728186	10384609	670.175	0.343	1952.26	0.531	0.34	0.181	0.469	984.779	0.107	5.482	2.913	0.992	2.569
57	recovery	1	1	1	14:18:21 18.9.2015	65	8875	10696	11573	11996	3121	0.583	0.864	1.352	0.352	0.26	2.084	5357809	11951074	1716.7	0.28	6131.46	0.26	0.417	0.108	0.74	988.955	0.018	13.728	3.572	1.488	10.157
57	recovery	1	1	2	14:18:35 18.9.2015	32	9038	10696	11281	11541	2503	0.662	0.896	1.277	0.277	0.217	2.391	3102942	11489968	1239.69	0.277	4474.25	0.217	0.338	0.073	0.783	989.844	0.008	16.641	3.609	1.218	13.032
57	recovery	1	2	1	14:18:50 18.9.2015	39	3560	5703	7029	7438	3878	0.553	0.895	2.089	1.089	0.521	1.819	5203499	7356882	1341.8	0.304	4417.98	0.521	0.447	0.233	0.479	983.084	0.14	6.315	3.293	1.473	3.023
57	recovery	1	2	2	14:19:01 18.9.2015	39	5304	6989	7837	8166	2862	0.589	0.885	1.54	0.54	0.35	2.063	4598981	8107674	1606.91	0.285	5630.39	0.35	0.411	0.144	0.65	985.245	0.038	9.997	3.504	1.441	6.494
59	control	2	1	1	15:48:08 13.7.2015	65	11703	20416	24025	25683	13980	0.623	0.881	2.195	1.195	0.544	1.972	6728308	25411168	481.281	0.316	1523	0.544	0.377	0.205	0.456	964.488	0.124	5.814	3.164	1.192	2.649
59	control	2	1	2	15:48:30 13.7.2015	65	10013	18108	22074	23765	13752	0.589	0.877	2.373	1.373	0.579	1.787	6443443	23494238	468.546	0.329	1422.48	0.579	0.411	0.238	0.421	962.754	0.183	5.246	3.036	1.249	2.211
59	control	2	2	1	15:48:50 13.7.2015	65	8322	15962	19961	21099	12777	0.598	0.911	2.535	1.535	0.606	1.751	8476907	20878103	663.451	0.342	1942.42	0.606	0.402	0.243	0.394	976.063	0.214	4.835	2.928	1.177	1.907
59	control	2	2	2	15:49:06 13.7.2015	32	8193	16418	20059	21165	12972	0.634	0.915	2.583	1.583	0.613	1.874	7033500	20957082	542.206	0.338	1602.95	0.613	0.366	0.224	0.387	972.767	0.189	4.824	2.956	1.082	1.867
59	stress	2	1	1	9:48:06 7.8.2015	65	9298	14174	15312	15832	6534	0.746	0.92	1.703	0.703	0.413	2.448	6413754	15721964	981.597	0.305	3220.18	0.413	0.254	0.105	0.587	984.19	0.03	7.949	3.281	0.832	4.668
59	stress	2	1	2	9:48:20 7.8.2015	39	6242	7787	7817	7956	1714	0.901	0.919	1.275	0.275	0.215	2.908	3327033	7929281	1941.09	0.31	6261.75	0.215	0.099	0.021	0.785	991.836	0.002	14.974	3.226	0.318	11.748
59	stress	2	2	1	9:48:51 7.8.2015	65	8810	15475	17686	18271	9461	0.704	0.938	2.074	1.074	0.518	2.158	8156132	18185497	862.079	0.326	2640.69	0.518	0.296	0.153	0.482	988.434	0.076	5.916	3.063	0.905	2.852
59	stress	2	2	2	9:49:06 7.8.2015	65	8810	10956	10923	11118	2308	0.93	0.916	1.262	0.262	0.208	2.986	4525403	11070293	1960.75	0.311	6297.05	0.208	0.07	0.015	0.792	988.856	0.001	15.471	3.212	0.225	12.259
59	recovery	2	1	1	14:14:23 18.9.2015	40	502	502	487	506	4	0	-3.75	1.008	0.008	0.008	1	186	482591	46.502	0	0	0.008	1	0.008	0.992	894.425	0	0	0	0	0
59	recovery	2	1	2	14:14:35 18.9.2015	39	5873	6650	6850	7109	1236	0.629	0.79	1.21	0.21	0.174	2.291	2540992	7084065	2055.82	0.274	7493.02	0.174	0.371	0.065	0.826	988.419	0.006	20.963	3.645	1.354	17.319
59	recovery	2	2	1	14:14:52 18.9.2015	65	7412	7510	7282	7542	130	0.754	-1	1.018	0.018	0.017	4	524	7254126	4.028	0.188	21.374	0.017	0.246	0.004	0.983	625.524	0	307.837	5.306	1.306	302.531
59	recovery	2	2	2	14:15:04 18.9.2015	39	3091	3141	3031	3151	60	0.833	-1	1.019	0.019	0.019	4	407	3018165	6.78	0.208	32.543	0.019	0.167	0.003	0.981	754.965	0	252.08	4.8	0.8	247.28
63	control	1	1	1	16:30:24 13.7.2015	39	5205	9332	11476	12473	7268	0.568	0.863	2.396	1.396	0.583	1.652	4254664	12318377	585.397	0.344	1702.71	0.583	0.432	0.252	0.417	970.107	0.213	4.992	2.909	1.257	2.083
63	control	1	1	2	16:30:35 13.7.2015	65	9135	16743	20449	22432	13297	0.572	0.851	2.456	1.456	0.593	1.751	5617079	22156229	422.432	0.327	1292.62	0.593	0.428	0.254	0.407	957.128	0.211	5.162	3.06	1.309	2.102
63	control	1	2	1	16:30:49 13.7.2015	39	6840	13241	16959	18584	11744	0.545	0.862	2.717	1.717	0.632	1.545	5201357	18323646	442.895	0.353	1255.41	0.632	0.455	0.288	0.368	959.751	0.32	4.485	2.835	1.29	1.651
63	control	1	2	2	16:31:01 13.7.2015	65	9298	16613	21099	23115	13817	0.529	0.854	2.486	1.486	0.598	1.609	6944975	22845025	502.64	0.329	1527.91	0.598	0.471	0.281	0.402	964.162	0.26	5.085	3.04	1.43	2.046
63	stress	1	1	1	11:12:03 7.8.2015	65	13134	15410	15572	16190	3056	0.745	0.798	1.233	0.233	0.189	2.681	7338979	16070889	2401.5	0.278	8643.7	0.189	0.255	0.048	0.811	981.981	0.004	19.068	3.599	0.919	15.469
63	stress	1	1	2	11:12:15 7.8.2015	65	11769	14922	15735	16548	4779	0.66	0.83	1.406	0.406	0.289	2.285	6341704	16414190	1326.99	0.289	4595.87	0.289	0.34	0.098	0.711	978.576	0.017	11.992	3.463	1.178	8.529
63	stress	1	2	1	11:12:35 7.8.2015	39	5604	10240	12473	13031	7427	0.624	0.925	2.325	1.325	0.57	1.734	5395971	12932590	726.534	0.36	2018.5	0.57	0.376	0.214	0.43	982.132	0.164	4.875	2.778	1.044	2.096
63	stress	1	2	2	11:12:50 7.8.2015	39	4706	6650	7358	7667	2961	0.657	0.896	1.629	0.629	0.386	2.021	3867752	7619595	1306.23	0.325	4020.83	0.386	0.343	0.133	0.614	986.018	0.041	7.97	3.078	1.057	4.892
63	recovery	1	1	1	15:38:08 18.9.2015	39	4936	9223	11685	11994	7058	0.607	0.956	2.43	1.43	0.588	1.848	4158496	11934894	589.189	0.329	1792.17	0.588	0.393	0.231	0.412	986.047	0.179	5.169	3.042	1.194	2.127
63	recovery	1	1	2	15:38:21 18.9.2015	39	6481	11665	13739	14038	7557	0.686	0.96	2.166	1.166	0.538	2.121	5301873	13988396	701.584	0.323	2169.72	0.538	0.314	0.169	0.462	989.673	0.093	5.745	3.093	0.971	2.652
63	recovery	1	2	1	15:38:35 18.9.2015	65	7542	13817	17458	17881	10339	0.607	0.959	2.371	1.371	0.578	1.824	7091502	17792752	685.898	0.333	2061.08	0.578	0.393	0.227	0.422	987.484	0.171	5.197	3.005	1.181	2.192
63	recovery	1	2	2	15:39:05 18.9.2015	39	2433	2922	3021	3061	628	0.779	0.936	1.258	0.258	0.205	2.478	1127553	3051946	1795.47	0.314	5713.18	0.205	0.221	0.045	0.795	991.227	0.005	15.51	3.182	0.704	12.328
77	control	1	1	1	15:43:44 13.7.2015	65	7575	14922	18433	20514	12939	0.568	0.839	2.708	1.708	0.631	1.668	5318288	20244558	411.028	0.34	1207.52	0.631	0.432	0.273	0.369	954.461	0.279	4.658	2.938	1.27	1.72
77	control	1	1	2	15:43:56 13.7.2015	32	9038	17588	21425	23798	14760	0.579	0.839	2.633	1.633	0.62	1.736	7601326	23478633	514.995	0.334	1543.18	0.62	0.421	0.261	0.38	963.179	0.246	4.831	2.996	1.261	1.835
77	control	1	2	1	15:44:16 13.7.2015	39	6620	13669	17378	19093	12473	0.565	0.863	2.884	1.884	0.653	1.615	7445238	18858401	596.908	0.35	1705.45	0.653	0.435	0.284	0.347	970.93	0.331	4.374	2.857	1.242	1.516
77	control	1	2	2	15:44:27 13.7.2015	39	3590	7458	9382	10250	6660	0.581	0.87	2.855	1.855	0.65	1.539	3077069	10129633	462.022	0.377	1224.1	0.65	0.419	0.272	0.35	963.356	0.328	4.078	2.649	1.111	1.428
77	stress	1	1	1	9:51:04 7.8.2015	39	4487	6052	6780	7059	2572	0.608	0.892	1.573	0.573	0.364	1.675	4946787	6992310	1923.32	0.363	5294.36	0.364	0.392	0.143	0.636	984.762	0.049	7.555	2.753	1.078	4.802
77	stress	1	1	2	9:51:21 7.8.2015	65	7542	9785	10793	11183	3641	0.616	0.893	1.483	0.483	0.326	1.821	7177508	11086383	1971.3	0.338	5828.65	0.326	0.384	0.125	0.674	984.964	0.033	9.081	2.957	1.135	6.125
77	stress	1	2	1	9:51:41 7.8.2015	65	7607	12321	15280	16223	8616	0.547	0.891	2.133	1.133	0.531	1.509	8287092	16055523	961.826	0.363	2653.28	0.531	0.453	0.241	0.469	979.3	0.18	5.194	2.759	1.249	2.436
77	stress	1	2	2	9:51:55 7.8.2015	39	6172	12024	16232	17408	11236	0.521	0.895	2.82	1.82	0.645	1.366	7846297	17220330	698.318	0.381	1831.95	0.645	0.479	0.309	0.355	976.406	0.412	4.064	2.623	1.257	1.441
77	recovery	1	1	1	15:28:06 18.9.2015	39	4118	6112	6860	7159	3041	0.656	0.902	1.738	0.738	0.425	2.19	2462423	7100536	809.741	0.299	2704.55	0.425	0.344	0.146	0.575	978.218	0.049	7.863	3.34	1.15	4.523
77	recovery	1	1	2	15:28:19 18.9.2015	39	5454	6780	7029	7209	1755	0.756	0.897	1.322	0.322	0.243	2.635	4361525	7164098	2485.2	0.287	8666.34	0.243	0.244	0.06	0.757	989.193	0.007	14.324	3.487	0.852	10.837
77	recovery	1	2	1	15:28:31 18.9.2015	39	6341	9422	10569	10957	4616	0.667	0.916	1.728	0.728	0.421	2.108	3902742	10896800	845.481	0.317	2670.64	0.421	0.333	0.14	0.579	984.974	0.048	7.498	3.159	1.05	4.339
77	recovery	1	2	2	15:28:52 18.9.2015	39	5933	10748	13928	14557	8624	0.558	0.927	2.454	1.454	0.592	1.734	5452943	14459096	632.299	0.322	1963.47	0.592	0.442	0.262	0.408	981.582	0.219	5.242	3.105	1.372	2.136
77	control	2	1	1	15:44:52 13.7.2015	65	8680	18141	22692	24253	15573	0.608	0.9	2.794	1.794	0.642	1.904	7571275	24010745	486.18	0.319	1523.54	0.642	0.392	0.252	0.358	970.642	0.237	4.88	3.134	1.23	1.747
77	control	2	1	2	15:45:05 13.7.2015	65	8290	16060	19831	21522	13232	0.587	0.872	2.596	1.596	0.615	1.769	5196297	21287487	392.707	0.332	1183.07	0.615	0.413	0.254	0.385	959.543	0.229	4.9	3.013	1.244	1.887
77	control	2	2	1	15:45:17 13.7.2015	65	8615	16580	20904	22660	14045	0.567	0.875	2.63	1.63	0.62	1.704	6811846	22378257	485.002	0.333	1457.01	0.62	0.433	0.268	0.38	964.669	0.257	4.847	3.004	1.3	1.843
77	control	2	2	2	15:45:28 13.7.2015	39	5982	13181	16840	18335	12353	0.583	0.879	3.065	2.065	0.674	1.64	5324760	18115968	431.05	0.355	1213.1	0.674	0.417	0.281	0.326	962.848	0.354	4.177	2.814	1.174	1.363
77	stress	2	1	1	9:52:42 7.8.2015	65	8290	11866	12386	12744	4454	0.803	0.92	1.537	0.537	0.349	2.453	3398903	12679109	763.113	0.327	2331.16	0.349	0.197	0.069	0.651	981.906	0.015	8.741	3.055	0.602	5.686
77	stress	2	1	2	9:52:55 7.8.2015	65	10110	11899	11801	12029	1919	0.932	0.881	1.19	0.19	0.16	2.983	4301731	11974086	2241.65	0.313	7172.28	0.16	0.068	0.011	0.84	988.918	0.001	20.056	3.2	0.217	16.856
77	stress	2	2	1	9:53:18 7.8.2015	39	4427	5623	6122	6421	1994	0.6	0.85	1.45	0.45	0.311	1.521	4060271	6370295	2036.24	0.394	5162.12	0.311	0.4	0.124	0.689	985.539	0.037	8.163	2.535	1.015	5.628
77	stress	2	2	2	9:53:32 7.8.2015	65	9688	12191	13199	13817	4129	0.606	0.85	1.426	0.426	0.299	1.858	8718595	13675330	2111.55	0.326	6472.16	0.299	0.394	0.118	0.701	983.454	0.027	10.257	3.065	1.207	7.192
77	recovery	2	1	1	15:29:32 18.9.2015	39	4497	5653	6042	6281	1784	0.648	0.866	1.397	0.397	0.284	2.034	3784148	6227046	2121.16	0.319	6657.06	0.284	0.352	0.1	0.716	985.047	0.02	11.05	3.138	1.105	7.911
77	recovery	2	1	2	15:29:43 18.9.2015	39	4876	6252	6660	6830	1954	0.704	0.913	1.401	0.401	0.286	2.325	4072682	6801745	2084.28	0.303	6882.97	0.286	0.296	0.085	0.714	991.144	0.015	11.543	3.302	0.977	8.241
77	recovery	2	2	1	15:30:08 18.9.2015	39	6012	9901	11675	12024	6012	0.647	0.942	2	1	0.5	2.017	5478648	11956021	911.285	0.321	2840.94	0.5	0.353	0.177	0.5	987.049	0.088	6.235	3.118	1.101	3.118
77	recovery	2	2	2	15:30:26 18.9.2015	39	3679	7239	8844	9163	5484	0.649	0.942	2.491	1.491	0.598	1.84	3986614	9104758	726.954	0.353	2060.79	0.598	0.351	0.21	0.402	985.183	0.17	4.737	2.835	0.995	1.902
79	control	1	1	1	15:33:05 13.7.2015	39	6202	14427	19322	21137	14935	0.551	0.878	3.408	2.408	0.707	1.519	7391069	20860062	494.882	0.362	1365.33	0.707	0.449	0.317	0.293	966.964	0.503	3.905	2.759	1.24	1.146
79	control	1	1	2	15:33:20 13.7.2015	39	3899	8854	11735	12882	8983	0.552	0.872	3.304	2.304	0.697	1.403	4111418	12707671	457.689	0.393	1163.85	0.697	0.448	0.313	0.303	962.424	0.514	3.647	2.543	1.14	1.104
79	control	1	2	1	15:33:37 13.7.2015	65	6599	14760	19506	21327	14728	0.554	0.876	3.232	2.232	0.691	1.536	5320475	21043576	361.249	0.361	1001.63	0.691	0.446	0.308	0.309	953.56	0.447	4.015	2.773	1.236	1.242
79	control	1	2	2	15:33:49 13.7.2015	65	7054	15052	20351	22335	15281	0.523	0.87	3.166	2.166	0.684	1.447	6461294	22034305	422.832	0.362	1168.79	0.684	0.477	0.326	0.316	959.118	0.488	4.04	2.764	1.317	1.276
79	stress	1	1	1	11:03:24 7.8.2015	65	7867	8908	9005	9103	1236	0.842	0.921	1.157	0.157	0.136	2.735	2448989	9089499	1981.38	0.308	6433.31	0.136	0.158	0.021	0.864	990.464	0.001	23.913	3.247	0.512	20.666
79	stress	1	1	2	11:03:40 7.8.2015	65	7672	8322	8322	8387	715	0.909	0.909	1.093	0.093	0.085	3.094	33920	8350597	47.44	0.294	161.443	0.085	0.091	0.008	0.915	981.393	0	39.918	3.403	0.309	36.515
79	stress	1	2	1	11:03:57 7.8.2015	65	11411	13784	14434	14694	3283	0.723	0.921	1.288	0.288	0.223	2.298	6731824	14604270	2050.51	0.315	6518.77	0.223	0.277	0.062	0.777	992.447	0.008	14.229	3.179	0.881	11.05
79	stress	1	2	2	11:04:10 7.8.2015	32	13850	15540	15670	15865	2015	0.839	0.903	1.145	0.145	0.127	2.839	7119260	15803287	3533.13	0.295	11958.3	0.127	0.161	0.02	0.873	993.621	0.001	26.649	3.385	0.546	23.264
79	recovery	1	1	1	15:21:50 18.9.2015	39	5943	8126	9133	9611	3668	0.595	0.87	1.617	0.617	0.382	2.055	6062291	9518299	1652.75	0.29	5705.51	0.382	0.405	0.155	0.618	983.082	0.046	9.045	3.452	1.398	5.593
79	recovery	1	1	2	15:22:04 18.9.2015	39	4118	6142	7129	7458	3340	0.606	0.901	1.811	0.811	0.448	2.042	3670786	7389800	1099.04	0.297	3703.28	0.448	0.394	0.176	0.552	981.208	0.07	7.524	3.37	1.328	4.154
79	recovery	1	2	1	15:22:16 18.9.2015	39	4038	8495	12961	13829	9791	0.455	0.911	3.425	2.425	0.708	1.234	6084297	13675961	621.417	0.369	1684.81	0.708	0.545	0.386	0.292	974.194	0.758	3.829	2.711	1.477	1.118
79	recovery	1	2	2	15:22:31 18.9.2015	39	4597	9631	14118	15205	10608	0.475	0.898	3.308	2.308	0.698	1.342	5924572	15027885	558.5	0.354	1579.42	0.698	0.525	0.367	0.302	970.184	0.63	4.053	2.828	1.486	1.226

## Sheet: Sheet2
Sample	Shoot	Leaf	Measure	name		Bckg	Fo	Fj	Fi	Fm	Fv	Vj	Vi	Fm/Fo	Fv/Fo	Fv/Fm	Mo	Area	Fix Area	Sm	Ss	N	Phi_Po	Psi_o	Phi_Eo	Phi_Do	Phi_Pav	Pi_Abs	ABS/RC	TRo/RC	ETo/RC	DIo/RC
22	1	1	1	1	9:34:32 12.10.2015	65	7380	7802	7737	7835	455	0.927	0.785	1.062	0.062	0.058	3.429	30204	7778926	66.383	0.271	245.396	0.058	0.073	0.004	0.942	983.174	0	63.656	3.697	0.268	59.959
22	1	1	2	2	9:34:47 12.10.2015	39	2363	2453	2413	2463	100	0.9	0.5	1.042	0.042	0.041	3.2	851	2421980	8.506	0.281	30.244	0.041	0.1	0.004	0.959	883.263	0	87.573	3.556	0.356	84.018
22	1	2	1	3	9:35:01 12.10.2015	65	7867	8225	8192	8290	423	0.846	0.768	1.054	0.054	0.051	3.688	42680	8237946	100.898	0.229	439.667	0.051	0.154	0.008	0.949	986.086	0	85.4	4.358	0.67	81.042
22	1	2	2	4	9:35:23 12.10.2015	65	6827	7119	7022	7184	357	0.818	0.546	1.052	0.052	0.05	3.641	1415	7107806	3.962	0.225	17.64	0.05	0.182	0.009	0.95	817.013	0	89.59	4.452	0.811	85.138
22	2	1	1	5	9:35:51 12.10.2015	32	13590	14923	15085	15215	1625	0.82	0.92	1.12	0.12	0.107	3.04	3052630	15178627	1878.54	0.27	6961.74	0.107	0.18	0.019	0.893	995.099	0.001	34.699	3.706	0.666	30.993
22	2	1	2	6	9:36:07 12.10.2015	65	12549	13427	13394	13557	1008	0.871	0.838	1.08	0.08	0.074	3.484	67002	13518806	66.47	0.25	265.879	0.074	0.129	0.01	0.926	984.308	0	53.798	4	0.516	49.798
22	2	2	1	7	9:36:26 12.10.2015	41	1411	1679	1781	1813	402	0.667	0.92	1.285	0.285	0.222	2.408	325391	1807162	809.429	0.277	2923.61	0.222	0.333	0.074	0.778	988.191	0.009	16.29	3.612	1.204	12.678
22	2	2	2	8	9:36:38 12.10.2015	40	252	260	250	261	9	0.889	-0.222	1.036	0.036	0.034	2.222	147	247934	16.302	0.4	40.754	0.034	0.111	0.004	0.966	920.011	0	72.5	2.5	0.278	70
52	1	1	1	9	9:37:40 12.10.2015	41	709	922	999	1073	364	0.585	0.797	1.513	0.513	0.339	2.132	283452	1059204	778.715	0.274	2837.01	0.339	0.415	0.141	0.661	972.561	0.034	10.739	3.643	1.511	7.096
52	1	1	2	10	9:37:57 12.10.2015	40	578	775	800	853	275	0.716	0.807	1.476	0.476	0.322	2.444	242569	836464	882.07	0.293	3008.89	0.322	0.284	0.091	0.678	975.142	0.018	10.581	3.411	0.968	7.17
52	1	2	1	11	9:38:10 12.10.2015	39	4936	5773	6022	6391	1455	0.575	0.746	1.295	0.295	0.228	2.191	3471433	6345097	2385.86	0.263	9087.38	0.228	0.425	0.097	0.772	984.689	0.013	16.73	3.809	1.618	12.921
52	1	2	2	12	9:38:20 12.10.2015	39	4517	5185	5334	5643	1126	0.593	0.726	1.249	0.249	0.2	2.302	3618966	5591629	3214	0.258	12471.1	0.2	0.407	0.081	0.8	984.191	0.009	19.446	3.88	1.578	15.566
52	2	1	1	13	9:38:52 12.10.2015	39	5823	6162	6082	6182	359	0.944	0.721	1.062	0.062	0.058	3.889	27607	6101997	76.899	0.243	316.67	0.058	0.056	0.003	0.942	987.761	0	70.912	4.118	0.229	66.794
52	2	1	2	14	9:39:07 12.10.2015	39	4148	4377	4278	4397	249	0.92	0.522	1.06	0.06	0.057	3.839	2308	4274246	9.267	0.24	38.688	0.057	0.08	0.005	0.943	919.105	0	73.719	4.175	0.335	69.544
52	2	2	1	15	9:39:51 12.10.2015	39	5564	9043	10718	11516	5952	0.585	0.866	2.07	1.07	0.517	1.869	6809408	11410021	1144.05	0.313	3658.08	0.517	0.415	0.215	0.483	982.844	0.123	6.187	3.197	1.329	2.989
52	2	2	2	16	9:40:05 12.10.2015	39	5125	7159	7917	8435	3310	0.615	0.844	1.646	0.646	0.392	2.06	5332361	8365775	1610.98	0.298	5401.63	0.392	0.385	0.151	0.608	985.272	0.047	8.545	3.353	1.293	5.192
58	1	1	1	17	9:41:23 12.10.2015	65	9428	9818	9688	9850	422	0.924	0.616	1.045	0.045	0.043	3.697	55736	9656120	132.075	0.25	528.299	0.043	0.076	0.003	0.957	989.063	0	93.365	4	0.303	89.365
58	1	1	2	18	9:41:35 12.10.2015	65	8745	9493	9493	9590	845	0.885	0.885	1.097	0.097	0.088	3.385	41574	9551666	49.201	0.262	188.12	0.088	0.115	0.01	0.912	980.59	0	43.394	3.824	0.439	39.57
58	1	2	1	19	9:41:49 12.10.2015	65	7965	8875	9005	9070	1105	0.824	0.941	1.139	0.139	0.122	2.824	1999764	9068549	1809.74	0.292	6204.83	0.122	0.176	0.021	0.878	994.857	0.001	28.142	3.429	0.605	24.714
58	1	2	2	20	9:42:00 12.10.2015	39	5125	5554	5574	5653	528	0.812	0.85	1.103	0.103	0.093	2.795	2651704	5645508	5022.17	0.291	17279.1	0.093	0.188	0.018	0.907	994.61	0.001	36.836	3.441	0.645	33.396
58	2	1	1	21	9:42:45 12.10.2015	32	7347	7673	7575	7673	326	1	0.699	1.044	0.044	0.042	4	1512	7611268	4.639	0.25	18.557	0.042	0	0	0.958	817.869	0	94.147	4	0	90.147
58	2	1	2	22	9:42:59 12.10.2015	32	8550	8778	8583	8843	293	0.778	0.113	1.034	0.034	0.033	3.549	3858	8588288	13.169	0.219	60.067	0.033	0.222	0.007	0.967	907.116	0	137.667	4.561	1.012	133.106
58	2	2	1	23	9:43:16 12.10.2015	65	9428	16125	20124	22205	12777	0.524	0.837	2.355	1.355	0.575	1.72	8194559	21921519	641.352	0.305	2104.58	0.575	0.476	0.274	0.425	967.036	0.216	5.703	3.281	1.562	2.421
58	2	2	2	24	9:43:29 12.10.2015	65	7445	10240	11313	11996	4551	0.614	0.85	1.611	0.611	0.379	2.086	7941934	11892879	1745.1	0.294	5926.46	0.379	0.386	0.146	0.621	985.747	0.043	8.952	3.396	1.31	5.556
71	1	1	1	25	9:44:33 12.10.2015	39	6521	7079	7089	7209	688	0.811	0.826	1.106	0.106	0.095	3.302	3310931	7200454	4812.4	0.246	19594.6	0.095	0.189	0.018	0.905	994.923	0.001	42.664	4.072	0.769	38.592
71	1	1	2	26	9:44:43 12.10.2015	39	3440	3939	3958	4128	688	0.725	0.753	1.2	0.2	0.167	2.61	3309682	4093565	4810.58	0.278	17314.2	0.167	0.275	0.046	0.833	987.855	0.004	21.595	3.599	0.989	17.996
71	1	2	1	27	9:45:11 12.10.2015	65	8680	9233	9265	9330	650	0.851	0.9	1.075	0.075	0.07	3.403	35857	9328764	55.165	0.25	220.66	0.07	0.149	0.01	0.93	980.163	0	57.415	4	0.597	53.415
71	1	2	2	28	9:45:22 12.10.2015	65	7737	8062	7932	8095	358	0.908	0.545	1.046	0.046	0.044	3.631	3771	7963412	10.535	0.25	42.139	0.044	0.092	0.004	0.956	911.731	0	90.447	4	0.369	86.447
71	2	1	1	29	9:45:45 12.10.2015	40	523	650	682	719	196	0.648	0.811	1.375	0.375	0.273	2.408	213115	713910	1087.32	0.269	4041.07	0.273	0.352	0.096	0.727	982.707	0.015	13.634	3.717	1.308	9.917
71	2	1	2	30	9:45:57 12.10.2015	40	673	776	793	825	152	0.678	0.789	1.226	0.226	0.184	2.5	302771	820541	1991.91	0.271	7348.81	0.184	0.322	0.059	0.816	987.551	0.005	20.024	3.689	1.189	16.335
71	2	2	1	31	9:46:16 12.10.2015	39	4128	7937	10628	11506	7378	0.516	0.881	2.787	1.787	0.641	1.454	5182002	11388655	702.359	0.355	1978.18	0.641	0.484	0.31	0.359	975.636	0.381	4.392	2.816	1.362	1.576
71	2	2	2	32	9:46:27 12.10.2015	39	4417	7966	10429	11167	6750	0.526	0.891	2.528	1.528	0.604	1.56	5591191	11059484	828.325	0.337	2457.2	0.604	0.474	0.287	0.396	978.632	0.281	4.908	2.966	1.407	1.941
28	1	1	1	33	9:47:33 12.10.2015	65	7184	7737	7835	7932	748	0.739	0.87	1.104	0.104	0.094	3.134	2926822	7899292	3912.86	0.236	16585.4	0.094	0.261	0.025	0.906	992.918	0.001	44.948	4.239	1.105	40.71
28	1	1	2	34	9:47:44 12.10.2015	39	3001	3131	3071	3141	140	0.929	0.5	1.047	0.047	0.045	3.714	1055	3087158	7.532	0.25	30.129	0.045	0.071	0.003	0.955	881.159	0	89.743	4	0.286	85.743
28	1	2	1	35	9:48:03 12.10.2015	65	7347	8127	8225	8322	975	0.8	0.901	1.133	0.133	0.117	2.802	2736113	8300578	2806.27	0.286	9829.14	0.117	0.2	0.023	0.883	991.435	0.001	29.896	3.503	0.701	26.393
28	1	2	2	36	9:48:19 12.10.2015	39	5474	6122	6252	6351	877	0.739	0.887	1.16	0.16	0.138	2.545	3160720	6330483	3604.01	0.29	12413.8	0.138	0.261	0.036	0.862	992.129	0.002	24.944	3.444	0.899	21.499
28	2	1	1	37	9:48:47 12.10.2015	32	6990	10111	11574	12322	5332	0.585	0.86	1.763	0.763	0.433	2	4959039	12212625	930.052	0.293	3177.85	0.433	0.415	0.179	0.567	977.73	0.068	7.896	3.417	1.417	4.479
28	2	1	2	38	9:48:58 12.10.2015	65	6957	9493	10663	11281	4324	0.586	0.857	1.622	0.622	0.383	2.075	7358749	11186639	1701.84	0.283	6020.86	0.383	0.414	0.158	0.617	985.932	0.047	9.23	3.538	1.463	5.692
28	2	2	1	39	9:49:29 12.10.2015	39	5055	8953	11326	12044	6989	0.558	0.897	2.383	1.383	0.58	1.843	4834014	11926087	691.66	0.303	2285.42	0.58	0.442	0.257	0.42	975.079	0.193	5.694	3.304	1.461	2.39
28	2	2	2	40	9:49:39 12.10.2015	41	1382	2713	3537	3878	2496	0.533	0.863	2.806	1.806	0.644	1.309	1431867	3829268	573.665	0.407	1408.52	0.644	0.467	0.3	0.356	967.526	0.414	3.815	2.455	1.146	1.359
40	1	1	1	41	9:50:43 12.10.2015	65	6827	7119	6989	7152	325	0.898	0.498	1.048	0.048	0.045	3.594	1693	7031438	5.21	0.25	20.84	0.045	0.102	0.005	0.955	842.544	0	88.025	4	0.406	84.025
40	1	1	2	42	9:51:00 12.10.2015	65	7119	7575	7445	7607	488	0.934	0.668	1.069	0.069	0.064	3.738	2095	7487469	4.292	0.25	17.17	0.064	0.066	0.004	0.936	857.832	0	62.352	4	0.262	58.352
40	1	2	1	43	9:51:14 12.10.2015	39	5564	9043	10928	12114	6550	0.531	0.819	2.177	1.177	0.541	1.68	6996455	11957358	1068.16	0.316	3378.57	0.541	0.469	0.254	0.459	976.218	0.178	5.85	3.163	1.483	2.687
40	1	2	2	44	9:51:24 12.10.2015	65	8745	9850	10078	10501	1756	0.629	0.759	1.201	0.201	0.167	2.444	6028034	10429219	3432.82	0.257	13333.6	0.167	0.371	0.062	0.833	986.972	0.005	23.228	3.884	1.44	19.343
40	2	1	1	45	9:52:25 12.10.2015	65	6599	7152	7087	7217	618	0.895	0.79	1.094	0.094	0.086	3.159	32000	7099069	51.781	0.283	182.777	0.086	0.105	0.009	0.914	980.765	0	41.221	3.53	0.371	37.692
40	2	1	2	46	9:52:38 12.10.2015	65	6697	7087	6957	7119	422	0.924	0.616	1.063	0.063	0.059	3.697	2810	6971775	6.658	0.25	26.633	0.059	0.076	0.004	0.941	894.991	0	67.479	4	0.303	63.479
40	2	2	1	47	9:52:55 12.10.2015	39	4686	5235	5314	5434	748	0.734	0.84	1.16	0.16	0.138	2.722	3729283	5410836	4985.67	0.27	18489.7	0.138	0.266	0.037	0.862	992.288	0.002	26.942	3.709	0.987	23.233
40	2	2	2	48	9:53:07 12.10.2015	39	5125	5364	5245	5384	259	0.923	0.463	1.051	0.051	0.048	3.846	1866	5255353	7.204	0.24	30.02	0.048	0.077	0.004	0.952	886.265	0	86.63	4.167	0.322	82.462
10	1	1	1	49	10:41:47 12.10.2015	39	4955	5364	5324	5404	449	0.911	0.822	1.091	0.091	0.083	3.376	1834651	5396354	4086.08	0.27	15145.5	0.083	0.089	0.007	0.917	993.787	0	44.611	3.707	0.33	40.905
10	1	1	2	50	10:41:59 12.10.2015	39	4038	4377	4327	4427	389	0.871	0.743	1.096	0.096	0.088	3.383	4002766	4400459	10289.9	0.258	39945.4	0.088	0.129	0.011	0.912	991.828	0	44.179	3.882	0.499	40.297
10	1	2	1	51	10:42:14 12.10.2015	39	5524	6421	6670	6850	1326	0.676	0.864	1.24	0.24	0.194	2.256	3055998	6800761	2304.67	0.3	7687.39	0.194	0.324	0.063	0.806	987.844	0.007	17.231	3.336	1.079	13.896
10	1	2	2	52	10:42:25 12.10.2015	65	7802	8745	8973	9168	1366	0.69	0.857	1.175	0.175	0.149	2.665	1646157	9147287	1205.09	0.259	4651.68	0.149	0.31	0.046	0.851	988.623	0.003	25.907	3.86	1.195	22.047
10	2	1	1	53	10:42:48 12.10.2015	65	10858	12289	12614	12874	2016	0.71	0.871	1.186	0.186	0.157	2.645	3468836	12819131	1720.65	0.268	6411.27	0.157	0.29	0.045	0.843	991.989	0.003	23.794	3.726	1.081	20.068
10	2	1	2	54	10:43:05 12.10.2015	65	10306	11541	11736	11931	1625	0.76	0.88	1.158	0.158	0.136	2.799	4289443	11917219	2639.66	0.272	9720.78	0.136	0.24	0.033	0.864	994.192	0.002	27.038	3.683	0.884	23.356
10	2	2	1	55	10:43:20 12.10.2015	39	6710	6949	6840	6979	269	0.888	0.483	1.04	0.04	0.039	3.851	1382	6944194	5.138	0.231	22.273	0.039	0.112	0.004	0.961	821.793	0	112.461	4.335	0.483	108.126
10	2	2	2	56	10:43:35 12.10.2015	65	7152	7575	7477	7640	488	0.867	0.666	1.068	0.068	0.064	3.197	3497456	7620851	7166.92	0.271	26431.2	0.064	0.133	0.009	0.936	991.684	0	57.737	3.688	0.491	54.05
4	1	1	1	57	10:44:29 12.10.2015	39	4646	4846	4746	4866	220	0.909	0.455	1.047	0.047	0.045	4	1251	4759443	5.688	0.227	25.028	0.045	0.091	0.004	0.955	854.407	0	97.32	4.4	0.4	92.92
4	1	1	2	58	10:44:39 12.10.2015	41	1526	1622	1593	1637	111	0.865	0.604	1.073	0.073	0.068	3.784	824	1613426	7.426	0.229	32.489	0.068	0.135	0.009	0.932	913.876	0	64.521	4.375	0.591	60.146
4	1	2	1	59	10:44:53 12.10.2015	65	7249	7672	7575	7705	456	0.928	0.715	1.063	0.063	0.059	3.711	3505	7599199	7.687	0.25	30.749	0.059	0.072	0.004	0.941	908.08	0	67.588	4	0.289	63.588
4	1	2	2	60	10:45:08 12.10.2015	39	5982	6461	6371	6471	489	0.98	0.796	1.082	0.082	0.076	3.836	20505	6425331	41.932	0.255	164.225	0.076	0.02	0.002	0.924	983.758	0	51.827	3.916	0.08	47.911
4	2	1	1	61	10:45:59 12.10.2015	39	4397	4886	4926	5025	628	0.779	0.842	1.143	0.143	0.125	2.605	2101213	5008176	3345.88	0.299	11194	0.125	0.221	0.028	0.875	991.772	0.002	26.77	3.346	0.741	23.425
4	2	1	2	62	10:46:11 12.10.2015	32	7543	7868	7738	7900	357	0.91	0.546	1.047	0.047	0.045	3.641	3910	7761747	10.951	0.25	43.806	0.045	0.09	0.004	0.955	914.779	0	88.515	4	0.359	84.515
4	2	2	1	63	10:46:28 12.10.2015	39	5673	9741	11875	12812	7139	0.57	0.869	2.258	1.258	0.557	1.676	6959590	12719003	974.869	0.34	2867.09	0.557	0.43	0.24	0.443	984.75	0.18	5.278	2.941	1.265	2.337
4	2	2	2	64	10:46:39 12.10.2015	39	5105	8186	9731	10638	5533	0.557	0.836	2.084	1.084	0.52	1.687	6720332	10545125	1214.59	0.33	3678.86	0.52	0.443	0.23	0.48	984.583	0.148	5.823	3.029	1.342	2.795
64	1	1	1	65	10:47:58 12.10.2015	39	6581	6730	6521	6780	199	0.749	-0.302	1.03	0.03	0.029	3.799	1883	6482132	9.462	0.197	48.01	0.029	0.251	0.007	0.971	865.187	0	172.867	5.074	1.275	167.793
64	1	1	2	66	10:48:13 12.10.2015	41	2056	2139	2072	2145	89	0.933	0.18	1.043	0.043	0.041	3.416	933	2067112	10.484	0.273	38.401	0.041	0.067	0.003	0.959	904.404	0	88.274	3.663	0.247	84.611
64	1	2	1	67	10:48:28 12.10.2015	65	6989	9688	10696	11378	4389	0.615	0.845	1.628	0.628	0.386	2.164	3587488	11307289	817.382	0.284	2875.83	0.386	0.385	0.149	0.614	980.348	0.043	9.121	3.518	1.355	5.603
64	1	2	2	68	10:48:39 12.10.2015	39	5933	7867	8555	9123	3190	0.606	0.822	1.538	0.538	0.35	2.124	4059531	9059344	1272.58	0.285	4458.64	0.35	0.394	0.138	0.65	985.29	0.035	10.02	3.504	1.379	6.516
64	2	1	1	69	10:49:00 12.10.2015	39	4686	9661	12323	13420	8734	0.57	0.874	2.864	1.864	0.651	1.557	5630650	13263363	644.682	0.366	1762.35	0.651	0.43	0.28	0.349	972.083	0.335	4.2	2.734	1.177	1.467
64	2	1	2	70	10:49:11 12.10.2015	39	4487	8485	10698	11516	7029	0.569	0.884	2.567	1.567	0.61	1.577	6805189	11403703	968.159	0.361	2685.08	0.61	0.431	0.263	0.39	982.235	0.261	4.544	2.773	1.196	1.77
64	2	2	1	71	10:49:24 12.10.2015	39	3899	4038	3968	4048	149	0.933	0.463	1.038	0.038	0.037	3.463	1400	3998769	9.398	0.269	34.886	0.037	0.067	0.002	0.963	884.688	0	100.853	3.712	0.249	97.141
64	2	2	2	72	10:49:38 12.10.2015	39	5474	5673	5584	5693	219	0.909	0.502	1.04	0.04	0.038	3.817	1634	5608417	7.462	0.238	31.347	0.038	0.091	0.004	0.962	867.184	0	109.207	4.201	0.384	105.006
34	1	1	1	73	10:51:07 12.10.2015	65	7965	8973	9038	9200	1235	0.816	0.869	1.155	0.155	0.134	3.054	3933967	9170378	3185.4	0.267	11920	0.134	0.184	0.025	0.866	990.696	0.001	27.876	3.742	0.688	24.134
34	1	1	2	74	10:51:18 12.10.2015	39	5155	5743	5843	5952	797	0.738	0.863	1.155	0.155	0.134	2.55	2673123	5941132	3353.98	0.289	11590.6	0.134	0.262	0.035	0.866	994.448	0.002	25.808	3.456	0.906	22.352
34	1	2	1	75	10:51:40 12.10.2015	39	2473	4307	4916	5364	2891	0.634	0.845	2.169	1.169	0.539	1.669	1933694	5302027	668.867	0.38	1759.33	0.539	0.366	0.197	0.461	970.06	0.138	4.88	2.63	0.962	2.25
34	1	2	2	76	10:51:51 12.10.2015	39	4906	8395	9911	10828	5922	0.589	0.845	2.207	1.207	0.547	1.778	3685991	10695554	622.423	0.331	1878.15	0.547	0.411	0.225	0.453	968.124	0.153	5.517	3.017	1.24	2.5
34	2	1	1	77	10:52:10 12.10.2015	39	5454	9243	11097	12094	6640	0.571	0.85	2.217	1.217	0.549	1.73	4471014	11953207	673.345	0.33	2040.83	0.549	0.429	0.236	0.451	968.732	0.166	5.52	3.031	1.301	2.49
34	2	1	2	78	10:52:23 12.10.2015	39	5574	9432	11516	12413	6839	0.564	0.869	2.227	1.227	0.551	1.685	6467340	12293213	945.656	0.335	2824.71	0.551	0.436	0.24	0.449	980.047	0.175	5.422	2.987	1.302	2.435
34	2	2	1	79	10:52:39 12.10.2015	41	731	1235	1548	1797	1066	0.473	0.766	2.458	1.458	0.593	0.852	583869	1765851	547.72	0.555	986.765	0.593	0.527	0.313	0.407	951.093	0.535	3.037	1.802	0.95	1.235
34	2	2	2	80	10:52:53 12.10.2015	39	4607	9033	11825	13490	8883	0.498	0.813	2.928	1.928	0.658	1.364	3750136	13298199	422.17	0.365	1156.06	0.658	0.502	0.33	0.342	953.271	0.467	4.159	2.738	1.374	1.42
16	1	1	1	81	10:53:48 12.10.2015	32	7608	7933	7738	7933	325	1	0.4	1.043	0.043	0.041	3.594	1249	7736700	3.844	0.278	13.816	0.041	0	0	0.959	783.542	0	87.723	3.594	0	84.129
16	1	1	2	82	10:53:59 12.10.2015	65	7249	8062	8095	8225	976	0.833	0.867	1.135	0.135	0.119	3.066	3937672	8201742	4034.5	0.272	14847.8	0.119	0.167	0.02	0.881	994.027	0.001	31.014	3.68	0.615	27.334
16	1	2	1	83	10:54:13 12.10.2015	39	3759	5893	7069	7627	3868	0.552	0.856	2.029	1.029	0.507	1.618	6336038	7554872	1638.07	0.341	4805.2	0.507	0.448	0.227	0.493	987.069	0.145	5.784	2.933	1.315	2.851
16	1	2	2	84	10:54:25 12.10.2015	39	2772	4297	5125	5564	2792	0.546	0.843	2.007	1.007	0.502	1.543	3175150	5509343	1137.23	0.354	3212.59	0.502	0.454	0.228	0.498	981.154	0.149	5.63	2.825	1.282	2.805
16	2	1	1	85	10:55:22 12.10.2015	41	1954	2394	2467	2582	628	0.701	0.817	1.321	0.321	0.243	2.637	868938	2561465	1383.66	0.266	5207.59	0.243	0.299	0.073	0.757	985.118	0.009	15.474	3.764	1.127	11.71
16	2	1	2	86	10:55:35 12.10.2015	40	659	845	899	967	308	0.604	0.779	1.467	0.467	0.319	2.312	380102	955881	1234.1	0.261	4724.07	0.319	0.396	0.126	0.681	978.716	0.026	12.018	3.828	1.516	8.19
16	2	2	1	87	10:56:07 12.10.2015	39	4138	4955	5005	5105	967	0.845	0.897	1.234	0.234	0.189	2.722	1527221	5085084	1579.34	0.31	5087.91	0.189	0.155	0.029	0.811	991.847	0.003	17.007	3.222	0.5	13.786
16	2	2	2	88	10:56:19 12.10.2015	39	4547	4816	4696	4816	269	1	0.554	1.059	0.059	0.056	3.554	2089	4740088	7.764	0.281	27.593	0.056	0	0	0.944	901.614	0	63.627	3.554	0	60.073
46	1	1	1	89	10:57:21 12.10.2015	39	5374	5683	5584	5693	319	0.969	0.658	1.059	0.059	0.056	3.624	2758	5574941	8.645	0.267	32.341	0.056	0.031	0.002	0.944	912.23	0	66.765	3.741	0.117	63.024
46	1	1	2	90	10:57:37 12.10.2015	39	4427	4616	4527	4626	199	0.95	0.503	1.045	0.045	0.043	3.799	1417	4538286	7.122	0.25	28.487	0.043	0.05	0.002	0.957	872.836	0	92.985	4	0.201	88.985
46	1	2	1	91	10:57:51 12.10.2015	65	8322	12354	13752	14792	6470	0.623	0.839	1.777	0.777	0.437	1.809	5913702	14618968	914.019	0.344	2653.19	0.437	0.377	0.165	0.563	971.259	0.071	6.636	2.903	1.094	3.734
46	1	2	2	92	10:58:04 12.10.2015	65	7282	9298	9753	10240	2958	0.682	0.835	1.406	0.406	0.289	2.154	5346409	10141419	1807.44	0.316	5712.8	0.289	0.318	0.092	0.711	982.11	0.017	10.942	3.161	1.007	7.781
46	2	1	1	93	10:58:59 12.10.2015	39	4537	7827	9372	10130	5593	0.588	0.864	2.233	1.233	0.552	1.704	4551802	10001915	813.839	0.345	2357.91	0.552	0.412	0.227	0.448	973.393	0.164	5.248	2.897	1.193	2.35
46	2	1	2	94	10:59:12 12.10.2015	39	5504	9791	11865	12872	7368	0.582	0.863	2.339	1.339	0.572	1.77	4624048	12713121	627.585	0.329	1908.96	0.572	0.418	0.239	0.428	966.665	0.181	5.314	3.042	1.272	2.272
46	2	2	1	95	10:59:26 12.10.2015	39	4786	9921	12234	13450	8664	0.593	0.86	2.81	1.81	0.644	1.574	4428081	13245994	511.09	0.376	1357.6	0.644	0.407	0.262	0.356	963.715	0.302	4.124	2.656	1.082	1.467
46	2	2	2	96	10:59:37 12.10.2015	39	4846	10130	12622	13869	9023	0.586	0.862	2.862	1.862	0.651	1.622	3736972	13680865	414.161	0.361	1147.17	0.651	0.414	0.27	0.349	956.775	0.309	4.257	2.77	1.148	1.488
