# Supplementary material for: The Seagrass Methylome Is Associated With Variation in Photosynthetic Performance Among Clonal Shoots
Source: Front Plant Sci. 2020 Sep 4;11:571646. doi: 10.3389/fpls.2020.571646 (PMC7498905; doi:10.3389/fpls.2020.571646)
Supplement: Supplementary file 14 [file Table_10.xlsx]

## Sheet: CorrplotRvalues(1)
			Performance difference			Genetic distance
Epigenetic distance			control	stress	recovery
	control	Genes.WithoutTEs.CG	0.668 / 0.027	-0.189 / 0.272	0.9 / 0.027	-0.046 / 0.451
		Genes.WithoutTEs.CHG	-0.045 / 0.451	0.286 / 0.1	-0.04 / 0.451	-0.145 / 0.341
		InterGenes.WithoutTEs.CG	0.116 / 0.385	0.587 / 0.027	0.196 / 0.378	-0.194 / 0.272
		InterGenes.WithoutTEs.CHG	0.018 / 0.458	0.15 / 0.341	-0.182 / 0.391	0.164 / 0.31
		TEs.InGenes.CG	-0.073 / 0.442	0.357 / 0.044	-0.203 / 0.359	-0.091 / 0.423
		TEs.InGenes.CHG	0.014 / 0.471	0.038 / 0.456	-0.186 / 0.359	-0.102 / 0.419
		TEs.InInterGenes.CG	-0.021 / 0.458	0.307 / 0.1	-0.121 / 0.443	0.099 / 0.419
		TEs.InInterGenes.CHG	-0.057 / 0.443	0.451 / 0.033	-0.103 / 0.443	-0.183 / 0.287
	stress	Genes.WithoutTEs.CG	NA / NA	-0.081 / 0.423	NA / NA	0.377 / 0.044
		Genes.WithoutTEs.CHG	NA / NA	0.455 / 0.029	NA / NA	-0.027 / 0.458
		InterGenes.WithoutTEs.CG	NA / NA	-0.121 / 0.392	NA / NA	0.323 / 0.08
		InterGenes.WithoutTEs.CHG	NA / NA	-0.07 / 0.443	NA / NA	0.426 / 0.036
		TEs.InGenes.CG	NA / NA	0.452 / 0.027	NA / NA	0.27 / 0.123
		TEs.InGenes.CHG	NA / NA	0.189 / 0.287	NA / NA	0.3 / 0.08
		TEs.InInterGenes.CG	NA / NA	0.181 / 0.287	NA / NA	0.606 / 0.027
		TEs.InInterGenes.CHG	NA / NA	0.07 / 0.423	NA / NA	0.347 / 0.047
	recovery	Genes.WithoutTEs.CG	NA / NA	NA / NA	-0.141 / 0.419	0.086 / 0.443
		Genes.WithoutTEs.CHG	NA / NA	NA / NA	-0.096 / 0.442	-0.151 / 0.419
		InterGenes.WithoutTEs.CG	NA / NA	NA / NA	0.585 / 0.039	0.289 / 0.251
		InterGenes.WithoutTEs.CHG	NA / NA	NA / NA	0.594 / 0.027	0.372 / 0.208
		TEs.InGenes.CG	NA / NA	NA / NA	0.092 / 0.451	0.556 / 0.046
		TEs.InGenes.CHG	NA / NA	NA / NA	-0.051 / 0.451	0.223 / 0.341
		TEs.InInterGenes.CG	NA / NA	NA / NA	0.22 / 0.341	-0.029 / 0.458
		TEs.InInterGenes.CHG	NA / NA	NA / NA	0.682 / 0.029	0.463 / 0.094
Performance difference	control		NA / NA	-0.306 / 0.451	0.928 / 0.027	0.05 / 0.451
	stress		-0.306 / 0.451	NA / NA	-0.341 / 0.46	-0.289 / 0.1
	recovery		0.928 / 0.027	-0.341 / 0.46	NA / NA	0.516 / 0.049
