# Supplementary material for: The Seagrass Methylome Is Associated With Variation in Photosynthetic Performance Among Clonal Shoots
Source: Front Plant Sci. 2020 Sep 4;11:571646. doi: 10.3389/fpls.2020.571646 (PMC7498905; doi:10.3389/fpls.2020.571646)
Supplement: Supplementary file 17 [file Table_13.xlsx]

## Sheet: Control.Genes.CG.up.annotated
		recovery	recovery	recovery	recovery					control
		low performance		high performance		low performance		high performance		low performance		high performance		low performance		high performance
Sequence context	Id	59.2	57.1	79.1	17.1	norm.59.2	norm.57.1	norm.79.1	norm.17.1	63.1	59.2	79.1	13.2	norm.63.1	norm.59.2	norm.79.1	norm.13.2	baseMean	lowperformance	highperformance	FC	log2FoldChange	pvalue	padj	tagwise.dispersion	trended.dispersion	GeneID	TE	Gene Name	GO Terms
CHG regions: transposable elements in intergenic regions	scaffold_176,CCTGG,127048-127079	0	3	20	14	0	3	13	15	-	-	-	-	-	-	-	-	8	2	14	6.982	2.804	4.1042e-05	0.0471045	0.0167	0.0185	Zosma176g00100	rnd-1_family-380, rnd-1_family-417, rnd-1_family-454, rnd-3_family-21	n/a	NA
CHG regions: transposable elements in intergenic regions	scaffold_255,CCTGG,193856-193887	0	0	54	13	0	0	35	14									12.44	0	24	205.908	7.686	1.29019e-09	1.03654e-05	0.0916	0.0466	Zosma255g00120	rnd-1_family-197	n/a	NA
CHG regions: transposable elements in intergenic regions	scaffold_692,CCTGG,19890-19921	0	0	12	7	0	0	8	8									3.9	0	8	63.513	5.989	3.07314e-05	0.0471045	0.0309	0.1199	last	rnd-1_family-124	NA	NA
CHG regions: transposable elements in intergenic regions	scaffold_20,CCAGG,684271-684302	7	11	2	0	10	12	1	0									5.99	11	0	0.082	-3.616	7.47244e-06	0.0300168	0.0282	0.0633	Zosma20g00960	rnd-5_family-1949	Anthranilate synthase	GO:0008152
CG regions: Genes (excluding transposable elements in genes)	scaffold_101,CCGG,115280-115312									8	5	35	45	11	8	28	32	19.7	10	30	2.951	1.561	0.00064486	0.0453883	0.0274	0.0424	Zosma101g00110	NA	n/a	GO:0004674,GO:0005524,GO:0004672,GO:0006468,GO:0016772
CG regions: Genes (excluding transposable elements in genes)	scaffold_101,CCGG,483130-483162									9	10	47	56	13	17	37	39	26.45	15	38	2.599	1.378	0.000607974	0.0453883	0.0243	0.0338	Zosma101g00740	NA	n/a	NA
CG regions: Genes (excluding transposable elements in genes)	scaffold_103,CCGG,344454-344486									14	20	83	81	20	34	65	57	43.91	27	61	2.318	1.213	0.000180542	0.0226005	0.0188	0.0209	Zosma103g00390	NA	n/a	GO:0005515
CG regions: Genes (excluding transposable elements in genes)	scaffold_104,CCGG,543660-543692									49	38	157	181	69	64	124	127	95.9	66	126	1.878	0.909	2.59786e-05	0.00742003	0.009	0.0124	Zosma104g00420	NA	n/a	NA
CG regions: Genes (excluding transposable elements in genes)	scaffold_105,CCGG,215558-215590									4	0	23	23	6	0	18	16	9.97	3	17	5.41	2.436	0.000138546	0.0190777	0.0245	0.033	Zosma105g00220	NA	n/a	GO:0005524,GO:0000166,GO:0017111,GO:0051536,GO:0016887
CG regions: Genes (excluding transposable elements in genes)	scaffold_107,CCGG,477772-477804									12	16	56	80	17	27	44	56	36.02	22	50	2.318	1.213	0.000738884	0.0478797	0.0237	0.025	Zosma107g00830	NA	n/a	GO:0005815,GO:0000922,GO:0000226
CG regions: Genes (excluding transposable elements in genes)	scaffold_108,CCGG,227242-227274									9	15	73	60	13	25	58	42	34.39	19	50	2.662	1.413	0.000330563	0.0331044	0.0313	0.026	Zosma108g00140	NA	n/a	NA
CG regions: Genes (excluding transposable elements in genes)	scaffold_10,CCGG,1238774-1238806									0	0	14	7	0	0	11	5	3.99	0	8	64.215	6.005	0.000449371	0.0412523	0.1508	0.0762	Zosma10g01720	NA	n/a	NA
CG regions: Genes (excluding transposable elements in genes)	scaffold_113,CCGG,483709-483741									0	2	12	20	0	3	9	14	6.71	2	12	7.182	2.844	0.000429389	0.040086	0.0295	0.0286	Zosma113g00660	NA	n/a	GO:0006457,GO:0044267,GO:0005524,GO:0042026,GO:0005737
CG regions: Genes (excluding transposable elements in genes)	scaffold_115,CCGG,279166-279198									12	9	44	71	17	15	35	50	29.12	16	42	2.621	1.39	0.000688051	0.0456601	0.0316	0.0305	Zosma115g00220	NA	n/a	GO:0005524,GO:0005515,GO:0016459,GO:0003774
CG regions: Genes (excluding transposable elements in genes)	scaffold_115,CCGG,443463-443495									0	0	8	9	0	0	6	6	3.15	0	6	51.441	5.685	0.000662023	0.0455803	0.0744	0.1322	Zosma115g00280	NA	n/a	NA
CG regions: Genes (excluding transposable elements in genes)	scaffold_125,CCGG,292098-292130									75	67	233	262	105	113	184	183	146.44	109	184	1.683	0.751	2.69428e-05	0.00742003	0.0068	0.0096	Zosma125g00430	NA	n/a	NA
CG regions: Genes (excluding transposable elements in genes)	scaffold_12,CCGG,461832-461864									71	72	247	256	100	122	195	179	148.86	111	187	1.697	0.763	4.65766e-05	0.00958051	0.0083	0.0095	Zosma12g00250	NA	n/a	GO:0006457,GO:0003755
CG regions: Genes (excluding transposable elements in genes)	scaffold_12,CCGG,969951-969983									12	12	62	68	17	20	49	48	33.41	18	48	2.605	1.381	0.000116355	0.0172613	0.0194	0.0267	Zosma12g00700	NA	n/a	GO:0003677,GO:0003682
CG regions: Genes (excluding transposable elements in genes)	scaffold_13,CCGG,308496-308528									0	0	16	6	0	0	13	4	4.21	0	8	67.662	6.08	0.000540406	0.0450994	0.1967	0.0672	Zosma13g00310	NA	n/a	GO:0000166,GO:0003676
CG regions: Genes (excluding transposable elements in genes)	scaffold_1445,CCGG,7268-7300									4629	3618	15007	16897	6501	6115	11837	11829	9070.39	6308	11833	1.875	0.907	8.68172e-61	4.78189e-57	0.0013	0.0016	Zosma1445g00020	NA	n/a	NA
CG regions: Genes (excluding transposable elements in genes)	scaffold_145,CCGG,378798-378830									48	42	167	180	67	71	132	126	99.03	69	129	1.863	0.898	2.59381e-05	0.00742003	0.0088	0.0122	Zosma145g00290	NA	n/a	GO:0016020,GO:0055085,GO:0015116,GO:0008272,GO:0016021,GO:0008271
CG regions: Genes (excluding transposable elements in genes)	scaffold_15,CCGG,726244-726276									16	14	68	68	22	24	54	48	36.84	23	51	2.189	1.13	0.000771075	0.0482623	0.018	0.0245	Zosma15g01160	NA	n/a	GO:0005515
CG regions: Genes (excluding transposable elements in genes)	scaffold_161,CCGG,270566-270598									0	2	16	15	0	3	13	11	6.63	2	12	7.001	2.808	0.00039766	0.037764	0.0191	0.0292	Zosma161g00650	NA	n/a	NA
CG regions: Genes (excluding transposable elements in genes)	scaffold_165,CCGG,392537-392569									0	0	13	7	0	0	10	5	3.79	0	8	61.072	5.932	0.000473653	0.0427686	0.1306	0.0866	Zosma165g00450	NA	n/a	GO:0003677,GO:0016787,GO:0005524,GO:0004003
CG regions: Genes (excluding transposable elements in genes)	scaffold_166,CCGG,230400-230432									5	3	44	50	7	5	35	35	20.45	6	35	5.595	2.484	6.32581e-07	0.000497751	0.0278	0.0406	Zosma166g00510	NA	n/a	GO:0010181,GO:0055114,GO:0016491
CG regions: Genes (excluding transposable elements in genes)	scaffold_169,CCGG,182439-182471									0	0	9	14	0	0	7	10	4.22	0	8	68.933	6.107	0.000119087	0.0172613	0.0801	0.0618	Zosma169g00150	NA	n/a	GO:0005515,GO:0005488,GO:0004842
CG regions: Genes (excluding transposable elements in genes)	scaffold_16,CCGG,391443-391475									0	0	10	17	0	0	8	12	4.95	0	10	80.709	6.335	2.18522e-05	0.00742003	0.0536	0.0421	Zosma16g00610	NA	n/a	GO:0006506,GO:0008152,GO:0016740,GO:0005789,GO:0003824
CG regions: Genes (excluding transposable elements in genes)	scaffold_170,CCGG,173384-173416									0	0	38	55	0	0	30	39	17.12	0	34	275.654	8.107	3.77526e-13	1.03971e-09	0.0371	0.0435	Zosma170g00240	NA	n/a	GO:0016020,GO:0006810,GO:0055085,GO:0005215
CG regions: Genes (excluding transposable elements in genes)	scaffold_179,CCGG,258303-258335									4	0	16	36	6	0	13	25	10.86	3	19	6.063	2.6	0.000219619	0.0251483	0.0626	0.0367	Zosma179g00330	NA	n/a	GO:0005488
CG regions: Genes (excluding transposable elements in genes)	scaffold_182,CCGG,263429-263461									0	0	10	7	0	0	8	5	3.2	0	6	51.74	5.693	0.000709456	0.04652	0.0838	0.131	Zosma182g00400	NA	n/a	GO:0006810,GO:0055085,GO:0005524,GO:0000166,GO:0042626,GO:0016021,GO:0017111,GO:0016887
CG regions: Genes (excluding transposable elements in genes)	scaffold_189,CCGG,339525-339557									22	23	84	99	31	39	66	69	51.33	35	68	1.957	0.968	0.000642242	0.0453883	0.0134	0.0185	Zosma189g00640	NA	n/a	NA
CG regions: Genes (excluding transposable elements in genes)	scaffold_192,CCGG,229868-229900									0	0	35	32	0	0	28	22	12.5	0	25	200.462	7.647	1.09551e-10	1.50852e-07	0.0346	0.0425	Zosma192g00510	NA	n/a	GO:0004252,GO:0005515,GO:0016021
CG regions: Genes (excluding transposable elements in genes)	scaffold_193,CCGG,229892-229924									2	0	14	28	3	0	11	20	8.36	2	16	9.424	3.236	5.1651e-05	0.00981013	0.0449	0.029	Zosma193g00430	NA	n/a	GO:0005524,GO:0005515,GO:0004386,GO:0008026,GO:0003676
CG regions: Genes (excluding transposable elements in genes)	scaffold_1983,CCGG,4842-4874									0	0	9	9	0	0	7	6	3.35	0	6	54.497	5.768	0.000616286	0.0453883	0.0978	0.1146	Zosma1983g00010	NA	n/a	NA
CG regions: Genes (excluding transposable elements in genes)	scaffold_205,CCGG,76250-76282									37	26	125	164	52	44	99	115	77.33	48	107	2.213	1.146	4.32205e-06	0.00170042	0.0123	0.014	Zosma205g00150	NA	n/a	NA
CG regions: Genes (excluding transposable elements in genes)	scaffold_20,CCGG,957325-957357									11	8	65	48	15	14	51	34	28.46	14	42	2.888	1.53	0.000370218	0.0364136	0.036	0.0312	Zosma20g01400	NA	n/a	GO:0020037
CG regions: Genes (excluding transposable elements in genes)	scaffold_225,CCGG,169443-169475									40	28	117	149	56	47	92	104	75.02	52	98	1.889	0.918	0.000186287	0.0228015	0.0118	0.0143	Zosma225g00160	NA	n/a	NA
CG regions: Genes (excluding transposable elements in genes)	scaffold_23,CCGG,660508-660540									29	30	100	164	41	51	79	115	71.28	46	97	2.135	1.094	0.000158238	0.0207517	0.021	0.0148	Zosma23g00790	NA	n/a	GO:0004252,GO:0006508,GO:0005524,GO:0000166,GO:0017111,GO:0006515,GO:0004176
CG regions: Genes (excluding transposable elements in genes)	scaffold_252,CCGG,52909-52941									0	0	10	9	0	0	8	6	3.55	0	7	57.505	5.846	0.000266874	0.0282681	0.0544	0.0998	Zosma252g00120	NA	n/a	GO:0005515,GO:0005524,GO:0004386,GO:0008026,GO:0003676
CG regions: Genes (excluding transposable elements in genes)	scaffold_25,CCGG,627829-627861									86	74	289	313	121	125	228	219	173.23	123	224	1.819	0.863	2.98989e-07	0.000274472	0.0062	0.0085	Zosma25g01000	NA	n/a	GO:0006457,GO:0005524,GO:0031072,GO:0051082,GO:0009408
CG regions: Genes (excluding transposable elements in genes)	scaffold_27,CCGG,215586-215618									0	0	8	13	0	0	6	9	3.85	0	8	63.013	5.978	0.000200221	0.0234642	0.0758	0.0782	Zosma27g00440	NA	n/a	GO:0005515,GO:0005737
CG regions: Genes (excluding transposable elements in genes)	scaffold_282,CCGG,217030-217062									3	2	22	25	4	3	17	18	10.61	4	18	4.435	2.149	0.000294431	0.0305987	0.0192	0.0346	Zosma282g00180	NA	n/a	NA
CG regions: Genes (excluding transposable elements in genes)	scaffold_286,CCGG,46822-46854									73	80	228	271	103	135	180	190	151.82	119	185	1.566	0.648	0.000635136	0.0453883	0.009	0.0093	Zosma286g00030	NA	n/a	NA
CG regions: Genes (excluding transposable elements in genes)	scaffold_294,CCGG,176709-176741									15	9	67	57	21	15	53	40	32.26	18	46	2.51	1.328	0.000521139	0.0441605	0.0268	0.0276	Zosma294g00260	NA	1,3-beta-glucan synthase	GO:0016020,GO:0006075,GO:0003843,GO:0000148
CG regions: Genes (excluding transposable elements in genes)	scaffold_2,CCGG,1744456-1744488									5	7	38	60	7	12	30	42	22.71	10	36	3.868	1.951	4.87027e-05	0.00958051	0.0375	0.0381	Zosma2g02380	NA	n/a	GO:0006810,GO:0005643
CG regions: Genes (excluding transposable elements in genes)	scaffold_2,CCGG,829410-829442									0	4	21	41	0	7	17	29	13.01	4	23	7.087	2.825	4.25915e-05	0.00958051	0.0623	0.0424	Zosma2g01040	NA	n/a	GO:0008152,GO:0003824
CG regions: Genes (excluding transposable elements in genes)	scaffold_307,CCGG,70183-70215									0	0	11	7	0	0	9	5	3.39	0	7	54.862	5.778	0.000681125	0.0456601	0.1109	0.1136	Zosma307g00120	NA	n/a	GO:0004674,GO:0005524,GO:0005515,GO:0004672,GO:0006468,GO:0016772
CG regions: Genes (excluding transposable elements in genes)	scaffold_311,CCGG,113057-113089									0	0	12	12	0	0	9	8	4.47	0	8	72.323	6.176	6.69651e-05	0.0111771	0.0659	0.055	Zosma311g00040	NA	n/a	GO:0016020,GO:0006810,GO:0055085,GO:0016021,GO:0022857,GO:0022891,GO:0005215
CG regions: Genes (excluding transposable elements in genes)	scaffold_31,CCGG,17824-17856									0	2	27	14	0	3	21	10	8.62	2	16	9.303	3.218	0.000123787	0.0174825	0.065	0.0289	Zosma31g00080	NA	Nine-cis-epoxycarotenoid dioxygenase 3	GO:0045549
CG regions: Genes (excluding transposable elements in genes)	scaffold_33,CCGG,868909-868941									0	0	12	16	0	0	9	11	5.17	0	10	83.948	6.391	8.72888e-06	0.00320524	0.0327	0.0387	Zosma33g01310	NA	Photosystem I reaction center subunit psaK	GO:0009768,GO:0016168,GO:0009522
CG regions: Genes (excluding transposable elements in genes)	scaffold_340,CCGG,146767-146799									51	41	150	168	72	69	118	118	94.21	70	118	1.671	0.741	0.000568236	0.0453883	0.0089	0.0126	Zosma340g00190	NA	n/a	NA
CG regions: Genes (excluding transposable elements in genes)	scaffold_357,CCGG,39967-39999									34	33	155	187	48	56	122	131	89.17	52	126	2.457	1.297	2.16412e-08	2.38399e-05	0.0099	0.0129	Zosma357g00010	NA	n/a	NA
CG regions: Genes (excluding transposable elements in genes)	scaffold_35,CCGG,759774-759806									109	84	267	323	153	142	211	226	182.94	148	218	1.478	0.563	0.000639963	0.0453883	0.0064	0.0082	Zosma35g00850	NA	n/a	GO:0006397
CG regions: Genes (excluding transposable elements in genes)	scaffold_385,CCGG,80817-80849									5	8	41	48	7	14	32	34	21.62	10	33	3.264	1.707	0.000193583	0.0231794	0.0297	0.04	Zosma385g00040	NA	n/a	GO:0005524,GO:0006310,GO:0008026,GO:0003676
CG regions: Genes (excluding transposable elements in genes)	scaffold_38,CCGG,431336-431368									0	0	11	12	0	0	9	8	4.27	0	8	69.273	6.114	0.000103484	0.0162855	0.0733	0.0613	Zosma38g00640	NA	n/a	GO:0006396,GO:0003723,GO:0008173
CG regions: Genes (excluding transposable elements in genes)	scaffold_38,CCGG,755946-755978									7	11	61	77	10	19	48	54	32.61	14	51	3.657	1.871	1.58463e-06	0.000969793	0.023	0.0269	Zosma38g01250	NA	n/a	GO:0006810,GO:0005622,GO:0005215
CG regions: Genes (excluding transposable elements in genes)	scaffold_38,CCGG,796057-796089									0	0	13	6	0	0	10	4	3.61	0	7	58.241	5.864	0.000753101	0.0482335	0.1538	0.0985	Zosma38g01310	NA	n/a	GO:0005515
CG regions: Genes (excluding transposable elements in genes)	scaffold_38,CCGG,804085-804117									0	0	8	9	0	0	6	6	3.15	0	6	51.441	5.685	0.000491076	0.0432492	0.0479	0.1322	Zosma38g01340	NA	n/a	GO:0007031,GO:0005524,GO:0000166,GO:0017111,GO:0005777
CG regions: Genes (excluding transposable elements in genes)	scaffold_391,CCGG,115244-115276									11	10	53	78	15	17	42	55	32.19	16	48	2.984	1.577	4.51958e-05	0.00958051	0.0253	0.0274	Zosma391g00190	NA	n/a	GO:0009058,GO:0003824,GO:0030170
CG regions: Genes (excluding transposable elements in genes)	scaffold_39,CCGG,721476-721508									24	32	119	174	34	54	94	122	75.87	44	108	2.493	1.318	2.87397e-06	0.00131915	0.0188	0.0142	Zosma39g00650	NA	n/a	NA
CG regions: Genes (excluding transposable elements in genes)	scaffold_39,CCGG,97699-97731									20	14	83	87	28	24	65	61	44.53	26	63	2.417	1.274	3.38786e-05	0.00811319	0.0144	0.0206	Zosma39g00100	NA	n/a	GO:0005524,GO:0004674,GO:0004672,GO:0006468,GO:0016772
CG regions: Genes (excluding transposable elements in genes)	scaffold_3,CCGG,743889-743921									2	0	13	19	3	0	10	13	6.59	2	12	7.228	2.854	0.000311565	0.0317796	0.021	0.0287	Zosma3g01230	NA	n/a	GO:0005515,GO:0005488
CG regions: Genes (excluding transposable elements in genes)	scaffold_41,CCGG,367411-367443									0	0	10	15	0	0	8	11	4.6	0	10	74.901	6.227	4.86859e-05	0.00958051	0.0631	0.0502	Zosma41g00570	NA	n/a	GO:0043565,GO:0006367
CG regions: Genes (excluding transposable elements in genes)	scaffold_43,CCGG,752025-752057									23	12	93	72	32	20	73	50	44.09	26	62	2.306	1.205	0.000502533	0.0432492	0.0262	0.0208	Zosma43g00950	NA	n/a	GO:0004674,GO:0005524,GO:0004672,GO:0006468,GO:0016772
CG regions: Genes (excluding transposable elements in genes)	scaffold_46,CCGG,198774-198806									21	25	113	88	29	42	89	62	55.62	36	76	2.113	1.079	0.000639258	0.0453883	0.0233	0.0175	Zosma46g00090	NA	n/a	GO:0005515,GO:0016773,GO:0005488,GO:0016772
CG regions: Genes (excluding transposable elements in genes)	scaffold_46,CCGG,439886-439918									0	0	9	8	0	0	7	6	3.17	0	6	51.564	5.688	0.000565611	0.0453883	0.061	0.1316	Zosma46g00280	NA	n/a	NA
CG regions: Genes (excluding transposable elements in genes)	scaffold_46,CCGG,672444-672476									14	14	105	183	20	24	83	128	63.56	22	106	4.891	2.29	2.74899e-11	5.04714e-08	0.0254	0.0156	Zosma46g00500	NA	n/a	GO:0005515
CG regions: Genes (excluding transposable elements in genes)	scaffold_46,CCGG,737602-737634									47	57	191	270	66	96	151	189	125.5	81	170	2.114	1.08	3.5678e-06	0.00151165	0.0149	0.0105	Zosma46g00600	NA	n/a	GO:0016787
CG regions: Genes (excluding transposable elements in genes)	scaffold_486,CCGG,53898-53930									5	2	18	54	7	3	14	38	15.6	5	26	4.822	2.27	0.00081458	0.0498523	0.0993	0.0448	Zosma486g00140	NA	n/a	GO:0005634,GO:0003677
CG regions: Genes (excluding transposable elements in genes)	scaffold_49,CCGG,767284-767316									43	30	138	133	60	51	109	93	78.26	56	101	1.803	0.85	0.000499939	0.0432492	0.0123	0.014	Zosma49g01180	NA	n/a	GO:0016020
CG regions: Genes (excluding transposable elements in genes)	scaffold_51,CCGG,129661-129693									75	60	263	231	105	101	207	162	143.97	103	184	1.78	0.832	6.37566e-05	0.0109741	0.0117	0.0097	Zosma51g00050	NA	n/a	GO:0030554
CG regions: Genes (excluding transposable elements in genes)	scaffold_53,CCGG,613726-613758									14	14	55	81	20	24	43	57	35.85	22	50	2.325	1.217	0.000628812	0.0453883	0.0227	0.025	Zosma53g00940	NA	n/a	NA
CG regions: Genes (excluding transposable elements in genes)	scaffold_55,CCGG,132968-133000									40	29	147	159	56	49	116	111	83.11	52	114	2.147	1.102	2.13789e-06	0.0010705	0.0098	0.0135	Zosma55g00180	NA	n/a	GO:0005515
CG regions: Genes (excluding transposable elements in genes)	scaffold_56,CCGG,687745-687777									77	64	226	256	108	108	178	179	143.45	108	178	1.652	0.724	5.37024e-05	0.00985975	0.0067	0.0097	Zosma56g01580	NA	n/a	GO:0046872,GO:0005507,GO:0000166,GO:0019829,GO:0016021,GO:0006812,GO:0030001,GO:0006825
CG regions: Genes (excluding transposable elements in genes)	scaffold_5,CCGG,207444-207476									0	0	15	16	0	0	12	11	5.76	0	12	93.012	6.539	1.78354e-06	0.000982376	0.0179	0.0321	Zosma5g00290	NA	Malonyl-CoA synthetase	GO:0008152,GO:0003824
CG regions: Genes (excluding transposable elements in genes)	scaffold_63,CCGG,358714-358746									0	0	8	8	0	0	6	6	2.98	0	6	48.53	5.601	0.000807672	0.0498523	0.0623	0.1524	Zosma63g00280	NA	n/a	GO:0005524,GO:0004386,GO:0008026,GO:0003676
CG regions: Genes (excluding transposable elements in genes)	scaffold_63,CCGG,696978-697010									36	28	113	161	51	47	89	113	74.93	49	101	2.06	1.043	5.67254e-05	0.0100788	0.0144	0.0143	Zosma63g00700	NA	n/a	GO:0006886,GO:0030117,GO:0005515,GO:0005198,GO:0016192
CG regions: Genes (excluding transposable elements in genes)	scaffold_66,CCGG,302231-302263									0	0	6	18	0	0	5	13	4.33	0	9	71.036	6.15	0.000228289	0.0251483	0.1403	0.0562	Zosma66g00210	NA	n/a	GO:0030554
CG regions: Genes (excluding transposable elements in genes)	scaffold_70,CCGG,308506-308538									0	0	8	12	0	0	6	8	3.68	0	7	60.148	5.91	0.000224653	0.0251483	0.063	0.0885	Zosma70g00330	NA	n/a	GO:0005515
CG regions: Genes (excluding transposable elements in genes)	scaffold_72,CCGG,50237-50269									23	14	71	89	32	24	56	62	43.57	28	59	2.089	1.063	0.000583809	0.0453883	0.0158	0.021	Zosma72g00070	NA	n/a	GO:0046872,GO:0005515,GO:0003676
CG regions: Genes (excluding transposable elements in genes)	scaffold_79,CCGG,630096-630128									0	0	11	11	0	0	9	8	4.09	0	8	66.349	6.052	7.95229e-05	0.0128827	0.0415	0.0686	Zosma79g00720	NA	Acetate--CoA ligase	GO:0019427,GO:0003987,GO:0008152,GO:0016208,GO:0003824
CG regions: Genes (excluding transposable elements in genes)	scaffold_81,CCGG,543258-543290									11	10	52	70	15	17	41	49	30.59	16	45	2.784	1.477	0.000112128	0.0171555	0.023	0.029	Zosma81g01110	NA	n/a	GO:0004175,GO:0019773,GO:0006511,GO:0051603,GO:0004298,GO:0005839
CG regions: Genes (excluding transposable elements in genes)	scaffold_82,CCGG,634755-634787									10	11	43	77	14	19	34	54	30.11	16	44	2.715	1.441	0.000640016	0.0453883	0.0368	0.0295	Zosma82g00940	NA	n/a	GO:0005634,GO:0005515,GO:0003676
CG regions: Genes (excluding transposable elements in genes)	scaffold_84,CCGG,260020-260052									40	35	153	153	56	59	121	107	85.78	58	114	1.974	0.981	2.37776e-05	0.00742003	0.0105	0.0133	Zosma84g00310	NA	Transportin-3 homolog, ARM repeat superfamily protein	GO:0005488
CG regions: Genes (excluding transposable elements in genes)	scaffold_85,CCGG,379253-379285									0	4	17	28	0	7	13	20	9.94	4	16	5.202	2.379	0.000387503	0.0374451	0.0383	0.0324	Zosma85g00860	NA	n/a	GO:0003677,GO:0006355,GO:0043565,GO:0003700
CG regions: Genes (excluding transposable elements in genes)	scaffold_86,CCGG,8044-8076									33	36	143	146	46	61	113	102	80.55	54	108	2.019	1.014	2.92001e-05	0.00765389	0.0117	0.0138	Zosma86g00010	NA	n/a	GO:0005515,GO:0008171,GO:0008168,GO:0046983
CG regions: Genes (excluding transposable elements in genes)	scaffold_88,CCGG,463925-463957									0	0	8	13	0	0	6	9	3.85	0	8	63.039	5.978	0.000168982	0.0216454	0.0645	0.0782	Zosma88g00440	NA	n/a	GO:0033743,GO:0055114
CG regions: Genes (excluding transposable elements in genes)	scaffold_8,CCGG,1069259-1069291									59	56	201	204	83	95	159	143	119.71	89	151	1.702	0.767	0.00015417	0.0207114	0.0091	0.0109	Zosma8g01490	NA	n/a	NA
CG regions: Genes (excluding transposable elements in genes)	scaffold_8,CCGG,1218444-1218476									0	2	15	14	0	3	12	10	6.25	2	11	6.553	2.712	0.000766081	0.0482623	0.0206	0.0314	Zosma8g01780	NA	DNA-directed RNA polymerase	GO:0003899,GO:0003677,GO:0006351
CG regions: Genes (excluding transposable elements in genes)	scaffold_8,CCGG,527143-527175									0	0	7	13	0	0	6	9	3.66	0	8	59.981	5.906	0.000260925	0.0281799	0.0726	0.0888	Zosma8g00680	NA	n/a	NA
CG regions: Genes (excluding transposable elements in genes)	scaffold_8,CCGG,641107-641139									58	38	171	196	81	64	135	137	104.44	72	136	1.853	0.89	3.05711e-05	0.00765389	0.0096	0.0118	Zosma8g00830	NA	n/a	GO:0003677,GO:0005634,GO:0006355,GO:0009725,GO:0046983
CG regions: Genes (excluding transposable elements in genes)	scaffold_8,CCGG,952681-952713									2	0	11	20	3	0	9	14	6.37	2	12	6.991	2.806	0.000650994	0.0453883	0.0356	0.0295	Zosma8g01350	NA	n/a	GO:0003723
CG regions: Genes (excluding transposable elements in genes)	scaffold_95,CCGG,144158-144190									0	0	19	16	0	0	15	11	6.55	0	13	105.171	6.717	8.21594e-07	0.000565667	0.0317	0.0282	Zosma95g00200	NA	n/a	NA
CG regions: Genes (excluding transposable elements in genes)	scaffold_206,CCGG,173768-173800									6	5	0	2	8	8	0	1	4.57	8	0	0.101	-3.312	0.000679781	0.0456601	0.1011	0.1915	Zosma206g00110	NA	n/a	GO:0005515
